# Supplementary material for: SIN-3 acts in distinct complexes to regulate the germline transcriptional program in Caenorhabditis elegans
Source: Development. 2023 Oct 17;150(21):dev201755. doi: 10.1242/dev.201755 (PMC10617626; doi:10.1242/dev.201755)
Supplement: Table S1. Mass spectrometry-based characterization of SIN-3 and ARID-1 interactomes [file TableS1.xlsx]

## Sheet: MS results
Table S1. Mass spectrometry-based characterization of SIN-3 and ARID-1 interactomes.
Accession	Protein Name	Gene name	Mol. Weight (Da)	Coverage (%)		SC mcherry::SIN-3 /		SC ARID-1::GFP::V5 /		Ctrl mcherry::SIN-3			mcherry::SIN-3			Ctrl ARID-1::GFP::V5			ARID-1::GFP::V5
						SC Ctrl mcherry::SIN-3		SC Ctrl ARID-1::GFP::V5		Pep	SC	SSC	Pep	SC	SSC	Pep	SC	SSC	Pep	SC	SSC
mcherry::SIN-3	mcherry::SIN-3	mcherry::SIN-3	195212	58		mcherry::SIN-3 only							118	356	48								Pep	Identified peptides
ARID-1::GFP::V5	ARID-1::GFP::V5	ARID-1::GFP::V5	213510	42.22				ARID-1::GFP::V5 only											68	87	22		SC	Spectral Counts
SIN3_CAEEL	Paired amphipathic helix protein mcherry::SIN-3	sin-3	171747	61.71		mcherry::SIN-3 only		ARID-1::GFP::V5 only					106	313	5				68	117	17		SSC	Specific Spectral Counts
ARID1_CAEEL	AT-rich interactive domain-containing protein arid-1	arid-1	185512	48.06		mcherry::SIN-3 only		ARID-1::GFP::V5 only					65	104	34				54	68	3
Q19805_CAEEL	Uncharacterized protein	CELE_F26A1.1	31829	76.09		mcherry::SIN-3 only		ARID-1::GFP::V5 only					27	86	86				25	50	50			Enriched in mcherry::SIN-3 co-IP eluate compared to Ctrl mcherry::SIN-3 co-IP eluate (ratio of SCs ≥ 3 and SSC in mcherry::SIN-3 co-IP eluate ≥ 3)
B1GRK6_CAEEL	Uncharacterized protein	CELE_F26G5.1	63345	63.83		mcherry::SIN-3 only		ARID-1::GFP::V5 only					40	98	98				13	17	17			Enriched in ARID-1::GFP::V5 co-IP eluate compared to Ctrl ARID-1::GFP::V5 co-IP eluate (ratio of SCs ≥ 3 and SSC in ARID-1::GFP::V5 co-IP eluate ≥ 3)
YKI5_CAEEL	Uncharacterized protein C01G6.5	C01G6.5	105274	46.95		mcherry::SIN-3 only		ARID-1::GFP::V5 only					44	72	72				32	42	42
G5ECH0_CAEEL	Histone deacetylase	hda-3	52709	64.95		mcherry::SIN-3 only		ARID-1::GFP::V5 only					23	60	60				22	31	31
H2L2E3_CAEEL	Uncharacterized protein	C50B6.3	62861	52		mcherry::SIN-3 only		ARID-1::GFP::V5 only					31	68	68				17	23	23
A0A5E4M2I1_CAEEL	Uncharacterized protein	CELE_K09E9.3	51235	61.74		mcherry::SIN-3 only		ARID-1::GFP::V5 only					18	25	25				29	41	41
Q564Z8_CAEEL	Uncharacterized protein	suds-3	24944	66.05		mcherry::SIN-3 only		ARID-1::GFP::V5 only					19	43	43				14	23	23
Q19007_CAEEL	Nucleosome Assembly Protein	nap-1	35665	67.72		mcherry::SIN-3 only		ARID-1::GFP::V5 only					18	30	30				10	16	16
Q93520_CAEEL	Uncharacterized protein	CELE_F16B12.6	158202	14.22		mcherry::SIN-3 only		ARID-1::GFP::V5 only					8	10	10				4	6	6
SUMV1_CAEEL	Protein sumv-1	sumv-1	112207	16.99		mcherry::SIN-3 only		ARID-1::GFP::V5 only					5	5	5				11	11	11
ZFP1_CAEEL	Zinc finger protein zfp-1	zfp-1	92190	11.53		mcherry::SIN-3 only		ARID-1::GFP::V5 only					6	6	6				5	5	5
O45950_CAEEL	C2H2-type domain-containing protein	lin-38	81658	13.86		mcherry::SIN-3 only		ARID-1::GFP::V5 only					7	7	7				3	3	3
Q21234_CAEEL	Integrase_H2C2 domain-containing protein	CELE_K04G7.1	64852	14.52		mcherry::SIN-3 only		ARID-1::GFP::V5 only					4	4	4				4	5	5
Q27GU0_CAEEL	Hunchback-like protein	hbl-1	104401	8.44		mcherry::SIN-3 only		ARID-1::GFP::V5 only					4	5	5				4	4	4
Q8HJ11_CAEEL	Oxidoreductase WAH-1	wah-1	77016	16.14		mcherry::SIN-3 only		ARID-1::GFP::V5 only					3	3	3				5	6	6
G5ECR1_CAEEL	MBD_C domain-containing protein	mbd-2	23913	30		mcherry::SIN-3 only		ARID-1::GFP::V5 only					3	4	4				2	4	4
GAR1_CAEEL	Probable H/ACA ribonucleoprotein complex subunit 1-like protein	Y66H1A.4	24626	13.52		mcherry::SIN-3 only		ARID-1::GFP::V5 only					2	3	3				3	4	4
CYP10_CAEEL	Peptidyl-prolyl cis-trans isomerase 10	cyn-10	17960	34.16		mcherry::SIN-3 only		ARID-1::GFP::V5 only					3	3	3				3	3	3
MEP1_CAEEL	MOG interacting and ectopic P-granules protein 1	mep-1	97450	10.92		mcherry::SIN-3 only		ARID-1::GFP::V5 only					3	3	3				3	3	3
O45578_CAEEL	Uncharacterized protein	CELE_F56A8.8	27072	14.96		mcherry::SIN-3 only		ARID-1::GFP::V5 only					3	3	3				3	3	3
Q18241_CAEEL	Uncharacterized protein	rad-26	146155	3.85		mcherry::SIN-3 only		ARID-1::GFP::V5 only					2	3	3				3	3	3
H2L0E0_CAEEL	Uncharacterized protein	CELE_Y77E11A.7	69240	26.45		mcherry::SIN-3 only		9					9	10	10	1	1	1	8	9	9
Q9BL15_CAEEL	tRNA (cytosine(34)-C(5))-methyltransferase	nsun-2	78653	16.08		mcherry::SIN-3 only		7					3	3	3	1	1	1	7	7	7
LE418_CAEEL	Protein let-418	let-418	209151	6.83		mcherry::SIN-3 only		6.5					4	4	4	2	2	2	10	13	12
KC1A_CAEEL	Casein kinase I isoform alpha	kin-19	39037	44.28		mcherry::SIN-3 only		5.66667					4	6	6	2	3	3	13	17	16
WDR51_CAEEL	WD repeat-containing protein wdr-5.1	wdr-5.1	40393	26.6		mcherry::SIN-3 only		5					6	6	6	1	1	1	5	5	5
P91350_CAEEL	Nuclear Pore complex Protein	npp-6	171564	6.77		mcherry::SIN-3 only		5					3	3	3	1	1	1	5	5	5
Q95Q06_CAEEL	STING ER exit protein	CELE_Y66D12A.8	26829	45.49		mcherry::SIN-3 only		4					3	4	4	4	4	4	13	16	16
MCD1_CAEEL	Modifier of cell death	mcd-1	102644	14.98		mcherry::SIN-3 only		4					8	8	8	1	1	1	4	4	4
MRG1_CAEEL	Mortality factor related protein 1	mrg-1	38461	56.97		mcherry::SIN-3 only		3					16	26	26	1	1	1	3	3	3
PARP1_CAEEL	Poly [ADP-ribose] polymerase 1	parp-1	108007	14.81		mcherry::SIN-3 only		3					5	6	6	3	3	3	9	9	9
SET26_CAEEL	Histone-lysine N-methyltransferase set-26	set-26	181666	6.02		mcherry::SIN-3 only		3					5	5	5	1	1	1	3	3	3
G5EE62_CAEEL	Uncharacterized protein	CELE_F12F6.1	96405	8.68		mcherry::SIN-3 only		3					3	3	3	1	1	1	3	3	3
Q9N492_CAEEL	Peptidyl-prolyl cis-trans isomerase	pinn-1	18349	33.54		mcherry::SIN-3 only		3					3	3	3	1	1	1	3	3	3
O17687_CAEEL	SHNi-TPR domain-containing protein	nasp-2	62957	33.33		21		ARID-1::GFP::V5 only		1	1	1	16	21	21				3	3	3
G5EBY3_CAEEL	Non-muscle MYosin	nmy-2	231247	6.99		6		ARID-1::GFP::V5 only		1	1	1	6	6	6				4	4	4
TFDP1_CAEEL	Transcription factor dpl-1	dpl-1	67930	16.39		4		ARID-1::GFP::V5 only		1	1	1	4	4	4				3	3	3
Q95Y97_CAEEL	RPA_C domain-containing protein	rpa-2	32044	39.58		3.66667		ARID-1::GFP::V5 only		3	3	3	9	11	11				3	3	3
SYLC_CAEEL	Leucine--tRNA ligase	lars-1	134520	7.42		3		ARID-1::GFP::V5 only		1	1	1	3	3	3				7	7	7
CSN3_CAEEL	COP9 signalosome complex subunit 3	csn-3	55884	7.98		3		ARID-1::GFP::V5 only		1	1	1	2	3	3				3	5	5
SYQ_CAEEL	Probable glutamine--tRNA ligase	qars-1	88262	7.89		3		ARID-1::GFP::V5 only		1	1	1	3	3	3				4	5	5
Q9XWG2_CAEEL	NADH dehydrogenase [ubiquinone] 1 alpha subcomplex subunit 2	CELE_Y63D3A.7	10205	36.96		3		ARID-1::GFP::V5 only		1	1	1	3	3	3				3	3	3
NOP56_CAEEL	Nucleolar protein 56	nol-56	54511	36.21		4		14		1	1	1	3	4	4	1	1	1	10	14	14
Q9XW17_CAEEL	Cytokinesis, Apoptosis, RNA-associated	car-1	37610	43.53		4.33333		13		3	3	3	11	13	13	1	1	1	9	13	13
P91482_CAEEL	RING-type domain-containing protein	CELE_T20F5.6	88022	27.33		7.5		9		2	2	2	14	15	15	1	1	1	8	9	9
O17643_CAEEL	Isocitrate dehydrogenase [NADP]	idh-2	49045	28.05		3.5		9		2	2	2	6	7	7	1	1	1	9	9	9
FLH1_CAEEL	FLYWCH transcription factor 1	flh-1	56565	25.64		12		7		1	1	1	11	12	12	1	1	1	5	7	7
G5EF53_CAEEL	SWI/SNF nucleosome remodeling complex component	swsn-4	170612	5.02		3		6		1	1	1	3	3	3	1	1	1	4	6	6
LAP1_CAEEL	Protein lap1	let-413	77350	13.59		3		6		1	1	1	3	3	3	1	1	1	5	6	6
O44512_CAEEL	Cytochrome b-c1 complex subunit Rieske, mitochondrial	isp-1	29710	21.01		3		6		1	1	1	3	3	3	1	1	1	6	6	6
Q19818_CAEEL	NHL (Ring finger b-box coiled coil) domain containing	nhl-2	112165	12.02		3		6		1	1	1	3	3	3	1	1	1	6	6	6
SIP1_CAEEL	Stress-induced protein 1	sip-1	17839	94.34		4		5.57143		14	30	30	18	120	120	6	7	7	20	39	39
Q965V4_CAEEL	Exportin-2	xpo-2	104844	19.08		3		5.33333		3	3	3	8	9	9	3	3	3	12	16	16
ERGO1_CAEEL	Piwi-like protein ergo-1	ergo-1	126676	11.06		7		5		1	1	1	7	7	7	1	1	1	4	5	5
Q9TYL9_CAEEL	Coatomer subunit beta	copb-1	107531	29.76		3.33333		4		3	3	3	9	10	10	5	5	5	16	20	20
DPOD1_CAEEL	DNA polymerase delta catalytic subunit	F10C2.4	120830	6.2		3		4		1	1	1	2	3	3	1	1	1	4	4	4
Q9N4H7_CAEEL	Coatomer subunit alpha	copa-1	137707	26.22		10		3.75		1	1	1	9	10	10	7	8	8	23	30	30
SMC3_CAEEL	Structural maintenance of chromosomes protein 3	smc-3	146517	13.72		3.33333		3.5		3	3	3	10	10	10	1	2	2	7	7	7
O44175_CAEEL	AAA domain-containing protein	rfc-2	37563	45.51		3		3.33333		2	2	2	5	6	6	2	3	3	10	10	10
HDA1_CAEEL	Histone deacetylase 1	hda-1	52138	60.3		4.5		3.2		6	8	8	22	36	36	4	5	5	15	16	16
RDE12_CAEEL	DEAD-box ATP-dependent RNA helicase rde-12	rde-12	103832	21.17		5		3		1	1	1	4	5	5	5	5	5	13	15	15
DJ11_CAEEL	Glutathione-independent glyoxalase DJR-1.1	djr-1.1	19669	24.6		4		3		1	1	1	3	4	4	1	1	1	3	3	3
Q9N3F7_CAEEL	Uncharacterized protein	CELE_Y53G8AR.9	35076	33.02		3		3		1	1	1	3	3	3	3	3	3	6	9	9
Q18605_CAEEL	AT Hook plus PHD finger transcription factor	athp-1	132017	35.13		mcherry::SIN-3 only							36	58	58
H2L025_CAEEL	Uncharacterized protein	CELE_F41H10.3	128536	18.51		mcherry::SIN-3 only							22	26	26
CFP1_CAEEL	CXXC-type zinc finger protein 1	cfp-1	58082	31.1		mcherry::SIN-3 only		ARID-1::GFP::V5 only					15	25	25				1	1	1
SLBP_CAEEL	Histone RNA hairpin-binding protein	cdl-1	41481	37.33		4		1		2	3	3	8	12	12	2	3	3	2	3	3
RL4_CAEEL	60S ribosomal protein L4	rpl-4	38659	40		11				1	1	1	11	11	11
O02074_CAEEL	Uncharacterized protein	CELE_F19B10.2	22874	34.5		mcherry::SIN-3 only							7	10	10
Q9XUW5_CAEEL	RNA helicase	ddx-17	60431	20.32		9		2.66667		1	1	1	6	9	9	3	3	3	7	8	8
O44139_CAEEL	Chromo domain-containing protein	cec-2	63931	17.41		mcherry::SIN-3 only		ARID-1::GFP::V5 only					6	8	8				2	2	2
FLH3_CAEEL	FLYWCH transcription factor 3	flh-3	48264	16.19		mcherry::SIN-3 only		ARID-1::GFP::V5 only					6	7	7				1	1	1
RPAP2_CAEEL	Putative RNA polymerase II subunit B1 CTD phosphatase rpap-2	rpap-2	52438	21.54		mcherry::SIN-3 only		ARID-1::GFP::V5 only					6	7	7				1	1	1
DDX3_CAEEL	ATP-dependent RNA helicase laf-1	laf-1	76343	29.52		3		1.88889		2	2	2	5	6	6	9	9	7	13	17	15
PLP1_CAEEL	Transcriptional activator plp-1	plp-1	25515	60.18		3		2.25		2	2	2	6	6	6	4	4	4	9	9	9
A0A3P6NP42_CAEEL	GLTP domain-containing protein	tag-296	25445	23.89		mcherry::SIN-3 only		ARID-1::GFP::V5 only					5	6	6				2	2	2
Q22047_CAEEL	TRansport of membrane to Cell Surface	trcs-2	86635	7.83		mcherry::SIN-3 only		2					4	6	6	2	2	2	4	4	4
HCF1_CAEEL	Host cell factor homolog hcf-1	hcf-1	87359	18.03		5		2		1	1	1	4	5	5	3	3	3	6	6	6
Q21831_CAEEL	SNF chromatin remodeling Complex component	snfc-5	42846	29.13		5		1.8		1	1	1	5	5	5	2	5	5	7	9	9
Q23191_CAEEL	PUM-HD domain-containing protein	puf-9	78577	13.66		5		2.5		1	1	1	4	5	5	2	2	2	5	5	5
GLS1_CAEEL	Germline survival defective-1	gls-1	116014	8.37		mcherry::SIN-3 only		2					5	5	5	1	1	1	2	2	2
H2KZD5_CAEEL	Piwi domain-containing protein	csr-1	116308	13.98		mcherry::SIN-3 only		2.5					5	5	5	2	2	2	5	5	5
Q10050_CAEEL	Uncharacterized protein	CELE_T10F2.2	32534	13.62		mcherry::SIN-3 only		2					4	5	5	1	1	1	2	2	2
Q21126_CAEEL	Uncharacterized protein	meg-1	70018	11.95		mcherry::SIN-3 only		ARID-1::GFP::V5 only					5	5	5				1	1	1
Q9XVS2_CAEEL	SUPpressor	sup-46	49345	38.55		mcherry::SIN-3 only		1.88889					4	5	5	7	9	9	16	17	17
Q9XWK6_CAEEL	SUPpressor	sup-35	37819	13.55		mcherry::SIN-3 only							5	5	5
Q2EEN1_CAEEL	RSD-2 domain-containing protein	rsd-2	126684	5.49		4		1		1	1	1	4	4	4	2	2	2	2	2	2
Q9BL64_CAEEL	Protein HGH1 homolog	CELE_Y54H5A.2	41503	8		4				1	1	1	3	4	4
RL6_CAEEL	60S ribosomal protein L6	rpl-6	24313	26.73		4		ARID-1::GFP::V5 only		1	1	1	4	4	4				1	1	1
RPAB1_CAEEL	DNA-directed RNA polymerases I, II, and III subunit RPABC1	rpb-5	24348	25.59		4		1		1	1	1	3	4	4	3	3	3	3	3	3
YRS4_CAEEL	Uncharacterized protein T05H10.4	T05H10.4	49450	13.99		4		2		1	1	1	4	4	4	2	2	2	2	4	4
B9ZSG9_CAEEL	C2H2-type domain-containing protein	ztf-18	92433	7.52		mcherry::SIN-3 only		ARID-1::GFP::V5 only					4	4	4				1	1	1
DCP66_CAEEL	Transcription factor dcp-66	dcp-66	79470	11.88		mcherry::SIN-3 only		2					3	4	4	2	2	2	4	4	4
G5EF02_CAEEL	PIP-1	spn-4	39213	11.11		mcherry::SIN-3 only		ARID-1::GFP::V5 only					2	4	4				1	1	1
KLE2_CAEEL	Condensin-2 complex subunit kle-2	kle-2	94492	6.82		mcherry::SIN-3 only		ARID-1::GFP::V5 only					4	4	4				2	2	2
NOP1_CAEEL	Pseudocleavage protein nop-1	nop-1	83663	8.04		mcherry::SIN-3 only		ARID-1::GFP::V5 only					4	4	4				1	1	1
O45548_CAEEL	Uncharacterized protein	CELE_F53A2.3	35793	16.51		mcherry::SIN-3 only		ARID-1::GFP::V5 only					4	4	4				1	1	1
P2R31_CAEEL	Serine/threonine-protein phosphatase 2A regulatory subunit rsa-1	rsa-1	46805	17.33		mcherry::SIN-3 only		ARID-1::GFP::V5 only					4	4	4				2	2	2
Q22662_CAEEL	UBR-type domain-containing protein	CELE_T22C1.1	40991	16.85		mcherry::SIN-3 only		ARID-1::GFP::V5 only					4	4	4				1	1	1
ZTF11_CAEEL	Zinc finger protein ztf-11	ztf-11	57069	5.75		mcherry::SIN-3 only		ARID-1::GFP::V5 only					3	4	4				1	1	1
G5EBR7_CAEEL	DNA-(apurinic or apyrimidinic site) endonuclease	exo-3	32898	12.5		3		ARID-1::GFP::V5 only		1	1	1	3	3	3				1	1	1
G5EFX8_CAEEL	NOT2_3_5 domain-containing protein	ntl-3	78281	4.85		3		2		1	1	1	2	3	3	1	1	1	1	2	2
IF4E3_CAEEL	Eukaryotic translation initiation factor 4E-3	ife-3	28179	16.33		3		ARID-1::GFP::V5 only		1	1	1	3	3	3				1	1	1
RL10A_CAEEL	60S ribosomal protein L10a	rpl-1	24137	21.76		3		1		1	1	1	3	3	3	1	1	1	1	1	1
RPB11_CAEEL	Probable DNA-directed RNA polymerase II subunit RPB11	rpb-11	13697	35.25		3		ARID-1::GFP::V5 only		1	1	1	3	3	3				1	1	1
SPD5_CAEEL	Spindle-defective protein 5	spd-5	135148	3.59		3				1	1	1	3	3	3
W6RTE4_CAEEL	NOT-Like (Yeast CCR4/NOT complex component) OS	ntl-4	90429	19.42		3		2.2		1	1	1	3	3	3	4	5	5	10	11	11
ZTF6_CAEEL	Zinc finger protein ztf-6	ztf-6	51425	7.71		3		ARID-1::GFP::V5 only		1	1	1	2	3	3				2	2	2
A0A078BTL9_CAEEL	CCR4-NOT transcription complex subunit 11	ntl-11	69271	5.68		mcherry::SIN-3 only		ARID-1::GFP::V5 only					3	3	3				2	2	2
G5EF11_CAEEL	E2F_TDP domain-containing protein	efl-1	39547	14.62		mcherry::SIN-3 only		ARID-1::GFP::V5 only					3	3	3				1	1	1
H2KZ79_CAEEL	Uncharacterized protein	C35E7.5	110481	3.35		mcherry::SIN-3 only							3	3	3
H2KZH7_CAEEL	Uncharacterized protein	CELE_Y37E11AL.3	35208	7.54		mcherry::SIN-3 only							3	3	3
H2L031_CAEEL	NOT2_3_5 domain-containing protein	tag-153	80503	11.6		mcherry::SIN-3 only		1					3	3	3	1	1	1	1	1	1
NUF2_CAEEL	Kinetochore protein Nuf2 homolog	him-10	56722	11.43		mcherry::SIN-3 only		ARID-1::GFP::V5 only					3	3	3				1	1	1
O17149_CAEEL	LIn-8 Domain containing	lido-9	37501	9.97		mcherry::SIN-3 only							3	3	3
O17838_CAEEL	CLaSPin homolog	clsp-1	84641	5.85		mcherry::SIN-3 only		ARID-1::GFP::V5 only					3	3	3				1	1	1
O45069_CAEEL	Queuosine salvage protein	C11D2.4	38275	10.76		mcherry::SIN-3 only		ARID-1::GFP::V5 only					2	3	3				1	1	1
P91494_CAEEL	Uncharacterized protein	CELE_T23H2.3	111965	3.2		mcherry::SIN-3 only							3	3	3
PCF11_CAEEL	Polyadenylation and cleavage factor homolog 11	pcf-11	91142	4.74		mcherry::SIN-3 only		ARID-1::GFP::V5 only					2	3	3				1	1	1
PSDE_CAEEL	26S proteasome non-ATPase regulatory subunit 14	rpn-11	34596	14.1		mcherry::SIN-3 only		1.5					3	3	3	2	2	2	3	3	3
Q17792_CAEEL	Homeobox domain-containing protein	ceh-58	36201	17.43		mcherry::SIN-3 only							3	3	3
Q2XN10_CAEEL	Protein kinase domain-containing protein	tlk-1	102009	11.76		mcherry::SIN-3 only		1.25					2	3	3	4	4	4	5	5	5
Q7KX00_CAEEL	NDK domain-containing protein	CELE_Y48G8AL.15	15638	7.91		mcherry::SIN-3 only							1	3	3
Q9N4N4_CAEEL	SWI/SNF nucleosome remodeling complex component	swsn-6	48418	16.51		mcherry::SIN-3 only		0.333333					2	3	3	3	3	3	1	1	1
Q9XUR4_CAEEL	Uncharacterized protein	CELE_T05F1.2	67077	10.71		mcherry::SIN-3 only		1					3	3	3	2	2	2	2	2	2
YP68_CAEEL	Uncharacterized protein B0495.8	B0495.8	36977	15.02		mcherry::SIN-3 only		ARID-1::GFP::V5 only					3	3	3				2	2	2
EF1A_CAEEL	Elongation factor 1-alpha	eft-3	50668	72.35		1.01818		3.10714		18	55	55	17	56	56	17	28	28	36	87	87
Q965K2_CAEEL	RNA helicase	ddx-46	109906	43.3		mcherry::SIN-3 only		8.33333					2	2	2	5	6	6	34	50	50
TBH1_CAEEL	Tyramine beta-hydroxylase	tbh-1	74963	50.84				4.45455								10	11	11	35	49	49
PYC1_CAEEL	Pyruvate carboxylase 1	pyc-1	129285	43.57		1.2		4.27273		16	20	20	18	24	24	11	11	11	39	47	47
Q9N5S7_CAEEL	ThioredoXin Domain Containing protein homolog	txdc-12.2	30205	51.36		0.75		8.4		5	8	8	5	6	6	5	5	5	21	42	42
ATPB_CAEEL	ATP synthase subunit beta, mitochondrial	atp-2	57527	49.63		0.64		3.4		26	50	50	20	32	32	8	10	10	23	34	34
PUF60_CAEEL	Poly(U)-binding-splicing factor rnp-6	rnp-6	81616	26.84		1.5		14		2	2	2	3	3	3	2	2	2	20	28	28
PRS7_CAEEL	26S proteasome regulatory subunit 7	rpt-1	48611	60.46		1		2.8		20	23	22	15	23	22	10	10	9	19	28	27
CLH_CAEEL	Probable clathrin heavy chain 1	chc-1	191542	23.14		0.833333		5.2		6	6	6	5	5	5	4	5	5	25	26	26
RL23_CAEEL	60S ribosomal protein L23	rpl-23	14955	72.86		1.28		3.71429		10	25	25	11	32	32	5	7	7	16	26	26
G5EFG4_CAEEL	ABC transporter, class F	abcf-2	70380	42.12		1.8		3.125		9	10	10	15	18	18	8	8	8	22	25	25
TCPD_CAEEL	T-complex protein 1 subunit delta	cct-4	58391	60		1.6		5		11	15	15	19	24	24	5	5	5	18	25	25
Q9NA98_CAEEL	Actin-Related Proteins	arp-1	42071	54.01		1.0625		3.42857		11	16	16	12	17	17	6	7	7	15	24	24
Q9XXI9_CAEEL	DNA replication licensing factor MCM2	mcm-2	99323	40.3		0.625		3		20	24	24	13	15	15	6	8	8	20	24	24
CATIN_CAEEL	Cactin	cacn-1	77418	41.25		mcherry::SIN-3 only		4.6					1	1	1	5	5	5	20	23	23
MCM4_CAEEL	DNA replication licensing factor mcm-4	mcm-4	91572	48.6		1.05		3.83333		17	20	20	15	21	21	6	6	6	21	23	23
Q19057_CAEEL	Acyl CoA DeHydrogenase	acdh-12	66172	45.51		0.631579		3.83333		13	19	19	10	12	12	6	6	6	19	23	23
MPCP_CAEEL	Phosphate carrier protein, mitochondrial	F01G4.6	36674	45.88		0.777778		4.4		12	18	18	11	14	14	5	5	5	16	22	22
Q9BIC3_CAEEL	Enoyl-CoA Hydratase	ech-1.2	81487	36.56		1.5		4.4		2	2	2	3	3	3	5	5	4	19	22	20
H2KZ06_CAEEL	C-type lectin domain-containing protein	clec-266	24758	52.36		0.9		3.8		7	10	10	8	9	9	4	5	5	10	19	19
O61907_CAEEL	Uncharacterized protein	lin-40	113619	30.82		2.25		9.5		4	4	4	8	9	9	2	2	2	17	19	19
O62020_CAEEL	Uncharacterized protein	lin-66	68733	37.32		0.714286		3.16667		6	7	7	5	5	5	5	6	6	16	19	19
Q17832_CAEEL	ViGiLN homolog	vgln-1	134344	24.43		0.222222		3.8		17	18	18	4	4	4	5	5	5	15	19	19
RPB2_CAEEL	DNA-directed RNA polymerase II subunit RPB2	rpb-2	134905	25.48		2.33333		4.75		3	3	3	7	7	7	3	4	4	18	19	19
COPB2_CAEEL	Probable coatomer subunit beta'	copb-2	111107	24.7		2.25		4.5		4	4	4	9	9	9	4	4	4	17	18	18
PSMD1_CAEEL	26S proteasome non-ATPase regulatory subunit 1	rpn-2	106008	28.08		1.15385		3		12	13	13	13	15	15	4	6	6	16	18	18
O45012_CAEEL	Nop domain-containing protein	nol-58	54631	42.3		0.833333		4.25		6	6	6	5	5	5	4	4	4	14	17	17
Q86B36_CAEEL	Phenylalanine--tRNA ligase	fars-1	56183	45.77		0.666667		5.66667		11	15	15	8	10	10	3	3	3	14	17	17
SYAC_CAEEL	Alanine--tRNA ligase, cytoplasmic	aars-2	106782	20.76		Ctrl mcherry::SIN-3 only		5.66667		5	6	6				3	3	3	14	17	17
ANM1_CAEEL	Protein arginine N-methyltransferase 1	prmt-1	39771	50		0.5		3.2		8	10	10	4	5	5	5	5	5	14	16	16
CAND1_CAEEL	Cullin-associated NEDD8-dissociated protein 1	cand-1	141726	18.29		0.833333		4		10	12	12	10	10	10	4	4	4	13	16	16
G6PD_CAEEL	Glucose-6-phosphate 1-dehydrogenase	gspd-1	60215	33.52		0.75		5.33333		4	4	4	3	3	3	3	3	3	12	16	16
VIT5_CAEEL	Vitellogenin-5	vit-5	186439	58.14		0.489583		2.48571		64	96	11	37	47	8	28	35	3	71	87	16
ACD11_CAEEL	Acyl-CoA dehydrogenase family member 11	acdh-11	68292	29.34		1		3.75		1	1	1	1	1	1	4	4	4	14	15	15
TBA2_CAEEL	Tubulin alpha-2 chain	tba-2	49913	64.29		1.06667		3.7		25	60	11	27	64	13	15	20	2	40	74	15
TERA1_CAEEL	Transitional endoplasmic reticulum ATPase homolog 1	cdc-48.1	89785	48.08		0.863636		32		19	22	7	16	19	8	1	1	0	30	32	15
ADR1_CAEEL	A-to-I RNA editing regulator adr-1	adr-1	107427	17.32		1		3.5		3	4	4	4	4	4	4	4	4	10	14	14
BIBH_CAEEL	Endoplasmic reticulum chaperone BiP homolog	hsp-4	72288	35.16		0.85		7.25		15	20	10	12	17	4	4	4	1	20	29	14
GPDH2_CAEEL	Probable glycerol-3-phosphate dehydrogenase 2	gpdh-2	42792	28.83		2		4.66667		2	3	3	4	6	6	3	3	3	10	14	14
Q20697_CAEEL	NAD(P)-bd_dom domain-containing protein	bus-5	38905	35.38		0.5		14		2	2	2	1	1	1	1	1	1	10	14	14
Q9TYJ7_CAEEL	Dolichol-phosphate mannosyltransferase subunit 1	dpm-1	26945	55.23		0.833333		4.66667		5	6	6	4	5	5	3	3	3	11	14	14
Q9UB28_CAEEL	Myotactin form B	let-805	497458	5.01				4.66667								3	3	3	13	14	14
Q9BKU3_CAEEL	Eukaryotic translation initiation factor 2 subunit 1	eif-2alpha	38898	41.52		1		4.33333		5	5	5	5	5	5	3	3	3	11	13	13
RS12_CAEEL	40S ribosomal protein S12	rps-12	15069	75.71		0.416667		6.5		10	12	12	5	5	5	2	2	2	10	13	13
TBG_CAEEL	Tubulin gamma chain	tbg-1	49929	29.05		1.5		4.33333		5	6	6	5	9	9	3	3	3	12	13	13
EIF3A_CAEEL	Eukaryotic translation initiation factor 3 subunit A	egl-45	124408	15.43		2		6		2	2	2	4	4	4	2	2	2	12	12	12
KS6B_CAEEL	Ribosomal protein S6 kinase beta	rsks-1	60424	33.09		1.33333		12		3	3	3	4	4	4	1	1	1	10	12	12
O02238_CAEEL	Prion-like-(Q/N-rich)-domain-bearing protein	pqn-27	61110	34.64		0.714286		6		11	14	14	9	10	10	2	2	2	11	12	12
PHB1_CAEEL	Mitochondrial prohibitin complex protein 1	phb-1	29988	53.45		0.75		4		11	16	16	9	12	12	3	3	3	10	12	12
Q9U1Y6_CAEEL	DeHydrogenases, Short chain	dhs-24	43168	34.64		mcherry::SIN-3 only		12					1	1	1	1	1	1	11	12	12
RFC4_CAEEL	Replication factor C subunit 4	rfc-4	37706	50.9		2		4		4	5	5	7	10	10	2	3	3	10	12	12
UCR1_CAEEL	Cytochrome b-c1 complex subunit 1, mitochondrial	ucr-1	51736	41.19		1.21429		6		11	14	14	15	17	17	2	2	2	12	12	12
2AAA_CAEEL	Probable serine/threonine-protein phosphatase PP2A regulatory subunit	paa-1	66149	37.8		1.90909		11		8	11	11	15	21	21	1	1	1	10	11	11
A0A2C9C352_CAEEL	Receptor Mediated Endocytosis	rme-1	63346	38.21		0.8		ARID-1::GFP::V5 only		9	10	10	8	8	8				11	11	11
G5EEK8_CAEEL	Calcium-transporting ATPase	sca-1	115511	24.36		0.6		11		8	10	10	6	6	6	1	1	1	11	11	11
NMT_CAEEL	Probable glycylpeptide N-tetradecanoyltransferase	nmt-1	50889	25.33		0.666667		5.5		3	3	3	2	2	2	2	2	2	9	11	11
NSF_CAEEL	Vesicle-fusing ATPase	nsf-1	91335	21.36		0.625		4		7	8	6	4	5	3	3	3	3	10	12	11
OLA1_CAEEL	Obg-like ATPase 1	ola-1	44351	56.96		0.5		3.66667		19	24	24	11	12	12	3	3	3	9	11	11
PATR1_CAEEL	Protein PAT1 homolog 1	patr-1	93672	17.17		2		3.66667		2	2	2	4	4	4	2	3	3	7	11	11
Q21750_CAEEL	P-type domain-containing protein	aagr-2	106841	20.31				5.5								2	2	2	10	11	11
Q93716_CAEEL	Cleavage and polyadenylation specificity factor subunit 5	cfim-1	25916	40.53		1		ARID-1::GFP::V5 only		1	1	1	1	1	1				8	11	11
Q9N4Y8_CAEEL	NADH-ubiquinone oxidoreductase 75 kDa subunit, mitochondrial	nuo-5	79357	33.06		0.7		5.5		9	10	10	7	7	7	2	2	2	9	11	11
Q9U302_CAEEL	Polyadenylate-binding protein	pab-1	71648	43.34		1		4.66667		8	11	8	10	11	10	3	3	3	13	14	11
RUVB1_CAEEL	RuvB-like 1	ruvb-1	52512	37.82		0.888889		3.66667		8	9	9	8	8	8	3	3	3	9	11	11
A0A486WUT8_CAEEL	SMAll	sma-1	470033	8.88		0.764706		3.33333		16	17	17	12	13	13	3	3	3	10	10	10
CSK2A_CAEEL	Casein kinase II subunit alpha	kin-3	42257	34.17		1.5		10		2	2	2	2	3	3	1	1	1	9	10	10
CUL1_CAEEL	Cullin-1	cul-1	89527	24.23		0.777778		10		8	9	9	7	7	7	1	1	1	10	10	10
GSK3_CAEEL	Glycogen synthase kinase-3	gsk-3	40882	29.01		1.5		10		1	2	2	3	3	3	1	1	1	8	10	10
O17218_CAEEL	Ribosomal Protein, Small subunit	rps-22	14733	59.23		0.388889		10		12	18	18	4	7	7	1	1	1	8	10	10
O45552_CAEEL	ACetyl-CoA Acyltransferase 2 homolog	acaa-2	41291	41.37		0.6		3.33333		4	5	5	3	3	3	2	3	3	8	10	10
O45815_CAEEL	ACTin	act-5	41873	51.47		0.5		1.2		5	12	0	5	6	1	11	15	2	14	18	10
Q23382_CAEEL	Coiled-coil domain-containing protein 47	ccdc-47	50791	31		1.375		3.33333		7	8	8	9	11	11	3	3	3	8	10	10
Q9BKQ7_CAEEL	Uncharacterized protein	CELE_Y67D2.7	33219	41.08				10								1	1	1	7	10	10
Q9U3L5_CAEEL	Uncharacterized protein	C47B2.2	25654	60.17		0.75		10		4	4	4	3	3	3	1	1	1	9	10	10
RFA1_CAEEL	Probable replication factor A 73 kDa subunit	rpa-1	73202	32.67		1.44444		5		7	9	9	11	13	13	2	2	2	9	10	10
RL24_CAEEL	60S ribosomal protein L24	rpl-24.1	17780	27.67		1.2		5		4	5	5	4	6	6	2	2	2	7	10	10
SYK_CAEEL	Lysine--tRNA ligase	kars-1	65136	19.06		0.714286		5		7	7	7	5	5	5	2	2	2	10	10	10
TOM70_CAEEL	Mitochondrial import receptor subunit tomm-70	tomm-70	64867	21.62		1		10		6	6	6	6	6	6	1	1	1	9	10	10
UNC52_CAEEL	Basement membrane proteoglycan	unc-52	369052	4.89				3.33333								3	3	3	9	10	10
VATA_CAEEL	V-type proton ATPase catalytic subunit A	vha-13	66460	31.52		0.153846		5		11	13	13	2	2	2	2	2	2	9	10	10
VIT1_CAEEL	Vitellogenin-1	vit-1	188063	44.86		0.775862		1.73529		45	58	7	35	45	5	32	34	3	49	59	10
YSM3_CAEEL	Uncharacterized protein F52C9.3	F52C9.3	49974	20.73		Ctrl mcherry::SIN-3 only		10		2	2	2				1	1	1	8	10	10
H9G2T4_CAEEL	Isocitrate dehydrogenase [NADP]	idh-1	48525	31.72		0.166667		9		5	6	6	1	1	1	1	1	1	9	9	9
IMA2_CAEEL	Importin subunit alpha-2	ima-2	59176	33.33		1.90909		9		9	11	11	13	21	21	1	1	1	8	9	9
LIN53_CAEEL	Probable histone-binding protein lin-53	lin-53	47166	34.05		1.14286		3		5	7	7	6	8	8	3	3	3	8	9	9
NACA_CAEEL	Nascent polypeptide-associated complex subunit alpha	icd-2	21802	39.49		1		4.5		5	5	5	4	5	5	1	2	2	6	9	9
O17759_CAEEL	Transket_pyr domain-containing protein	tkt-1	66011	33.98		0.166667		3		5	6	6	1	1	1	3	3	3	8	9	9
PRDX_CAEEL	Peroxiredoxin prdx-2	prdx-2	22413	59.2		1.4		4.5		4	5	5	6	7	7	2	2	2	8	9	9
Q17740_CAEEL	ALG-1 INteracting protein	ain-1	70466	16.69		2.5		4.5		1	2	2	4	5	5	2	2	2	6	9	9
Q8MXR6_CAEEL	Homologous to Drosophila SQD (Squid) protein	sqd-1	33467	33.11		1.5		9		2	2	2	3	3	3	1	1	1	7	9	9
Q9BL83_CAEEL	Vesicle-fusing ATPase	vps-4	48104	32.09		1.5		4.5		6	6	6	8	9	9	2	2	2	9	9	9
SUCA_CAEEL	Succinate--CoA ligase [ADP/GDP-forming] subunit alpha, mitochondrial	sucl-1	33798	24.84				10								1	1	0	8	10	9
SYRC_CAEEL	Probable arginine--tRNA ligase, cytoplasmic	rars-1	80896	22.86		1.16667		9		6	6	6	7	7	7	1	1	1	9	9	9
SYV_CAEEL	Valine--tRNA ligase	glp-4	118921	14.57		0.75		ARID-1::GFP::V5 only		6	8	8	6	6	6				8	9	9
U2AF2_CAEEL	Splicing factor U2AF 65 kDa subunit	uaf-1	55431	32.86		1		4.5		5	5	5	5	5	5	2	2	2	8	9	9
YQP4_CAEEL	Uncharacterized protein F07F6.4	F07F6.4	57911	11.91		mcherry::SIN-3 only		ARID-1::GFP::V5 only					1	2	2				7	9	9
A0A061AD47_CAEEL	LIM zinc-binding domain-containing protein	tag-273	100577	11.78				ARID-1::GFP::V5 only											6	8	8
CGH1_CAEEL	ATP-dependent RNA helicase cgh-1	cgh-1	48713	21.63		2.33333		4		3	3	3	7	7	7	2	2	2	7	8	8
EIF3L_CAEEL	Eukaryotic translation initiation factor 3 subunit L	eif-3.L	62476	20.48		1.25		ARID-1::GFP::V5 only		3	4	4	4	5	5				7	8	8
G5EEH6_CAEEL	Isovaleryl-CoA dehydrogenase, mitochondrial	ivd-1	45642	18.38		1		4		2	2	2	2	2	2	2	2	2	8	8	8
G5EGL2_CAEEL	OBG-type G domain-containing protein	CELE_T28D6.6	40809	29.51		2		4		1	1	1	2	2	2	2	2	2	7	8	8
H2L2E8_CAEEL	Tubulin alpha chain	tba-1	50648	63.66		1.01587		3.52632		27	63	14	27	64	13	14	19	1	39	67	8
I7FXD3_CAEEL	Rab-5 (Fragment)	rab-5	22705	50.24		Ctrl mcherry::SIN-3 only		8		4	4	4				1	1	1	7	8	8
MMAA1_CAEEL	Methylmalonic aciduria type A homolog, mitochondrial	mmaa-1	44216	25.06		2		4		1	1	1	2	2	2	2	2	2	7	8	8
NRA4_CAEEL	Nicotinic receptor-associated protein 4	nra-4	121901	21.46		1.125		ARID-1::GFP::V5 only		8	8	8	9	9	9				8	8	8
O02286_CAEEL	Phosphoenolpyruvate carboxykinase (GTP)	pck-2	73432	23.39		1		9		4	4	3	3	4	2	1	1	1	8	9	8
O16303_CAEEL	DNaJ domain (Prokaryotic heat shock protein)	dnj-19	47514	31.21		2		ARID-1::GFP::V5 only		1	1	1	2	2	2				8	8	8
P91457_CAEEL	Nuclear Pore complex Protein	npp-7	124109	14.13		Ctrl mcherry::SIN-3 only		8		2	2	2				1	1	1	8	8	8
Q19130_CAEEL	Glutamine--fructose-6-phosphate transaminase (isomerizing)	gfat-1	81062	35.59		1.0625		2.6		13	16	8	15	17	8	5	5	2	12	13	8
Q21021_CAEEL	Nuclear Pore complex Protein	npp-9	92859	13.84		0.666667		8		3	3	3	1	2	2	1	1	1	8	8	8
Q22370_CAEEL	Peptidase_M16 domain-containing protein	ucr-2.2	44213	26.54		0.666667		8		3	3	3	2	2	2	1	1	1	7	8	8
STAM1_CAEEL	Signal transducing adapter molecule 1	stam-1	50830	31.95		2.33333		4		3	3	3	6	7	7	1	2	2	6	8	8
UNC95_CAEEL	LIM domain-containing protein unc-95	unc-95	40457	27.71				ARID-1::GFP::V5 only											7	8	8
A0A1C3NSL5_CAEEL	Uncharacterized protein	CELE_ZC412.3	51543	24.74		1		3.5		6	6	6	6	6	6	2	2	2	7	7	7
A0A486WV95_CAEEL	WD_REPEATS_REGION domain-containing protein	dyci-1	71560	14.08		1		3.5		1	1	1	1	1	1	2	2	2	6	7	7
A0A8D9I6U5_CAEEL	Ubiquitin carboxyl-terminal hydrolase	usp-5	89059	24.15		0.529412		7		14	17	17	8	9	9	1	1	1	7	7	7
C1P636_CAEEL	UBA_e1_C domain-containing protein	uba-1	123956	9.71				ARID-1::GFP::V5 only											7	7	7
CD112_CAEEL	Cyclin-dependent kinase 11.2	cdk-11.2	77936	10.63				ARID-1::GFP::V5 only											8	10	7
D0IMZ5_CAEEL	FiLamiN (Actin binding protein) homolog	fln-1	246090	4.08				3.5								2	2	2	6	7	7
DEOC_CAEEL	Putative deoxyribose-phosphate aldolase	F09E5.3	33087	31.68		2		7		2	2	2	3	4	4	1	1	1	6	7	7
G5ECZ1_CAEEL	AO66 ankyrin	unc-44	204254	6				7								1	1	1	7	7	7
G5ED34_CAEEL	Dynein light intermediate chain	dli-1	48627	22.8		0.2		3.5		5	5	5	1	1	1	2	2	2	6	7	7
GLC7B_CAEEL	Serine/threonine-protein phosphatase PP1-beta	gsp-2	37792	36.34		1.4		5		5	5	3	7	7	6	2	2	2	7	10	7
GPDM_CAEEL	Probable glycerol-3-phosphate dehydrogenase, mitochondrial	gpdh-3	80807	11.22		1		7		1	1	1	1	1	1	1	1	1	6	7	7
MEK1_CAEEL	Dual specificity mitogen-activated protein kinase kinase mek-1	mek-1	39422	23.92		2		3.5		1	1	1	2	2	2	2	2	2	6	7	7
MSP1_CAEEL	Mitochondrial sorting homolog	mspn-1	37662	27.49		2		ARID-1::GFP::V5 only		1	1	1	2	2	2				7	7	7
O16619_CAEEL	DeHydrogenases, Short chain	dhs-13	27617	26.85		Ctrl mcherry::SIN-3 only		7		1	1	1				1	1	1	6	7	7
O17612_CAEEL	Enoyl-CoA Hydratase	ech-1.1	81915	19.34				4.5								2	2	1	9	9	7
O45622_CAEEL	Tr-type G domain-containing protein	erfa-3	59163	22.56		Ctrl mcherry::SIN-3 only		ARID-1::GFP::V5 only		2	2	2							7	7	7
P91125_CAEEL	FHA domain-containing protein	pmlr-1	35840	25.75				ARID-1::GFP::V5 only											5	7	7
PFKA1_CAEEL	ATP-dependent 6-phosphofructokinase 1	pfk-1.1	89734	11.55		1		ARID-1::GFP::V5 only		2	2	2	2	2	2				7	7	7
PHB2_CAEEL	Mitochondrial prohibitin complex protein 2	phb-2	32668	33.33		1.2		7		4	5	5	6	6	6	1	1	1	7	7	7
PPT1_CAEEL	Palmitoyl-protein thioesterase 1	ppt-1	33984	29.53				ARID-1::GFP::V5 only											7	7	7
PTP2_CAEEL	Tyrosine-protein phosphatase non-receptor type ptp-2	ptp-2	76743	16.02				7								1	1	1	7	7	7
Q20206_CAEEL	40S ribosomal protein S11	rps-11	17745	50.97		1.25		3.5		4	4	4	4	5	5	2	2	2	5	7	7
Q93338_CAEEL	RPOLD domain-containing protein	rpb-3	32378	25.89		1		7		1	1	1	1	1	1	1	1	1	6	7	7
Q95QN2_CAEEL	RNA helicase	ddx-23	84777	9.73				ARID-1::GFP::V5 only											7	7	7
Q9U1Q7_CAEEL	AAA_12 domain-containing protein	emb-4	170168	7.36		2		3.5		1	1	1	2	2	2	2	2	2	6	7	7
Q9U2S4_CAEEL	ADP-ribosylation factor 6	arf-6	20026	38.86				7								1	1	1	6	7	7
RENT1_CAEEL	Regulator of nonsense transcripts 1	smg-2	120020	12.54		2		7		1	1	1	2	2	2	1	1	1	7	7	7
RO60_CAEEL	RNA-binding protein RO60	rop-1	72842	16.49		0.75		7		3	4	4	3	3	3	1	1	1	6	7	7
TERA2_CAEEL	Transitional endoplasmic reticulum ATPase homolog 2	cdc-48.2	89640	41.23		0.684211		24		16	19	4	10	13	2	1	1	0	23	24	7
W6RT88_CAEEL	CP2 domain-containing protein	grh-1	64163	24.69				7								1	1	1	7	7	7
WAPL_CAEEL	Wings apart-like protein homolog 1	wapl-1	84332	18.45		0.5		3.5		3	4	4	2	2	2	2	2	2	5	7	7
YGH1_CAEEL	Uncharacterized protein T27F2.1	T27F2.1	60197	18.13		Ctrl mcherry::SIN-3 only		3.5		1	1	1				2	2	2	5	7	7
YRRC_CAEEL	Uncharacterized protein R144.12	R144.12	38006	27.03		0.428571		7		6	7	7	3	3	3	1	1	1	6	7	7
2AB1_CAEEL	Serine/threonine-protein phosphatase 2A regulatory subunit sur-6	sur-6	57078	23.84		2		3		2	2	2	4	4	4	2	2	2	6	6	6
A0A2K5ATS4_CAEEL	C3H1-type domain-containing protein	rbm-26	78167	9.83				3								1	2	2	5	6	6
ACON_CAEEL	Probable aconitate hydratase, mitochondrial	aco-2	84047	12.48		1.5		6		2	2	2	3	3	3	1	1	1	5	6	6
ASP4_CAEEL	Aspartic protease 4	asp-4	49277	19.59		0.25		6		4	4	4	1	1	1	1	1	1	6	6	6
DHX9_CAEEL	ATP-dependent RNA helicase A	rha-1	144214	9.68		mcherry::SIN-3 only		3					2	2	2	2	2	2	6	6	6
DNJ10_CAEEL	DnaJ homolog dnj-10	dnj-10	50136	20.83		mcherry::SIN-3 only		6					1	1	1	1	1	1	5	6	6
DOT11_CAEEL	Histone-lysine N-methyltransferase, H3 lysine-79 specific	dot-1.1	103206	10.68		mcherry::SIN-3 only		6					2	2	2	1	1	1	5	6	6
DYHC_CAEEL	Dynein heavy chain, cytoplasmic	dhc-1	521579	2.71		1.5		6		2	2	2	3	3	3	1	1	1	6	6	6
EIF3I_CAEEL	Eukaryotic translation initiation factor 3 subunit I	eif-3.I	36873	20.8		2		6		1	1	1	2	2	2	1	1	1	5	6	6
G5EDY8_CAEEL	Dynamin GTPase	drp-1	79265	14.04		0.2		3		4	5	5	1	1	1	2	2	2	6	6	6
G5EES3_CAEEL	Protein argonaute	alg-1	113110	14.47		Ctrl mcherry::SIN-3 only		13		1	1	0				1	1	0	10	13	6
ISW1_CAEEL	Chromatin-remodeling complex ATPase chain isw-1	isw-1	116675	4.86		mcherry::SIN-3 only		6					1	1	1	1	1	1	5	6	6
O45430_CAEEL	MethylCrotonoyl-Coenzyme A Carboxylase (Alpha)	mccc-1	73754	20.86		2		3		3	3	3	6	6	6	2	2	2	6	6	6
P90735_CAEEL	Sodium/potassium-transporting ATPase subunit alpha	eat-6	111003	10.34		0.5		ARID-1::GFP::V5 only		2	2	2	1	1	1				6	6	6
PRP19_CAEEL	Pre-mRNA-processing factor 19	prp-19	53208	22.97		1		3		1	1	1	1	1	1	2	2	2	6	6	6
PRS6A_CAEEL	26S protease regulatory subunit 6A	rpt-5	48126	49.53		1.11765		3		14	17	17	15	19	19	2	2	2	6	6	6
PSA7_CAEEL	Proteasome subunit alpha type-7	pas-4	28239	31.23		0.75		ARID-1::GFP::V5 only		3	4	4	3	3	3				5	6	6
Q17432_CAEEL	Macro domain-containing protein	B0035.3	22118	34.98		1		6		1	1	1	1	1	1	1	1	1	5	6	6
Q18994_CAEEL	eIF-2B GDP-GTP exchange factor subunit epsilon	eif-2bepsilon	75591	17.72		1.5		3		2	2	2	3	3	3	2	2	2	6	6	6
Q20306_CAEEL	ABC transporter, class F	abcf-3	80287	13.2		1		ARID-1::GFP::V5 only		2	2	2	2	2	2				5	6	6
Q21463_CAEEL	Asparagine synthetase [glutamine-hydrolyzing]	asns-2	65052	15.7		mcherry::SIN-3 only		ARID-1::GFP::V5 only					2	2	2				6	6	6
Q22308_CAEEL	RNA helicase	ddx-19	108268	8.51		1		3		1	1	1	1	1	1	2	2	2	6	6	6
Q95Y35_CAEEL	Pre-mRNA-splicing factor 38	CELE_Y108G3AL.2	38186	22.02				6								1	1	1	5	6	6
Q9BKT9_CAEEL	Nuclear pore protein	npp-13	88280	10.93		0.75		3		3	4	4	3	3	3	2	2	2	6	6	6
Q9GRZ2_CAEEL	Pre-mRNA-processing factor 6	prp-6	109161	9.92		0.5		3		2	2	2	1	1	1	2	2	2	6	6	6
Q9TXI4_CAEEL	Electron transfer flavoprotein subunit beta	CELE_F23C8.5	27640	36.08		1.25		ARID-1::GFP::V5 only		3	4	4	5	5	5				6	6	6
Q9XUE5_CAEEL	NOmpA Homolog (Drosophila nompA: no mechanoreceptor potential A)	noah-2	81739	7.96		Ctrl mcherry::SIN-3 only		3		2	2	2				2	2	2	5	6	6
RLA0_CAEEL	60S acidic ribosomal protein P0	rla-0	33774	45.19		1		7		6	9	9	7	9	9	1	1	1	6	7	6
UBP14_CAEEL	Ubiquitin carboxyl-terminal hydrolase 14	usp-14	55878	18		0.75		6		4	4	4	3	3	3	1	1	1	3	6	6
VATH2_CAEEL	Probable V-type proton ATPase subunit H 2	vha-15	54213	25.32		0.8		3		5	5	5	3	4	4	2	2	2	5	6	6
YQI5_CAEEL	Uncharacterized protein C45G9.5	C45G9.5	36018	28.8		1		ARID-1::GFP::V5 only		2	2	2	2	2	2				6	6	6
ZTF7_CAEEL	Zinc finger protein ztf-7	ztf-7	71114	11.4				ARID-1::GFP::V5 only											4	6	6
6PGL_CAEEL	Putative 6-phosphogluconolactonase	Y57G11C.3	30414	30.86		1		ARID-1::GFP::V5 only		3	3	3	3	3	3				5	5	5
AFG3_CAEEL	AFG3-like protein spg-7	spg-7	87469	18.41		1		5		5	6	6	5	6	6	1	1	1	5	5	5
ALH13_CAEEL	Probable delta-1-pyrroline-5-carboxylate synthase	alh-13	86694	9.1		0.333333		5		3	3	3	1	1	1	1	1	1	4	5	5
ARF12_CAEEL	ADP-ribosylation factor 1-like 2	arf-1.2	20522	57.46		0.428571		2		5	7	3	3	3	0	3	3	1	6	6	5
CIDS1_CAEEL	CID domain-containing protein 1	cids-1	36374	16.19		mcherry::SIN-3 only		5					2	2	2	1	1	1	4	5	5
CNOT1_CAEEL	CCR4-NOT transcription complex subunit let-711	let-711	295080	2.23		1.5		ARID-1::GFP::V5 only		2	2	2	2	3	3				3	5	5
DKC1_CAEEL	Putative H/ACA ribonucleoprotein complex subunit 4	K01G5.5	50211	15.28				ARID-1::GFP::V5 only											5	5	5
DKF1_CAEEL	Serine/threonine-protein kinase dkf-1	dkf-1	80962	9.7				5								1	1	1	4	5	5
EIF3D_CAEEL	Eukaryotic translation initiation factor 3 subunit D	eif-3.D	64289	11.58		1		5		1	1	1	1	1	1	1	1	1	4	5	5
ENO_CAEEL	Enolase	enol-1	46617	19.35		Ctrl mcherry::SIN-3 only		ARID-1::GFP::V5 only		1	1	1							5	5	5
FZO1_CAEEL	Transmembrane GTPase fzo-1	fzo-1	87462	9.56		2		5		1	1	1	1	2	2	1	1	1	5	5	5
G5ECJ4_CAEEL	Mec-8 protein	mec-8	33459	17.31		2		5		1	1	1	2	2	2	1	1	1	5	5	5
G5ECS4_CAEEL	Amino_oxidase domain-containing protein	glf-1	54402	12.18		0.5		ARID-1::GFP::V5 only		2	2	2	1	1	1				5	5	5
G5EGT7_CAEEL	Eukaryotic translation initiation factor 5B	iffb-1	120418	7.91		2		5		1	1	1	2	2	2	1	1	1	5	5	5
GIP2_CAEEL	Gamma-tubulin interacting protein 2	gip-2	73376	11.68		mcherry::SIN-3 only		5					2	2	2	1	1	1	5	5	5
GMD1_CAEEL	GDP-mannose 4,6 dehydratase 1	bre-1	44489	16.54				ARID-1::GFP::V5 only											4	5	5
H2FLJ1_CAEEL	PHB domain-containing protein	stl-1	35644	20.37		1		ARID-1::GFP::V5 only		3	3	3	3	3	3				4	5	5
H2KZJ5_CAEEL	GLutaRedoXin	glrx-3	38482	19.13		Ctrl mcherry::SIN-3 only		5		2	2	2				1	1	1	4	5	5
HIPK_CAEEL	Homeodomain-interacting protein kinase 1	hpk-1	93228	9.1				5								1	1	1	5	5	5
IFB1_CAEEL	Intermediate filament protein ifb-1	ifb-1	67149	10.7		Ctrl mcherry::SIN-3 only		ARID-1::GFP::V5 only		1	1	1							5	5	5
KINH_CAEEL	Kinesin heavy chain	unc-116	91894	11.17		0.666667		5		3	3	3	2	2	2	1	1	1	4	5	5
O16720_CAEEL	Protein argonaute	alg-2	101661	20.11		Ctrl mcherry::SIN-3 only		12		1	1	0				1	1	0	11	12	5
OGT1_CAEEL	UDP-N-acetylglucosamine--peptide N-acetylglucosaminyltransferase	ogt-1	128012	6.43		mcherry::SIN-3 only		ARID-1::GFP::V5 only					2	2	2				5	5	5
ORN_CAEEL	Probable oligoribonuclease	C08B6.8	22396	27.46		mcherry::SIN-3 only		5					2	2	2	1	1	1	4	5	5
P91175_CAEEL	SYF pre-mRNA splicing factor homolog	syf-1	99547	5.73				ARID-1::GFP::V5 only											4	5	5
PRP8_CAEEL	Pre-mRNA-splicing factor 8 homolog	prp-8	272028	3.99		2		ARID-1::GFP::V5 only		2	2	2	3	4	4				5	5	5
Q17796_CAEEL	Hepatocyte growth factor-regulated tyrosine kinase substrate	hgrs-1	83352	12.35		1.66667		ARID-1::GFP::V5 only		3	3	3	5	5	5				4	5	5
Q19265_CAEEL	Alpha-1,3/1,6-mannosyltransferase ALG2	algn-2	45609	20.75		1		ARID-1::GFP::V5 only		2	2	2	2	2	2				5	5	5
Q19824_CAEEL	Conserved Edge Expressed protein	cee-1	40799	24.59		2		ARID-1::GFP::V5 only		2	2	2	4	4	4				4	5	5
Q20643_CAEEL	Protein kinase domain-containing protein	CELE_F52B5.2	34512	24.92		0.75		ARID-1::GFP::V5 only		4	4	4	3	3	3				4	5	5
Q23089_CAEEL	Importin N-terminal domain-containing protein	xpo-1	123856	5.46				ARID-1::GFP::V5 only											4	5	5
Q86NJ8_CAEEL	Piwi-like protein	ppw-1	99566	9.58		mcherry::SIN-3 only		ARID-1::GFP::V5 only					2	2	2				5	5	5
Q95YB2_CAEEL	Acyl CoA DeHydrogenase	acdh-9	45206	8.31				5								1	1	1	3	5	5
Q9TXR4_CAEEL	DNA_MISMATCH_REPAIR_2 domain-containing protein	msh-2	95854	4.48				ARID-1::GFP::V5 only											4	5	5
Q9U1Q6_CAEEL	Uncharacterized protein	CELE_Y87G2A.1	89282	5.77				5								1	1	1	4	5	5
Q9U1V9_CAEEL	J domain-containing protein	dnj-29	86537	5.59				ARID-1::GFP::V5 only											3	5	5
Q9U238_CAEEL	Translocon-associated protein subunit delta	trap-4	17416	47.17		0.75		5		2	4	4	2	3	3	1	1	1	4	5	5
RL10_CAEEL	60S ribosomal protein L10	rpl-10	24749	25.23		1.2		5		4	5	5	4	6	6	1	1	1	4	5	5
RL17_CAEEL	60S ribosomal protein L17	rpl-17	21513	31.02		1		ARID-1::GFP::V5 only		2	4	4	2	4	4				3	5	5
RL9_CAEEL	60S ribosomal protein L9	rpl-9	21508	33.86		0.8		ARID-1::GFP::V5 only		3	5	5	3	4	4				3	5	5
RS5_CAEEL	40S ribosomal protein S5	rps-5	23155	18.57		0.75		5		2	4	4	2	3	3	1	1	1	4	5	5
SMC1_CAEEL	Structural maintenance of chromosomes protein 1	him-1	144217	4.75				ARID-1::GFP::V5 only											5	5	5
TBB1_CAEEL	Tubulin beta-1 chain	mec-7	49260	36.28		1.13514		1.19444		11	37	0	11	42	0	10	36	0	19	43	5
TBB4_CAEEL	Tubulin beta-4 chain	tbb-4	49800	43.24		1.08889		1.53125		16	45	0	17	49	1	13	32	1	26	49	5
TCTP_CAEEL	Translationally-controlled tumor protein homolog	tct-1	20542	64.64		1.71429		5		6	7	7	10	12	12	1	1	1	5	5	5
UBP7_CAEEL	Ubiquitin carboxyl-terminal hydrolase 7	math-33	131597	11.28		1		5		4	4	4	4	4	4	1	1	1	5	5	5
ZPR1_CAEEL	Zinc finger protein ZPR1 homolog	W03F9.1	50929	24.84		1		ARID-1::GFP::V5 only		2	2	2	2	2	2				5	5	5
A0A061AD51_CAEEL	Uncharacterized protein	CELE_T12G3.2	105790	4.55				ARID-1::GFP::V5 only											3	4	4
A0A3P6PCS5_CAEEL	Actin-related protein 2/3 complex subunit	arx-3	41968	12.53		Ctrl mcherry::SIN-3 only		4		1	1	1				1	1	1	4	4	4
A0A486WV52_CAEEL	Uncharacterized protein	CELE_Y37E3.17	92111	10.44		0.666667		4		3	3	3	1	2	2	1	1	1	4	4	4
A5Z2V0_CAEEL	CID domain-containing protein	cids-2	74696	7.25				4								1	1	1	3	4	4
AAPK2_CAEEL	5'-AMP-activated protein kinase catalytic subunit alpha-2	aak-2	70443	9.42				4								1	1	1	4	4	4
ACLY_CAEEL	Probable ATP-citrate synthase	acly-1	121616	78.93		0.77433		4		92	709	327	95	549	250	1	2	0	8	8	4
ARL1_CAEEL	ADP-ribosylation factor-like protein 1	arl-1	20104	29.44		1		ARID-1::GFP::V5 only		1	2	2	2	2	2				4	4	4
ATPK_CAEEL	Putative ATP synthase subunit f, mitochondrial	R53.4	18750	35.29		0.6		ARID-1::GFP::V5 only		4	5	5	3	3	3				4	4	4
B3GWA0_CAEEL	NOPS domain-containing protein	nono-1	29581	8.87				4								1	1	1	3	4	4
CDC23_CAEEL	Cell division cycle protein 23 homolog	mat-3	76993	5.5		mcherry::SIN-3 only		4					1	1	1	1	1	1	4	4	4
CUL3_CAEEL	Cullin-3	cul-3	90236	5.02		mcherry::SIN-3 only		ARID-1::GFP::V5 only					2	2	2				3	4	4
E9RKC7_CAEEL	DZF domain-containing protein	zfr-1	84285	9.03		mcherry::SIN-3 only		ARID-1::GFP::V5 only					1	1	1				4	4	4
ENDOU_CAEEL	Endoribonuclease endu-1	endu-1	35495	13.36		Ctrl mcherry::SIN-3 only		4		1	1	1				1	1	1	3	4	4
G4SPY0_CAEEL	Heterogeneous nuclear RibonucleoProtein U	hrpu-2	75846	9.59		mcherry::SIN-3 only		4					1	1	1	1	1	1	4	4	4
G5ED36_CAEEL	Endocytosis protein RME-8	rme-8	259168	2.76		2		ARID-1::GFP::V5 only		1	1	1	2	2	2				4	4	4
G5EDC6_CAEEL	ARF-Like	arl-8	21281	12.97		Ctrl mcherry::SIN-3 only		ARID-1::GFP::V5 only		2	3	3							3	4	4
G5EE09_CAEEL	Poly(A)-specific ribonuclease	ccr-4	68604	9.41		1		4		1	1	1	1	1	1	1	1	1	4	4	4
G5EET2_CAEEL	Deoxyuridinetriphosphatase	dut-1	52195	21.59		1.5		4		2	2	2	2	3	3	1	1	1	3	4	4
G5EEY5_CAEEL	HMG box domain-containing protein	pbrm-1	216654	3.82		1		ARID-1::GFP::V5 only		1	1	1	1	1	1				4	4	4
G5EF97_CAEEL	Branchpoint-bridging protein	sfa-1	75251	5.72				ARID-1::GFP::V5 only											4	4	4
GLC7A_CAEEL	Serine/threonine-protein phosphatase PP1-alpha	gsp-1	37205	34.04		1		7		4	4	2	3	4	3	1	1	1	6	7	4
H2KZ73_CAEEL	NOmpA Homolog (Drosophila nompA: no mechanoreceptor potential A)	noah-1	115321	4.48		Ctrl mcherry::SIN-3 only		4		1	1	1				1	1	1	3	4	4
IMA3_CAEEL	Importin subunit alpha-3	ima-3	56163	20.62		2		ARID-1::GFP::V5 only		2	2	2	4	4	4				3	4	4
KTHY_CAEEL	Thymidylate kinase	dtmk-1	24342	38.07		Ctrl mcherry::SIN-3 only		4		2	2	2				1	1	1	4	4	4
MYO4_CAEEL	Myosin-4	unc-54	224755	3.57				4								1	1	1	4	4	4
NUP98_CAEEL	Nuclear pore complex protein Nup98-Nup96	npp-10	180454	6.38		1.75		4		4	4	4	6	7	7	1	1	1	4	4	4
O02642_CAEEL	Succinate--CoA ligase [ADP/GDP-forming] subunit alpha, mitochondrial	sucl-2	33366	37.07		0.166667		2.5		5	6	6	1	1	1	2	2	1	5	5	4
O18188_CAEEL	E3 ubiquitin-protein transferase MAEA	maea-1	49138	7.24				ARID-1::GFP::V5 only											3	4	4
O45869_CAEEL	Proline--tRNA ligase	pars-2	50593	11.01				ARID-1::GFP::V5 only											4	4	4
P90731_CAEEL	ATP-citrate synthase	acly-2	120600	76.98		0.814085		4		104	1065	690	107	867	573	1	2	0	8	8	4
P90991_CAEEL	Uncharacterized protein	B0432.10	35763	7.92				ARID-1::GFP::V5 only											3	4	4
PCID2_CAEEL	PCI domain-containing protein 2 homolog	C27F2.10	47157	9.93				ARID-1::GFP::V5 only											3	4	4
PCNA_CAEEL	Proliferating cell nuclear antigen	pcn-1	29036	40.68		0.428571		ARID-1::GFP::V5 only		5	7	7	3	3	3				4	4	4
PDI1_CAEEL	Protein disulfide-isomerase 1	pdi-1	53436	15.05		0.5		4		2	2	2	1	1	1	1	1	1	4	4	4
PLBL1_CAEEL	Putative phospholipase B-like 1	Y37D8A.2	65439	12.43		Ctrl mcherry::SIN-3 only		ARID-1::GFP::V5 only		3	3	3							4	4	4
PPIL2_CAEEL	Peptidyl-prolyl cis-trans isomerase 4	cyn-4	58534	9.56				4								1	1	1	3	4	4
Q17763_CAEEL	ATP synthase subunit d, mitochondrial	atp-5	21798	45.03		0.75		ARID-1::GFP::V5 only		6	8	8	5	6	6				4	4	4
Q18038_CAEEL	Uncharacterized protein	let-716	192261	2.12				ARID-1::GFP::V5 only											3	4	4
Q1XFY9_CAEEL	40S ribosomal protein S24	rps-24	14872	39.69		1.33333		4		3	3	3	4	4	4	1	1	1	3	4	4
Q20780_CAEEL	Aldedh domain-containing protein	alh-1	55059	7.84		Ctrl mcherry::SIN-3 only		ARID-1::GFP::V5 only		1	1	1							3	4	4
Q22128_CAEEL	Acetyltransf_18 domain-containing protein	CELE_T03G6.1	37470	11.11				ARID-1::GFP::V5 only											3	4	4
Q22469_CAEEL	Matrin-type domain-containing protein	prp-9	57478	6.6		1		ARID-1::GFP::V5 only		1	1	1	1	1	1				3	4	4
Q22528_CAEEL	Uncharacterized protein	ekl-6	111005	5.29		1		ARID-1::GFP::V5 only		1	1	1	1	1	1				4	4	4
Q22743_CAEEL	RAs-related GTP-binding protein A	raga-1	35821	14.74		1		ARID-1::GFP::V5 only		1	1	1	1	1	1				4	4	4
Q22968_CAEEL	Aminomethyltransferase	gcst-1	43921	7.96		mcherry::SIN-3 only		ARID-1::GFP::V5 only					1	1	1				3	4	4
Q23624_CAEEL	PKS_ER domain-containing protein	CELE_ZK829.7	40228	9.95				ARID-1::GFP::V5 only											3	4	4
Q2L6Y6_CAEEL	HATPase_c domain-containing protein	hsp-75	76594	6.25		Ctrl mcherry::SIN-3 only		ARID-1::GFP::V5 only		1	1	1							2	4	4
Q8MXD9_CAEEL	KH domain-containing protein	mek-5	33159	25.71		2		4		3	3	3	5	6	6	1	1	1	4	4	4
Q8WQA8_CAEEL	40S ribosomal protein S20	rps-20	13234	47.01		1.5		4		3	6	6	5	9	9	1	1	1	3	4	4
Q93540_CAEEL	SLC (SoLute Carrier) homolog	slc-25a18.1	33490	15.97		Ctrl mcherry::SIN-3 only		4		1	1	1				1	1	1	4	4	4
Q94050_CAEEL	Small Nuclear RNA (snRNA) Associated protein	sna-2	74761	6.18		2		ARID-1::GFP::V5 only		1	1	1	2	2	2				3	4	4
Q965Y1_CAEEL	Methionine aminopeptidase	map-1	41742	16.98		mcherry::SIN-3 only		4					1	1	1	1	1	1	3	4	4
Q9N3C9_CAEEL	DNA-directed RNA polymerase II subunit RPB7	rpb-7	22095	18.27		1		4		1	1	1	1	1	1	1	1	1	3	4	4
Q9N3T8_CAEEL	DNA mismatch repair protein	msh-6	133627	6.83		mcherry::SIN-3 only		4					1	1	1	1	1	1	4	4	4
Q9N5V3_CAEEL	Importin N-terminal domain-containing protein	imb-3	122033	12.73		0.714286		4		5	7	7	5	5	5	1	1	1	4	4	4
Q9NA74_CAEEL	Uncharacterized protein	CELE_Y57A10A.26	30732	23.05		1		ARID-1::GFP::V5 only		2	2	2	2	2	2				4	4	4
Q9TZ33_CAEEL	Peptidase_M16 domain-containing protein	ucr-2.3	45560	25.29		1.25		ARID-1::GFP::V5 only		5	8	8	7	10	10				4	4	4
Q9U367_CAEEL	ANK_REP_REGION domain-containing protein	CELE_T16G1.9	105039	6.24		0.5		ARID-1::GFP::V5 only		2	2	2	1	1	1				4	4	4
Q9XTU9_CAEEL	Glutaredoxin domain-containing protein	glrx-5	15768	31.69		0.333333		ARID-1::GFP::V5 only		2	3	3	1	1	1				4	4	4
Q9XVQ2_CAEEL	Translocase, Inner Mitochondrial Membrane	timm-23	25067	16.12		0.5		4		3	4	4	2	2	2	1	1	1	4	4	4
RGP2_CAEEL	Ran GTPase-activating protein 2	ran-2	105653	5		mcherry::SIN-3 only		4					1	1	1	1	1	1	4	4	4
RL5_CAEEL	60S ribosomal protein L5	rpl-5	33386	36.86		1.5		ARID-1::GFP::V5 only		5	6	6	6	9	9				4	4	4
ROA1_CAEEL	Heterogeneous nuclear ribonucleoprotein A1	hrp-1	36343	27.46		0.666667		4		5	6	6	3	4	4	1	1	1	4	4	4
RRC1_CAEEL	GTPase-activating protein rrc-1	rrc-1	87020	4.61				ARID-1::GFP::V5 only											3	4	4
RS6_CAEEL	40S ribosomal protein S6	rps-6	28136	17.48		0.75		ARID-1::GFP::V5 only		3	4	4	2	3	3				4	4	4
RS7_CAEEL	40S ribosomal protein S7	rps-7	22058	48.45		1.28571		4		5	7	7	6	9	9	1	1	1	4	4	4
SCC3_CAEEL	Cohesin subunit scc-3	scc-3	124775	3.56				4								1	1	1	4	4	4
SWSN7_CAEEL	SWI/SNF nucleosome remodeling complex component	C08B11.3	139117	4.74		mcherry::SIN-3 only		ARID-1::GFP::V5 only					2	2	2				2	4	4
TFS2_CAEEL	Putative transcription elongation factor S-II	T24H10.1	34873	18.18				ARID-1::GFP::V5 only											4	4	4
TIM44_CAEEL	Probable mitochondrial import inner membrane translocase subunit tin-44	tin-44	49398	20.47		1.33333		4		3	3	3	4	4	4	1	1	1	4	4	4
TMOD_CAEEL	Tropomodulin	unc-94	44398	7.4				ARID-1::GFP::V5 only											2	4	4
UBH4_CAEEL	Ubiquitin carboxyl-terminal hydrolase ubh-4	ubh-4	37120	23.99		1.5		4		4	4	4	5	6	6	1	1	1	4	4	4
UBP46_CAEEL	Ubiquitin carboxyl-terminal hydrolase 46	usp-46	48277	7.98		mcherry::SIN-3 only		ARID-1::GFP::V5 only					1	1	1				3	4	4
UN119_CAEEL	Protein unc-119	unc-119	25264	21.46				4								1	1	1	3	4	4
VIT3_CAEEL	Vitellogenin-3	vit-3	186530	51.15		0.435294		2.29412		54	85	1	30	37	0	27	34	1	65	78	4
XRN2_CAEEL	5'-3' exoribonuclease 2 homolog	xrn-2	110128	6.56		Ctrl mcherry::SIN-3 only		ARID-1::GFP::V5 only		1	1	1							4	4	4
A0A0K3AUP0_CAEEL	RRM domain-containing protein	etr-1	62989	5.94				ARID-1::GFP::V5 only											2	3	3
A0A0S4XR43_CAEEL	SAP domain-containing protein	ccar-1	135193	3.13				ARID-1::GFP::V5 only											3	3	3
A0A1N7SYW9_CAEEL	Uncharacterized protein	CELE_T14B4.19	16016	25.9				ARID-1::GFP::V5 only											2	3	3
A0A1X7RC97_CAEEL	ARGiNase Homolog	argn-1	35953	10.4				ARID-1::GFP::V5 only											3	3	3
A0A4V0IKA6_CAEEL	Protein transport protein sec16	sec-16a.2	174794	1.59		mcherry::SIN-3 only		ARID-1::GFP::V5 only					1	1	1				2	3	3
A7DT45_CAEEL	Uncharacterized protein	oxy-5	17865	28.4		1		ARID-1::GFP::V5 only		1	1	1	1	1	1				3	3	3
A8WFM5_CAEEL	DOMON domain-containing protein OS	CELE_F41D9.2	18954	26.16				3								1	1	1	3	3	3
A8XQE0_CAEEL	Uncharacterized protein	ekl-4	56116	8.61		mcherry::SIN-3 only		ARID-1::GFP::V5 only					2	2	2				2	3	3
ARL3_CAEEL	ADP-ribosylation factor-like protein 3	arl-3	20771	13.59				ARID-1::GFP::V5 only											2	3	3
ARPC4_CAEEL	Probable actin-related protein 2/3 complex subunit 4	arx-6	19663	24.85		0.5		3		2	2	2	1	1	1	1	1	1	3	3	3
ASD2_CAEEL	RNA-binding protein asd-2	asd-2	47789	18.2		1		3		1	1	1	1	1	1	1	1	1	3	3	3
ASH2_CAEEL	Set1/Ash2 histone methyltransferase complex subunit ash-2	ash-2	64496	8.6		mcherry::SIN-3 only		ARID-1::GFP::V5 only					2	2	2				3	3	3
AST1_CAEEL	Transcription factor ast-1	ast-1	41466	13.26				ARID-1::GFP::V5 only											3	3	3
AT5F2_CAEEL	ATP synthase F(0) complex subunit B2, mitochondrial	asb-2	34937	18.36		0.5		ARID-1::GFP::V5 only		4	4	3	2	2	1				2	3	3
CDK7_CAEEL	Cyclin-dependent kinase 7	cdk-7	38353	12.42		0.5		3		1	2	2	1	1	1	1	1	1	3	3	3
CFA20_CAEEL	Cilia- and flagella-associated protein 20	C54C6.6	23656	11.82		mcherry::SIN-3 only		ARID-1::GFP::V5 only					1	1	1				3	3	3
CHRD1_CAEEL	Cysteine and histidine-rich domain-containing protein 1	chp-1	36007	11.53				ARID-1::GFP::V5 only											2	3	3
CMC1_CAEEL	Probable calcium-binding mitochondrial carrier K02F3.2	K02F3.2	79595	5.87		Ctrl mcherry::SIN-3 only		ARID-1::GFP::V5 only		2	3	3							2	3	3
CNOT7_CAEEL	CCR4-NOT transcription complex subunit 7	ccf-1	33838	27.1		0.5		ARID-1::GFP::V5 only		4	4	4	2	2	2				2	3	3
CSN4_CAEEL	COP9 signalosome complex subunit 4	csn-4	46133	9.47		mcherry::SIN-3 only		ARID-1::GFP::V5 only					1	1	1				2	3	3
D5MCQ2_CAEEL	SUPpressor	sup-26	41663	11.84		2		3		1	1	1	2	2	2	1	1	1	3	3	3
D6RYE0_CAEEL	Cytochrome Oxidase Assembly subunits	coa-1	15310	24.64				ARID-1::GFP::V5 only											2	3	3
D9PTP5_CAEEL	PX domain-containing protein	snx-6	54770	9.62		0.5		ARID-1::GFP::V5 only		2	2	2	1	1	1				3	3	3
DUSL_CAEEL	Dual specificity protein phosphatase lip-1	lip-1	42174	7.09				ARID-1::GFP::V5 only											2	3	3
DVE1_CAEEL	Homeobox protein dve-1	dve-1	52834	7.48		mcherry::SIN-3 only		ARID-1::GFP::V5 only					1	1	1				3	3	3
EIF3F_CAEEL	Eukaryotic translation initiation factor 3 subunit F	eif-3.F	32932	20.75		2		3		1	1	1	2	2	2	1	1	1	3	3	3
EIF3H_CAEEL	Eukaryotic translation initiation factor 3 subunit H	eif-3.H	40965	17.26		0.5		ARID-1::GFP::V5 only		2	2	2	1	1	1				3	3	3
EMO1_CAEEL	Protein transport protein Sec61 subunit gamma	sec-61.G	7761	36.76		1.2		ARID-1::GFP::V5 only		3	5	5	3	6	6				2	3	3
FOLC_CAEEL	Putative folylpolyglutamate synthase	F25B5.6	56433	6.08				ARID-1::GFP::V5 only											2	3	3
G4SF15_CAEEL	WD_REPEATS_REGION domain-containing protein	CELE_Y39G10AR.9	44239	12.47				ARID-1::GFP::V5 only											3	3	3
G5EC98_CAEEL	CTP synthase	ctps-1	75244	13.1		0.75		3		4	4	4	3	3	3	1	1	1	3	3	3
G5ECL3_CAEEL	Pre-RNA processing 21	prp-21	73812	3.05				ARID-1::GFP::V5 only											2	3	3
G5ECP2_CAEEL	WD_REPEATS_REGION domain-containing protein	plrg-1	48381	11.19				ARID-1::GFP::V5 only											3	3	3
G5ED07_CAEEL	Protein disulfide-isomerase	pdi-3	54920	7.38		Ctrl mcherry::SIN-3 only		ARID-1::GFP::V5 only		2	2	2							3	3	3
G5ED75_CAEEL	Kinesin-like protein	klp-7	76717	4.93		mcherry::SIN-3 only		ARID-1::GFP::V5 only					1	1	1				3	3	3
G5EDB6_CAEEL	AAA domain-containing protein	ppgn-1	82813	3.61				ARID-1::GFP::V5 only											2	3	3
G5EDF5_CAEEL	Elongation factor Tu, mitochondrial	tufm-2	47831	11.85				ARID-1::GFP::V5 only											3	3	3
G5EDL3_CAEEL	Aurora kinase	air-1	37122	19.33		2		ARID-1::GFP::V5 only		1	1	1	2	2	2				3	3	3
G5EDP9_CAEEL	Phosphoinositide 3-kinase adapter subunit	aap-1	58503	7.09				ARID-1::GFP::V5 only											3	3	3
G5EDS2_CAEEL	Coronin-7	pod-1	115722	5.96		0.5		ARID-1::GFP::V5 only		2	2	2	1	1	1				3	3	3
G5EDT9_CAEEL	UBR E3 ubiquitin ligase homolog	ubr-5	331071	1.22				ARID-1::GFP::V5 only											3	3	3
G5EGG8_CAEEL	DNA repair protein RAD51 homolog	rad-51	39194	16.53				ARID-1::GFP::V5 only											3	3	3
GALE_CAEEL	UDP-glucose 4-epimerase	gale-1	37883	7.45				3								1	1	1	2	3	3
GST7_CAEEL	Probable glutathione S-transferase 7	gst-7	23085	22.82		1		3		2	2	2	2	2	2	1	1	1	3	3	3
H1UBK9_CAEEL	ZO-1 (Zonula Occludens tight junctional protein) Ortholog	zoo-1	125130	4.42				3								1	1	1	3	3	3
H2KZA2_CAEEL	Uncharacterized protein	CELE_F38A5.2	50211	14.16		Ctrl mcherry::SIN-3 only		3		2	2	2				1	1	1	3	3	3
H2L0D0_CAEEL	Heterogeneous nuclear RibonucleoProtein (HnRNP) A homolog	hrpa-2	37801	8.04		2		ARID-1::GFP::V5 only		1	1	1	2	2	2				2	3	3
H2L2B2_CAEEL	LisH domain-containing protein	CELE_F46B6.5	94168	7.46		mcherry::SIN-3 only		3					2	2	2	1	1	1	3	3	3
H331_CAEEL	Histone H3.3 type 1	his-71	15342	19.85		mcherry::SIN-3 only		ARID-1::GFP::V5 only					1	1	1				3	3	3
HMR1_CAEEL	Cadherin-related hmr-1	hmr-1	323914	1.37				ARID-1::GFP::V5 only											3	3	3
IF2B_CAEEL	Eukaryotic translation initiation factor 2 subunit 2	eif-2beta	27580	38		2		3		1	2	2	3	4	4	1	1	1	3	3	3
IF5A2_CAEEL	Eukaryotic translation initiation factor 5A-2	iff-2	17953	32.92		1		2.5		2	2	2	2	2	1	2	2	1	4	5	3
K8F7X5_CAEEL	General transcription factor IIH subunit 4	gft-2H4	55069	11.55				3								1	1	1	3	3	3
KCC2D_CAEEL	Calcium/calmodulin-dependent protein kinase type II	unc-43	79927	7.92				3								1	1	1	3	3	3
KCY1_CAEEL	UMP-CMP kinase 1	C29F7.3	21202	15.18				ARID-1::GFP::V5 only											2	3	3
KDM5_CAEEL	Lysine-specific demethylase rbr-2	rbr-2	170791	2.71		mcherry::SIN-3 only		ARID-1::GFP::V5 only					2	2	2				3	3	3
LIDB1_CAEEL	LIM domain-binding protein 1	ldb-1	66338	7.94				ARID-1::GFP::V5 only											3	3	3
LIN14_CAEEL	Protein lin-14	lin-14	59343	6.86		mcherry::SIN-3 only		ARID-1::GFP::V5 only					1	1	1				2	3	3
LIN36_CAEEL	Protein lin-36	lin-36	107944	3.22				ARID-1::GFP::V5 only											2	3	3
LIN9_CAEEL	Protein lin-9	lin-9	73333	6.21		mcherry::SIN-3 only		ARID-1::GFP::V5 only					1	1	1				3	3	3
LSY2_CAEEL	Zinc finger protein lsy-2	lsy-2	42288	10.41				ARID-1::GFP::V5 only											3	3	3
MCE1_CAEEL	mRNA-capping enzyme	cel-1	72129	5.62		mcherry::SIN-3 only		ARID-1::GFP::V5 only					1	1	1				3	3	3
NOP10_CAEEL	Putative H/ACA ribonucleoprotein complex subunit 3	nola-3	7532	50				ARID-1::GFP::V5 only											3	3	3
NPP5_CAEEL	Nuclear pore complex protein 5	npp-5	91812	8		1		ARID-1::GFP::V5 only		1	1	1	1	1	1				3	3	3
O01756_CAEEL	Uncharacterized protein	CELE_F55A12.5	94056	6.35				ARID-1::GFP::V5 only											3	3	3
O02325_CAEEL	PRotein arginine MethylTransferase	prmt-9	77765	9.85		1		ARID-1::GFP::V5 only		2	2	2	2	2	2				3	3	3
O16298_CAEEL	Uncharacterized protein	hpo-18	6022	33.33		1		ARID-1::GFP::V5 only		1	1	1	1	1	1				2	3	3
O16454_CAEEL	Uncharacterized protein	tag-196	55216	8.18				ARID-1::GFP::V5 only											3	3	3
O16487_CAEEL	Uncharacterized protein	B0238.11	36502	11.99				ARID-1::GFP::V5 only											3	3	3
O18181_CAEEL	Arf-GAP domain-containing protein	CELE_W09D10.1	51905	11.52		0.333333		ARID-1::GFP::V5 only		2	3	3	1	1	1				3	3	3
O44503_CAEEL	Lysine ketoglutarate reductase	aass-1	103752	6.96		Ctrl mcherry::SIN-3 only		ARID-1::GFP::V5 only		1	1	1							3	3	3
O44985_CAEEL	CPSF_A domain-containing protein	teg-4	135100	2.13				3								1	1	1	2	3	3
O45181_CAEEL	RRM domain-containing protein	nucl-1	86819	4.89		mcherry::SIN-3 only		3					1	2	2	1	1	1	3	3	3
O61709_CAEEL	Uncharacterized protein	CELE_R119.3	26539	18.18				ARID-1::GFP::V5 only											3	3	3
O61845_CAEEL	Chromodomain and Helicase Domain protein	chd-7	326886	1.65				ARID-1::GFP::V5 only											3	3	3
O62198_CAEEL	Uncharacterized protein	CELE_F32A11.1	35523	18.81		1		ARID-1::GFP::V5 only		1	1	1	1	1	1				3	3	3
O62512_CAEEL	Peptidase_M3 domain-containing protein	CELE_ZK550.3	90344	5.05		Ctrl mcherry::SIN-3 only		3		2	2	2				1	1	1	3	3	3
O77133_CAEEL	Putative actin-binding protein UNC-115	unc-115	72217	5.95				ARID-1::GFP::V5 only											3	3	3
PAF1_CAEEL	RNA polymerase II-associated factor 1 homolog	pafo-1	49898	2.59				ARID-1::GFP::V5 only											1	3	3
PDI2_CAEEL	Protein disulfide-isomerase 2	pdi-2	55152	12.37		0.25		3		4	4	4	1	1	1	1	1	1	2	3	3
PGL3_CAEEL	Guanyl-specific ribonuclease pgl-3	pgl-3	74845	10.82		0.666667		ARID-1::GFP::V5 only		3	3	2	2	2	2				3	3	3
PHAF1_CAEEL	PHAF1 protein T01G9.2	T01G9.2	48211	6.64		1		3		1	1	1	1	1	1	1	1	1	2	3	3
PMK3_CAEEL	Mitogen-activated protein kinase pmk-3	pmk-3	54894	8.02				3								1	1	1	2	3	3
PROF1_CAEEL	Profilin-1	pfn-1	14255	74.24		0.833333		ARID-1::GFP::V5 only		8	12	12	6	10	10				3	3	3
PTEN_CAEEL	Phosphatidylinositol 3,4,5-trisphosphate 3-phosphatase and dual-specificity protein phosphatase daf-18	daf-18	110329	8.32		1.25		ARID-1::GFP::V5 only		4	4	4	5	5	5				3	3	3
PTP5_CAEEL	Probable tyrosine-protein phosphatase F54C8.4	F54C8.4	41111	9.47		mcherry::SIN-3 only		3					1	1	1	1	1	1	3	3	3
Q17532_CAEEL	FASt (FAST) Kinase related	fask-1	67726	3.32				ARID-1::GFP::V5 only											2	3	3
Q18194_CAEEL	DyNactin Complex component	dnc-4	46490	9.69				3								1	1	1	3	3	3
Q18476_CAEEL	Uncharacterized protein	C35A5.8	125124	4.84		1		ARID-1::GFP::V5 only		1	1	1	1	1	1				3	3	3
Q19082_CAEEL	Glucuronosyltransferase	ugt-57	62841	4.48				ARID-1::GFP::V5 only											2	3	3
Q19416_CAEEL	DYnein Light chain (Tctex type)	dylt-1	11914	11.32				ARID-1::GFP::V5 only											2	3	3
Q19699_CAEEL	Glutamine--fructose-6-phosphate transaminase (isomerizing)	gfat-2	79296	23.24		1.08333		2.66667		11	12	4	11	13	4	3	3	0	8	8	3
Q19752_CAEEL	Protein farnesyltransferase subunit beta	fntb-1	45093	16.96		0.4		3		5	5	5	2	2	2	1	1	1	3	3	3
Q20676_CAEEL	Propionyl Coenzyme A Carboxylase Beta subunit	pccb-1	58495	16.23		1.33333		3		3	3	3	3	4	4	1	1	1	3	3	3
Q22020_CAEEL	Peroxiredoxin-like 2A	CELE_R53.5	24131	30.14		1		3		3	3	3	3	3	3	1	1	1	3	3	3
Q22056_CAEEL	Transcription and mRNA export factor ENY2	CELE_T01C3.2	11423	44.9				ARID-1::GFP::V5 only											3	3	3
Q22412_CAEEL	Pre-mRNA-splicing factor RBM22	rbm-22	45843	14.46				ARID-1::GFP::V5 only											3	3	3
Q22794_CAEEL	UDENN domain-containing protein	CELE_T26A5.6	57926	5.24				3								1	1	1	3	3	3
Q23526_CAEEL	Uncharacterized protein	CELE_ZK546.2	54513	9.48				ARID-1::GFP::V5 only											3	3	3
Q23621_CAEEL	Glutamate dehydrogenase	gdh-1	58795	14.37		0.166667		3		6	6	6	1	1	1	1	1	1	3	3	3
Q86NC1_CAEEL	Alpha-1,4 glucan phosphorylase	pygl-1	97681	10.99		0.2		3		5	5	5	1	1	1	1	1	1	3	3	3
Q8ITV6_CAEEL	FHA domain-containing protein	edc-4	94791	5.58		1		ARID-1::GFP::V5 only		1	1	1	1	1	1				3	3	3
Q93758_CAEEL	WD_REPEATS_REGION domain-containing protein	swan-1	42929	15.21		mcherry::SIN-3 only		ARID-1::GFP::V5 only					2	2	2				3	3	3
Q95XD0_CAEEL	Ribosomal RNA-processing protein 4	exos-2	34093	15.51		Ctrl mcherry::SIN-3 only		3		1	1	1				1	1	1	3	3	3
Q95Y85_CAEEL	6-phosphofructo-2-kinase	pfkb-1.1	50602	9.2		Ctrl mcherry::SIN-3 only		ARID-1::GFP::V5 only		2	2	2							3	3	3
Q9GYQ7_CAEEL	Exportin-T	xpo-3	105677	4.32		Ctrl mcherry::SIN-3 only		ARID-1::GFP::V5 only		1	1	1							3	3	3
Q9GZI0_CAEEL	BAT2_N domain-containing protein	CELE_F52G3.1	127954	3.07		mcherry::SIN-3 only		ARID-1::GFP::V5 only					1	1	1				2	3	3
Q9N3H3_CAEEL	NmrA domain-containing protein	nduf-9	48254	8.12		1		ARID-1::GFP::V5 only		1	1	1	1	1	1				3	3	3
Q9N3L2_CAEEL	General transcription and DNA repair factor IIH helicase subunit XPD	xpd-1	86124	6.23				ARID-1::GFP::V5 only											3	3	3
Q9NAI5_CAEEL	Aldo_ket_red domain-containing protein	CELE_Y39G8B.1	35214	18.35		Ctrl mcherry::SIN-3 only		ARID-1::GFP::V5 only		1	1	1							3	3	3
Q9TZH8_CAEEL	Uncharacterized protein	CELE_T10B11.6	37471	10.77				ARID-1::GFP::V5 only											3	3	3
Q9U2Z1_CAEEL	Protein transport protein SEC23	sec-23	89676	7.06		Ctrl mcherry::SIN-3 only		ARID-1::GFP::V5 only		3	3	3							3	3	3
Q9UA62_CAEEL	Protein kinase domain-containing protein	CELE_W04B5.5	37041	7.5				3								1	1	1	2	3	3
RL13_CAEEL	60S ribosomal protein L13	rpl-13	23753	18.36		Ctrl mcherry::SIN-3 only		ARID-1::GFP::V5 only		1	1	1							3	3	3
RPAB3_CAEEL	Probable DNA-directed RNA polymerases I, II, and III subunit RPABC3	rpb-8	17011	24.32				ARID-1::GFP::V5 only											3	3	3
RS13_CAEEL	40S ribosomal protein S13	rps-13	17316	30.46		0.75		ARID-1::GFP::V5 only		3	4	4	3	3	3				3	3	3
RUXE_CAEEL	Probable small nuclear ribonucleoprotein E	snr-6	10610	32.22		1		ARID-1::GFP::V5 only		1	1	1	1	1	1				3	3	3
SLU7_CAEEL	Pre-mRNA-splicing factor SLU7	K07C5.6	74461	6.8		mcherry::SIN-3 only		ARID-1::GFP::V5 only					1	1	1				3	3	3
SSL1_CAEEL	Helicase ssl-1	ssl-1	268727	1.13				ARID-1::GFP::V5 only											3	3	3
SWIC2_CAEEL	SWI/SNF chromatin-remodeling accessory subunit 2	swsn-2.2	52266	8.91		mcherry::SIN-3 only		ARID-1::GFP::V5 only					2	2	2				3	3	3
SYIC_CAEEL	Isoleucine--tRNA ligase, cytoplasmic	iars-1	130012	2.63		Ctrl mcherry::SIN-3 only		ARID-1::GFP::V5 only		1	1	1							3	3	3
SYMC_CAEEL	Methionine--tRNA ligase, cytoplasmic	mars-1	101714	12.76		1.33333		ARID-1::GFP::V5 only		2	3	1	4	4	1				3	4	3
TBP7_CAEEL	Tat-binding homolog 7	lex-1	146421	3.41				ARID-1::GFP::V5 only											3	3	3
TDX1_CAEEL	Probable peroxiredoxin prdx-3	prdx-3	24932	21.24		Ctrl mcherry::SIN-3 only		ARID-1::GFP::V5 only		2	2	2							3	3	3
TF2B_CAEEL	Transcription initiation factor IIB	ttb-1	33102	16.99		mcherry::SIN-3 only		ARID-1::GFP::V5 only					1	1	1				3	3	3
TRR1_CAEEL	Transcription-associated protein 1	trr-1	466866	0.59		mcherry::SIN-3 only		ARID-1::GFP::V5 only					1	1	1				2	3	3
U587_CAEEL	UPF0587 protein F46B6.12	F46B6.12	19411	11.98				ARID-1::GFP::V5 only											2	3	3
UFSP_CAEEL	Ufm1-specific protease	odr-8	66581	7.13		Ctrl mcherry::SIN-3 only		ARID-1::GFP::V5 only		1	1	1							3	3	3
UNC97_CAEEL	LIM domain-containing protein unc-97	unc-97	40308	10.63				3								1	1	1	3	3	3
YN1I_CAEEL	Putative bolA-like protein K11H12.1	K11H12.1	12146	18.52				ARID-1::GFP::V5 only											2	3	3
14331_CAEEL	14-3-3-like protein 1	par-5	28191	50.4		2.5		1.16667		8	8	6	11	20	14	6	6	5	7	7	5
14332_CAEEL	14-3-3-like protein 2	ftt-2	28067	39.11		2		1		5	5	3	6	10	4	4	4	3	4	4	2
2A51_CAEEL	Serine/threonine-protein phosphatase 2A regulatory subunit pptr-1	pptr-1	61835	6.09		2		ARID-1::GFP::V5 only		1	1	0	2	2	2				1	1	1
3HIDH_CAEEL	Probable 3-hydroxyisobutyrate dehydrogenase, mitochondrial	B0250.5	31217	57.86		0.875		1.85714		7	8	8	6	7	7	6	7	7	11	13	13
A0A061ACL3_CAEEL	Cysteine--tRNA ligase	cars-1	87191	4.51		Ctrl mcherry::SIN-3 only		ARID-1::GFP::V5 only		2	2	2							1	1	1
A0A061ACP8_CAEEL	SH3 domain-containing protein	eps-8	107195	2.34				1								1	1	1	1	1	1
A0A061ACU6_CAEEL	Rho-GAP domain-containing protein	srgp-1	116485	0.88				ARID-1::GFP::V5 only											1	1	1
A0A061AE05_CAEEL	3'-phosphoadenosine-5'-phosphosulfate synthase	pps-1	73172	2.14				ARID-1::GFP::V5 only											1	1	1
A0A061AE46_CAEEL	SP-RING-type domain-containing protein	miz-1	87906	5.72		2		1		1	1	1	2	2	2	2	2	2	2	2	2
A0A0K3ASN4_CAEEL	FiLamiN (Actin binding protein) homolog	fln-2	299087	4.93				2.33333								3	3	3	7	7	7
A0A0K3ASR2_CAEEL	BET (Two bromodomains) family protein	bet-2	119821	1.66		mcherry::SIN-3 only							1	1	1
A0A0K3ATT6_CAEEL	I/LWEQ domain-containing protein	tln-1	237562	3.56		Ctrl mcherry::SIN-3 only		1		3	3	3				2	2	2	2	2	2
A0A0K3AUJ4_CAEEL	LUC7 related splicing factor homolog	luc-7l3	32190	11.07		mcherry::SIN-3 only							2	2	2
A0A0K3AXE0_CAEEL	PHD domain-containing protein	lsy-13	19256	7.56		mcherry::SIN-3 only							1	1	1
A0A0K3AYC9_CAEEL	WH1 domain-containing protein	unc-34	48915	5.46		Ctrl mcherry::SIN-3 only		ARID-1::GFP::V5 only		1	1	1							1	1	1
A0A131MB92_CAEEL	Fatty Acid CoA Synthetase family	acs-22	58458	2.86				ARID-1::GFP::V5 only											1	1	1
A0A131MBD0_CAEEL	Rad21_Rec8 domain-containing protein	coh-1	68250	5.36				ARID-1::GFP::V5 only											2	2	2
A0A131MBF9_CAEEL	Importin N-terminal domain-containing protein	imb-2	100312	3.15		1		ARID-1::GFP::V5 only		1	1	1	1	1	1				1	1	1
A0A131MBG4_CAEEL	Uncharacterized protein	CELE_W09B6.4	28701	4.3				ARID-1::GFP::V5 only											1	1	1
A0A131MCL4_CAEEL	C2H2-type domain-containing protein	die-1	70141	15.79		1.5		1		4	4	4	5	6	6	3	3	3	3	3	3
A0A163UT65_CAEEL	DeHydrogenases, Short chain	dhs-11	25422	7.38		Ctrl mcherry::SIN-3 only		Ctrl ARID-1::GFP::V5 only		1	1	1				1	1	1
A0A163UTK6_CAEEL	WD_REPEATS_REGION domain-containing protein	gid-7	45899	2.72				ARID-1::GFP::V5 only											1	1	1
A0A164D380_CAEEL	Rab-GAP TBC domain-containing protein	tbc-14	72692	1.11		Ctrl mcherry::SIN-3 only		ARID-1::GFP::V5 only		1	1	1							1	1	1
A0A164D3G3_CAEEL	Pre-mRNA 3'-end-processing factor FIP1	fipp-1	57485	2.9				1								1	1	1	1	1	1
A0A168HA93_CAEEL	Homeobox domain-containing protein	ttx-1	40744	3.17				ARID-1::GFP::V5 only											1	1	1
A0A1C3NSQ4_CAEEL	Uncharacterized protein	CELE_Y56A3A.31	47590	1.89				ARID-1::GFP::V5 only											1	1	1
A0A1I6CM85_CAEEL	AMP-Activated protein Kinase Gamma subunit	aakg-1	41377	2.96		mcherry::SIN-3 only							1	1	1
A0A1N7SYQ6_CAEEL	FUS/TLS RNA binding protein homolog	fust-1	40157	4.87				Ctrl ARID-1::GFP::V5 only								1	1	1
A0A1N7SYW5_CAEEL	EF-hand domain-containing protein	CELE_F43B10.1	148457	7.02				2.5								2	2	2	5	5	5
A0A1N7SZF7_CAEEL	Arginyl-tRNA--protein transferase 1	ate-1	55606	5.37				ARID-1::GFP::V5 only											2	2	2
A0A1T5HUI8_CAEEL	UBC core domain-containing protein	ubc-15	25124	4.82		mcherry::SIN-3 only							1	1	1
A0A2C9C2E8_CAEEL	ALG-1 INteracting protein	ain-2	77729	5.79		mcherry::SIN-3 only		2					1	1	1	1	1	1	1	2	2
A0A2R8F5A8_CAEEL	Complex1_LYR_dom domain-containing protein	CELE_F53G2.12	10771	12.22				ARID-1::GFP::V5 only											1	1	1
A0A486WUH7_CAEEL	PID domain-containing protein	dab-1	51697	10.5		1.5		ARID-1::GFP::V5 only		2	2	2	3	3	3				1	1	1
A0A486WUL5_CAEEL	AD domain-containing protein	CELE_M142.5	23232	15.17		Ctrl mcherry::SIN-3 only		ARID-1::GFP::V5 only		1	1	1							2	2	2
A0A486WUQ0_CAEEL	Uncharacterized protein	CELE_R11A8.1	64260	1.09				Ctrl ARID-1::GFP::V5 only								1	1	1
A0A486WWU7_CAEEL	Aldehyde dehydrogenase	alh-4	55730	2.22				ARID-1::GFP::V5 only											1	1	1
A0A486WX07_CAEEL	MIF4G domain-containing protein	ifg-1	129703	9.83		1		1		4	4	4	3	4	4	1	1	1	1	1	1
A0A486WXP9_CAEEL	J domain-containing protein	dnj-25	86731	1.91				Ctrl ARID-1::GFP::V5 only								1	1	1
A0A486WXW2_CAEEL	PlsC domain-containing protein	acl-14	48991	1.68				ARID-1::GFP::V5 only											1	1	1
A0A486WY88_CAEEL	WD_REPEATS_REGION domain-containing protein	cash-1	75602	11.16		2		2		1	1	1	2	2	2	1	1	1	2	2	2
A0A486WYQ4_CAEEL	Uncharacterized protein	CELE_W08G11.3	58458	11.13				0.75								4	4	4	2	3	3
A0A5E4LWJ7_CAEEL	Prion-like-(Q/N-rich)-domain-bearing protein	pqn-65	172501	2.07		mcherry::SIN-3 only							2	2	2
A0A5E4LWN1_CAEEL	Uncharacterized protein	CELE_T23E7.2	98195	1.33				ARID-1::GFP::V5 only											1	1	1
A0A5E4LXR0_CAEEL	Non-muscle MYosin	nmy-1	228579	1.28				1								1	1	1	1	1	1
A0A5K1IAD3_CAEEL	BED-type domain-containing protein	bed-2	51673	12.9		2.5		1		2	2	2	3	5	5	1	1	1	1	1	1
A0A7R9SUI7_CAEEL	CYclin H	cyh-1	39473	2.38				ARID-1::GFP::V5 only											1	1	1
A0A7R9SUJ3_CAEEL	Cytochrome-b5 reductase	Y52B11A.3	60814	3.89				ARID-1::GFP::V5 only											1	1	1
A0A7R9XLQ2_CAEEL	HTH CENPB-type domain-containing protein	Y53G8AM.8	28687	9.34		mcherry::SIN-3 only							2	2	2
A0A7R9XN32_CAEEL	ATP synthase subunit s, mitochondrial	Y53G8AR.8	51610	4.04				ARID-1::GFP::V5 only											1	1	1
A0A8D9I609_CAEEL	MitoFerrin	mfn-1	34578	6.96				1								1	1	1	1	1	1
A0A8D9MHE6_CAEEL	IMP Homolog	imph-1	72217	2.63		1		ARID-1::GFP::V5 only		1	1	1	1	1	1				1	1	1
A0A9S2_CAEEL	Hydantoinase_B domain-containing protein	CELE_Y38F2AR.12	137557	1.27				ARID-1::GFP::V5 only											1	1	1
A0T1Y0_CAEEL	H37N21.1 (Fragment)		6450	24.59		1				1	1	1	1	1	1
A1X3T7_CAEEL	Vacuolar protein sorting-associated protein 35	F59G1.3	94485	7.99		2		1		1	1	1	2	2	2	1	1	1	1	1	1
A3QMB9_CAEEL	Uncharacterized protein	hpo-12	34570	9.27				ARID-1::GFP::V5 only											1	1	1
A3RMS7_CAEEL	Uncharacterized protein	C37H5.13	11279	12.12				ARID-1::GFP::V5 only											1	1	1
A5A8P6_CAEEL	WD_REPEATS_REGION domain-containing protein	CELE_Y54G2A.12	31131	4.01				Ctrl ARID-1::GFP::V5 only								1	1	1
A5JYT2_CAEEL	Bromo domain-containing protein	swsn-9	65508	3.95		mcherry::SIN-3 only							2	2	2
A5JYT9_CAEEL	Relative of Woc homolog	row-1	66739	4.28				1								1	1	1	1	1	1
A5PEX6_CAEEL	MATH domain-containing protein	pqn-87	161223	11.38		1.33333		1.33333		2	3	3	4	4	4	5	6	6	7	8	8
A5Z2T6_CAEEL	Lotus (LOTUS) and TudoR domain containing	lotr-1	96032	1.99		1				1	1	1	1	1	1
A5Z2X0_CAEEL	Uncharacterized protein	C01B9.1	192189	0.48				ARID-1::GFP::V5 only											1	1	1
A6PVA1_CAEEL	NudC domain-containing protein 1	C44E4.5	60367	2.23				ARID-1::GFP::V5 only											1	1	1
A7LPD6_CAEEL	ImmunoGlobulin-like Cell adhesion Molecule family	igcm-3	65015	2.54				ARID-1::GFP::V5 only											1	1	1
A7LPG5_CAEEL	ZnF_CDGSH domain-containing protein	cisd-1	14601	18.66		1				1	1	1	1	1	1
A7LPI4_CAEEL	Uncharacterized protein	lsy-22	31223	8.93		mcherry::SIN-3 only		ARID-1::GFP::V5 only					1	1	1				1	1	1
A8W765_CAEEL	Aminopeptidase	CELE_Y67D8C.9	125442	0.83				ARID-1::GFP::V5 only											1	1	1
A8WFJ8_CAEEL	RING-type domain-containing protein	rcs-1	34187	3.97				ARID-1::GFP::V5 only											1	1	1
A8WHU4_CAEEL	Trimethylguanosine synthase	tgs-1	57101	1.82		mcherry::SIN-3 only							1	1	1
A9CZN9_CAEEL	GCS light chain	CELE_E01A2.1	33578	8.97		mcherry::SIN-3 only		ARID-1::GFP::V5 only					1	1	1				2	2	2
A9D4S6_CAEEL	SYF pre-mRNA splicing factor homolog	syf-3	88423	5.35		mcherry::SIN-3 only		ARID-1::GFP::V5 only					1	1	1				2	2	2
A9QY27_CAEEL	Uncharacterized protein	CELE_F27D4.6	139351	0.75		mcherry::SIN-3 only							1	1	1
A9UJN4_CAEEL	Serine/threonine protein phosphatase 2A regulatory subunit	pptr-2	69908	5.6		1		ARID-1::GFP::V5 only		1	1	0	1	1	1				1	1	1
A9UJN7_CAEEL	Microtubule-Associated Protein Homolog	maph-1.2	91979	14.07		0.833333		1.66667		6	6	6	5	5	5	3	3	3	5	5	5
AAR2_CAEEL	Protein AAR2 homolog	F10B5.2	41683	3.64		mcherry::SIN-3 only							1	1	1
ACADM_CAEEL	Probable medium-chain specific acyl-CoA dehydrogenase 10, mitochondrial	acdh-10	44818	40.29		0.777778		1		7	9	9	6	7	7	8	9	9	7	9	9
ACOHC_CAEEL	Cytoplasmic aconitate hydratase	aco-1	96660	1.92				ARID-1::GFP::V5 only											1	1	1
ACT1_CAEEL	Actin-1	act-1	41796	57.98		0.580645		1		16	31	1	12	18	1	17	22	0	16	22	1
ACT2_CAEEL	Actin-2	act-2	41778	57.98		0.5625		1		16	32	2	12	18	1	17	22	0	16	22	1
ADAS_CAEEL	Alkyldihydroxyacetonephosphate synthase	ads-1	66559	3.52				2								1	1	1	2	2	2
ADBP1_CAEEL	Adr-2-binding protein 1	adbp-1	23955	6.91				ARID-1::GFP::V5 only											1	1	1
ADF1_CAEEL	Actin-depolymerizing factor 1, isoforms a/b	unc-60	23578	48.58		1.14286		1.5		6	7	7	7	8	8	4	4	4	5	6	6
ADF2_CAEEL	Actin-depolymerizing factor 2, isoform c	unc-60	17046	9.21				ARID-1::GFP::V5 only											1	1	1
ADHX_CAEEL	Alcohol dehydrogenase class-3	H24K24.3	41292	7.55		Ctrl mcherry::SIN-3 only		ARID-1::GFP::V5 only		3	3	3							1	1	1
ADRM1_CAEEL	Proteasomal ubiquitin receptor ADRM1 homolog	rpn-13	39773	37.7		0.833333		0.571429		5	6	6	5	5	5	5	7	7	3	4	4
AHA1_CAEEL	Aryl hydrocarbon receptor nuclear translocator homolog	aha-1	51037	6.84				ARID-1::GFP::V5 only											2	2	2
AHO3_CAEEL	Alpha/beta hydrolase domain-containing protein aho-3	aho-3	35999	4.22		Ctrl mcherry::SIN-3 only				1	1	1
AKAP1_CAEEL	KH domain-containing protein akap-1	akap-1	96430	1.38				ARID-1::GFP::V5 only											1	1	1
AKT1_CAEEL	Serine/threonine-protein kinase akt-1	akt-1	62200	7.58				1.5								2	2	2	2	3	3
AL7A1_CAEEL	Putative aldehyde dehydrogenase family 7 member A1 homolog	alh-9	57013	2.64				ARID-1::GFP::V5 only											1	1	1
ALF2_CAEEL	Fructose-bisphosphate aldolase 2	aldo-2	38846	22.68		0.75		ARID-1::GFP::V5 only		4	4	4	3	3	3				2	2	2
ALXA_CAEEL	Apoptosis-linked gene 2-interacting protein X 1	alx-1	98264	2.04		Ctrl mcherry::SIN-3 only				1	1	1
AN322_CAEEL	Acidic leucine-rich nuclear phosphoprotein 32-related protein 2	T19H12.2	24441	19.56		0.333333		1		2	3	3	1	1	1	1	1	1	1	1	1
ANC2_CAEEL	Anaphase-promoting complex subunit 2	apc-2	84512	1.92				ARID-1::GFP::V5 only											1	1	1
ANI1_CAEEL	Anillin-like protein 1	ani-1	126803	2.24				ARID-1::GFP::V5 only											2	2	2
ANKHM_CAEEL	Ankyrin repeat and KH domain-containing protein mask-1	mask-1	287078	3.44		1		2		2	2	2	2	2	2	2	2	2	3	4	4
AP1M_CAEEL	AP-1 complex subunit mu-1-I	unc-101	48229	2.84				Ctrl ARID-1::GFP::V5 only								1	1	1
ARI2_CAEEL	Potential E3 ubiquitin-protein ligase ariadne-2	ari-2	55808	2.49				ARID-1::GFP::V5 only											1	1	1
ARL5_CAEEL	ADP-ribosylation factor-like protein 5	arl-5	20033	6.18				ARID-1::GFP::V5 only											1	1	1
ARP2_CAEEL	Actin-related protein 2	arx-2	44841	33.16		2.2		2.2		5	5	5	7	11	11	5	5	5	10	11	11
ARP3_CAEEL	Actin-related protein 3	arx-1	48088	27.53		1		2.33333		3	3	3	3	3	3	3	3	3	7	7	7
ARP6_CAEEL	Actin-like protein C08B11.6	arp-6	47618	8.13				2								1	1	1	2	2	2
ARPC2_CAEEL	Probable actin-related protein 2/3 complex subunit 2	arx-4	34480	24.58		0.8		2.5		3	5	5	3	4	4	2	2	2	5	5	5
ASNA_CAEEL	ATPase asna-1	asna-1	37554	13.74		Ctrl mcherry::SIN-3 only		ARID-1::GFP::V5 only		4	4	4							2	2	2
AT1B1_CAEEL	Sodium/potassium-transporting ATPase subunit beta-1	nkb-1	36672	2.5		mcherry::SIN-3 only							1	1	1
AT5F1_CAEEL	ATP synthase F(0) complex subunit B1, mitochondrial	asb-1	34368	20.27		0.75		ARID-1::GFP::V5 only		5	8	7	4	6	5				1	1	1
ATAD3_CAEEL	ATPase family AAA domain-containing protein 3	atad-3	67147	45.38		1.18182		2.5		11	11	11	11	13	13	5	6	6	15	15	15
ATG41_CAEEL	Cysteine protease atg-4.1	atg-4.1	54929	2.7				ARID-1::GFP::V5 only											1	1	1
ATG5_CAEEL	Autophagy-related protein 5	atg-5	31339	9.82				ARID-1::GFP::V5 only											1	1	1
ATPA_CAEEL	ATP synthase subunit alpha, mitochondrial	atp-1	57788	61.15		0.844444		1.57143		27	45	45	21	38	38	20	21	21	22	33	33
ATPD_CAEEL	ATP synthase subunit delta, mitochondrial	F58F12.1	16927	10.43		Ctrl mcherry::SIN-3 only		ARID-1::GFP::V5 only		1	1	1							1	1	1
B2D6P1_CAEEL	TPR_REGION domain-containing protein	rmd-2	25475	22.22		1		ARID-1::GFP::V5 only		2	2	2	2	2	2				2	2	2
B3CJ34_CAEEL	TOG domain-containing protein	gcn-1	289754	6.53		1		2.75		3	3	3	3	3	3	4	4	4	11	11	11
B7WN95_CAEEL	60S ribosomal protein L32	rpl-32	9100	14.81		0.5				1	2	2	1	1	1
B7WNB4_CAEEL	tRNA-uridine aminocarboxypropyltransferase	CELE_Y53C12A.10	27144	8.94				ARID-1::GFP::V5 only											1	2	2
B9WRT9_CAEEL	Uncharacterized protein	mlt-11	340876	0.58				1								1	2	2	1	2	2
BAT40_CAEEL	BTB and MATH domain-containing protein 40	bath-40	45550	3.98				ARID-1::GFP::V5 only											1	1	1
BAT41_CAEEL	BTB and MATH domain-containing protein 41	bath-41	47019	1.91				ARID-1::GFP::V5 only											1	1	1
BET1_CAEEL	Bromodomain-containing protein bet-1	bet-1	94086	1.88				1								1	1	1	1	1	1
BUB1_CAEEL	Mitotic checkpoint serine/threonine-protein kinase bub-1	bub-1	112034	13.78		1.75		1.66667		4	4	4	7	7	7	3	3	3	4	5	5
BUB3_CAEEL	Mitotic checkpoint protein bub-3	bub-3	38127	23.91		0.5		2.5		4	4	4	2	2	2	2	2	2	5	5	5
BUD31_CAEEL	Protein BUD31 homolog	bud-31	17123	20.41		mcherry::SIN-3 only		ARID-1::GFP::V5 only					1	1	1				2	2	2
C0Z1Y9_CAEEL	ANK_REP_REGION domain-containing protein	CELE_F40G9.17	26585	10.83		2				1	1	1	2	2	2
C19L1_CAEEL	CWF19-like protein 1 homolog	F17A9.2	58961	2.25				ARID-1::GFP::V5 only											1	1	1
C1P629_CAEEL	Cleavage Factor IM (CFIm) homolog	cfim-2	53905	21.18				ARID-1::GFP::V5 only											7	10	2
C4ALD5_CAEEL	Uncharacterized protein	unc-73	244627	0.47				Ctrl ARID-1::GFP::V5 only								1	1	1
C560_CAEEL	Succinate dehydrogenase cytochrome b560 subunit, mitochondrial	mev-1	19982	4.4		1				1	1	1	1	1	1
C6KRJ2_CAEEL	Cleavage Factor IM (CFIm) homolog	cfim-2	53836	20.77				ARID-1::GFP::V5 only											7	9	1
C7FZU3_CAEEL	NIDogen (Basement membrane protein)	nid-1	168397	0.59				ARID-1::GFP::V5 only											1	1	1
C7IVS4_CAEEL	DNA polymerase	pola-1	164727	2.75		0.5		0.5		2	2	2	1	1	1	2	2	2	1	1	1
CALR_CAEEL	Calreticulin	crt-1	45616	4.3		Ctrl mcherry::SIN-3 only				1	2	2
CAPG1_CAEEL	Condensin complex subunit capg-1	capg-1	131465	1.47				ARID-1::GFP::V5 only											1	1	1
CAPZA_CAEEL	F-actin-capping protein subunit alpha	cap-1	32181	17.02		Ctrl mcherry::SIN-3 only		ARID-1::GFP::V5 only		3	3	3							1	1	1
CATA2_CAEEL	Catalase-2	ctl-1	57305	4.02		0.5		ARID-1::GFP::V5 only		2	2	2	1	1	1				1	1	1
CATZ1_CAEEL	Cathepsin Z-1	cpz-1	34741	22.88		0.666667		1		2	3	3	2	2	2	4	5	5	4	5	5
CAV1_CAEEL	Caveolin-1	cav-1	26291	9.79		mcherry::SIN-3 only							1	1	1
CBP1_CAEEL	Protein cbp-1	cbp-1	222415	1.44				0.5								2	2	2	1	1	1
CBXH2_CAEEL	Chromobox protein homolog hpl-2	hpl-2	20427	8				ARID-1::GFP::V5 only											1	1	1
CC44_CAEEL	Probable cytochrome P450 CYP44	cyp-44A1	56071	3.89				ARID-1::GFP::V5 only											2	2	2
CCHL_CAEEL	Probable holocytochrome-c-type synthase	cchl-1	31263	4.29		Ctrl mcherry::SIN-3 only				1	1	1
CCNB1_CAEEL	G2/mitotic-specific cyclin-B1	cyb-1	40519	4.16				ARID-1::GFP::V5 only											1	1	1
CD111_CAEEL	Cyclin-dependent kinase 11.1	cdk-11.1	83567	7.23				ARID-1::GFP::V5 only											5	5	2
CDC26_CAEEL	Anaphase-promoting complex subunit CDC26	cdc-26	21195	4.64		mcherry::SIN-3 only							1	1	1
CDC27_CAEEL	Cell division cycle protein 27 homolog	mat-1	88511	2.41		mcherry::SIN-3 only		ARID-1::GFP::V5 only					1	1	1				2	2	2
CDC37_CAEEL	Probable Hsp90 co-chaperone cdc37	cdc-37	42706	3.51		Ctrl mcherry::SIN-3 only				1	1	1
CDK1_CAEEL	Cyclin-dependent kinase 1	cdk-1	38295	57.23		2.25		2.66667		7	8	7	14	18	17	5	6	5	12	16	14
CDK5_CAEEL	Cyclin-dependent-like kinase 5	cdk-5	33063	5.48		1		3		1	1	0	1	1	0	1	1	0	2	3	1
CDK9_CAEEL	Probable cyclin-dependent kinase 9	cdk-9	53593	13.18		1.5		2.33333		2	2	1	2	3	2	3	3	2	6	7	4
CEC1_CAEEL	Chromo domain-containing protein cec-1	cec-1	33784	16.12		mcherry::SIN-3 only		ARID-1::GFP::V5 only					2	2	2				1	1	1
CED9_CAEEL	Apoptosis regulator ced-9	ced-9	31824	7.5				ARID-1::GFP::V5 only											1	1	1
CES2_CAEEL	Transcription factor ces-2	ces-2	23133	5.69		mcherry::SIN-3 only							1	1	1
CFI1_CAEEL	AT-rich interactive domain-containing protein cfi-1	cfi-1	51790	5.35				ARID-1::GFP::V5 only											2	2	2
CGP1_CAEEL	GTP-binding protein cgp-1	cgp-1	67776	1.47				ARID-1::GFP::V5 only											1	1	1
CH60_CAEEL	Chaperonin homolog Hsp-60, mitochondrial	hsp-60	60101	38.38		0.4		2.85714		11	15	15	6	6	6	6	7	7	17	20	20
CHCH3_CAEEL	MICOS complex subunit MIC19	chch-3	19193	17.75		Ctrl mcherry::SIN-3 only				2	2	2
CHD3_CAEEL	Chromodomain-helicase-DNA-binding protein 3 homolog	chd-3	205255	2.97		mcherry::SIN-3 only		3					2	2	2	1	1	1	3	3	2
CISY_CAEEL	Probable citrate synthase, mitochondrial	cts-1	51540	4.49		Ctrl mcherry::SIN-3 only		ARID-1::GFP::V5 only		1	1	1							1	1	1
CKB2_CAEEL	Choline kinase B2	ckb-2	42264	6.23		mcherry::SIN-3 only							2	2	2
CLP1_CAEEL	Protein clpf-1	clpf-1	47598	7.71				1								2	2	2	2	2	2
CLU_CAEEL	Clustered mitochondria protein homolog	clu-1	139921	20.05		1.33333		2.42857		3	3	3	3	4	4	6	7	7	15	17	17
CMT1_CAEEL	Protein cmt-1	cmt-1	27770	16.81		mcherry::SIN-3 only		Ctrl ARID-1::GFP::V5 only					2	2	2	1	1	1
CND1_CAEEL	Condensin complex subunit 1	dpy-28	171022	0.53				ARID-1::GFP::V5 only											1	1	1
CNI1_CAEEL	Protein cornichon homolog 1	cni-1	16830	12.41				ARID-1::GFP::V5 only											1	2	2
CO4A2_CAEEL	Collagen alpha-2(IV) chain	let-2	167751	0.63				ARID-1::GFP::V5 only											1	1	1
COPD_CAEEL	Probable coatomer subunit delta	copd-1	56646	35.92		1.2		2.2		5	5	5	6	6	6	3	5	5	9	11	11
COPE_CAEEL	Coatomer subunit epsilon	cope-1	32803	50		2.33333		2.4		2	3	3	4	7	7	4	5	5	10	12	12
COPG_CAEEL	Probable coatomer subunit gamma	copg-1	96302	17.82		2		2.33333		3	3	3	6	6	6	3	3	3	7	7	7
COPZ_CAEEL	Probable coatomer subunit zeta	copz-1	20757	5.98		2		ARID-1::GFP::V5 only		1	1	1	1	2	2				1	1	1
COQ4_CAEEL	Ubiquinone biosynthesis protein coq-4, mitochondrial	coq-4	26224	5.19				ARID-1::GFP::V5 only											1	1	1
COQ8_CAEEL	Atypical kinase coq-8, mitochondrial	coq-8	83615	3.44		Ctrl mcherry::SIN-3 only		Ctrl ARID-1::GFP::V5 only		1	1	1				1	1	1
COX16_CAEEL	Cytochrome c oxidase assembly protein COX16 homolog, mitochondrial	cox-16	13522	12.17		2				1	1	1	1	2	2
COX6A_CAEEL	Cytochrome c oxidase subunit 6A, mitochondrial	cox-6A	14743	22.66		0.5		ARID-1::GFP::V5 only		2	2	2	1	1	1				1	1	1
CPL1_CAEEL	Cathepsin L-like	cpl-1	38117	37.39		0.9		1.85714		9	10	10	7	9	9	4	7	7	9	13	13
CPR6_CAEEL	Cathepsin B-like cysteine proteinase 6	cpr-6	42404	4.49		Ctrl mcherry::SIN-3 only		ARID-1::GFP::V5 only		1	1	1							1	1	1
CPSF1_CAEEL	Probable cleavage and polyadenylation specificity factor subunit 1	cpsf-1	162716	0.89				ARID-1::GFP::V5 only											1	1	1
CPSF2_CAEEL	Probable cleavage and polyadenylation specificity factor subunit 2	cpsf-2	95616	0.95				ARID-1::GFP::V5 only											1	1	1
CRLS1_CAEEL	Probable cardiolipin synthase (CMP-forming)	crls-1	26781	4.88		Ctrl mcherry::SIN-3 only				1	1	1
CRN4_CAEEL	Cell death-related nuclease 4	crn-4	34645	3.36		mcherry::SIN-3 only		ARID-1::GFP::V5 only					1	1	1				1	1	1
CSK2B_CAEEL	Casein kinase II subunit beta	kin-10	26436	5.13		Ctrl mcherry::SIN-3 only				1	1	1
CSN2_CAEEL	COP9 signalosome complex subunit 2	csn-2	56781	2.22		Ctrl mcherry::SIN-3 only				1	1	1
CSN5_CAEEL	COP9 signalosome complex subunit 5	csn-5	41008	6.25		1		1		1	1	1	1	1	1	1	1	1	1	1	1
CSN6_CAEEL	COP9 signalosome complex subunit 6	csn-6	47527	2.35		mcherry::SIN-3 only							1	1	1
CST1_CAEEL	Serine/threonine-protein kinase cst-1	cst-1	55638	4.43		Ctrl mcherry::SIN-3 only		1		2	2	2				1	1	1	1	1	1
CTBP1_CAEEL	C-terminal-binding protein 1	ctbp-1	79598	3.3				ARID-1::GFP::V5 only											1	1	1
CTG1_CAEEL	Protein ctg-1	ctg-1	43847	10.97		Ctrl mcherry::SIN-3 only		ARID-1::GFP::V5 only		1	1	1							2	2	2
CTS11_CAEEL	Serine carboxypeptidase ctsa-1.1	ctsa-1.1	53646	2.56		Ctrl mcherry::SIN-3 only		ARID-1::GFP::V5 only		1	1	1							1	1	1
CTU1_CAEEL	Cytoplasmic tRNA 2-thiolation protein 1	tut-1	41332	7.51		mcherry::SIN-3 only		ARID-1::GFP::V5 only					1	1	1				1	1	1
CTU2_CAEEL	Cytoplasmic tRNA 2-thiolation protein 2	tut-2	39412	2.87				1								1	1	1	1	1	1
CUT3_CAEEL	Cuticlin-3	cut-3	42983	6.43				1								1	1	1	1	1	1
CYL1_CAEEL	Cyclin L homolog cyl-1	cyl-1	55993	2.92				ARID-1::GFP::V5 only											1	1	1
CYP1_CAEEL	Peptidyl-prolyl cis-trans isomerase 1	cyn-1	20711	14.06		Ctrl mcherry::SIN-3 only		Ctrl ARID-1::GFP::V5 only		2	2	1				1	1	0
CYP3_CAEEL	Peptidyl-prolyl cis-trans isomerase 3	cyn-3	18550	20.23		Ctrl mcherry::SIN-3 only		2.5		1	2	2				2	2	2	5	5	5
CYP7_CAEEL	Peptidyl-prolyl cis-trans isomerase 7	cyn-7	18401	29.24		0.666667		1.5		3	3	2	2	2	2	3	4	3	3	6	6
CYP8_CAEEL	Peptidyl-prolyl cis-trans isomerase 8	cyn-8	51443	4.25				1								1	1	1	1	1	1
CYSK2_CAEEL	Bifunctional L-3-cyanoalanine synthase/cysteine synthase	cysl-2	36154	6.23				ARID-1::GFP::V5 only											2	2	2
D0FK02_CAEEL	Uncharacterized protein	CELE_Y116A8C.10	26251	4.44				ARID-1::GFP::V5 only											1	1	1
D1MN80_CAEEL	Enoyl-CoA Hydratase	ech-2	32499	7.74				ARID-1::GFP::V5 only											1	1	1
D3NQB9_CAEEL	Uncharacterized protein	CELE_Y67H2A.10	68868	3.97		mcherry::SIN-3 only		2					1	1	1	1	1	1	2	2	2
D3YT56_CAEEL	tRNA-binding domain-containing protein	mars-1	31842	29.93		2.5		ARID-1::GFP::V5 only		1	2	0	4	5	2				2	2	1
D5MCR9_CAEEL	LiPid Depleted	lpd-9	9858	17.86				ARID-1::GFP::V5 only											1	1	1
DAF25_CAEEL	Dauer abnormal formation protein 25	daf-25	43674	8.25				1								2	2	2	2	2	2
DCN1_CAEEL	Defective in cullin neddylation protein 1	dcn-1	34133	18.98		1.66667		1		3	3	3	4	5	5	1	1	1	1	1	1
DCP1_CAEEL	mRNA-decapping enzyme 1	dcap-1	36549	2.41		mcherry::SIN-3 only							1	1	1
DCP2_CAEEL	m7GpppN-mRNA hydrolase dcap-2	dcap-2	87369	2.16		mcherry::SIN-3 only							1	1	1
DCR1_CAEEL	Endoribonuclease dcr-1	dcr-1	218423	0.84				Ctrl ARID-1::GFP::V5 only								1	1	1
DCTN2_CAEEL	Probable dynactin subunit 2	dnc-2	37155	4.53		Ctrl mcherry::SIN-3 only				1	1	1
DDB1_CAEEL	DNA damage-binding protein 1	ddb-1	125718	0.97		mcherry::SIN-3 only							1	1	1
DDI1_CAEEL	Protein DDI1 homolog 1	ddi-1	43716	3.34		Ctrl mcherry::SIN-3 only				1	1	1
DDX47_CAEEL	Putative ATP-dependent RNA helicase T26G10.1	T26G10.1	54228	2.25				ARID-1::GFP::V5 only											1	2	2
DDX55_CAEEL	Probable ATP-dependent RNA helicase DDX55 homolog	ZK512.2	65828	2.6				ARID-1::GFP::V5 only											1	1	1
DEPS1_CAEEL	P-granule-associated protein deps-1	deps-1	69258	4.52				1								1	1	1	1	1	1
DERL1_CAEEL	Derlin-1	cup-2	28465	6.94		Ctrl mcherry::SIN-3 only				1	1	1
DHX15_CAEEL	Pre-mRNA-splicing factor ATP-dependent RNA helicase ddx-15	ddx-15	84389	3.38				ARID-1::GFP::V5 only											2	2	2
DHX35_CAEEL	Probable ATP-dependent RNA helicase DHX35 homolog	ddx-35	82544	12.02		Ctrl mcherry::SIN-3 only		1		1	1	1				4	4	4	4	4	4
DIF1_CAEEL	Protein dif-1	dif-1	33135	12.5		1.33333		1		3	3	3	2	4	4	2	2	2	2	2	2
DIG1_CAEEL	Mesocentin	dig-1	1373302	0.12				ARID-1::GFP::V5 only											1	1	1
DIM_CAEEL	Disorganized muscle protein 1	dim-1	71850	39.38		0.875		2.30769		7	8	8	7	7	7	11	13	13	21	30	30
DLDH_CAEEL	Dihydrolipoyl dehydrogenase, mitochondrial	dld-1	52633	15.35		1		1.5		2	2	2	2	2	2	1	2	2	3	3	3
DLG1_CAEEL	Disks large homolog 1	dlg-1	106992	24.82		0.625		1.5		7	8	8	5	5	5	8	10	10	15	15	15
DMD_CAEEL	Dystrophin-1	dys-1	417427	0.73				ARID-1::GFP::V5 only											1	1	1
DMON2_CAEEL	DOMON domain-containing protein Y73F4A.1 OS	Y73F4A.1	20354	8.24				ARID-1::GFP::V5 only											1	1	1
DNJ1_CAEEL	DnaJ homolog subfamily B member 1	dnj-1	46582	8.23		mcherry::SIN-3 only		ARID-1::GFP::V5 only					1	1	1				1	1	1
DNJ2_CAEEL	DnaJ homolog dnj-2	dnj-2	39993	3.86		mcherry::SIN-3 only							1	1	1
DNLI1_CAEEL	DNA ligase 1	lig-1	86310	1.94				ARID-1::GFP::V5 only											1	1	1
DPM3_CAEEL	Probable dolichol-phosphate mannosyltransferase subunit 3	dpm-3	10786	8.42		1				1	1	1	1	1	1
DPOA2_CAEEL	DNA polymerase alpha subunit B	div-1	64103	11.02		Ctrl mcherry::SIN-3 only		ARID-1::GFP::V5 only		3	3	3							1	1	1
DPOD2_CAEEL	Probable DNA polymerase delta small subunit	F12F6.7	50404	7.54		Ctrl mcherry::SIN-3 only		1.5		1	1	1				1	2	2	3	3	3
DPOE2_CAEEL	Probable DNA polymerase epsilon subunit 2	pole-2	60997	5.81		mcherry::SIN-3 only		ARID-1::GFP::V5 only					1	1	1				1	1	1
DPY26_CAEEL	Condensin complex subunit dpy-26	dpy-26	142596	2.77		mcherry::SIN-3 only		2					1	1	1	1	1	1	2	2	2
DRE2_CAEEL	Anamorsin homolog	T20B12.7	25551	4.62		mcherry::SIN-3 only							1	1	1
DUS11_CAEEL	RNA/RNP complex-1-interacting phosphatase homolog	pir-1	27061	7.3				ARID-1::GFP::V5 only											1	1	1
DX39B_CAEEL	Spliceosome RNA helicase DDX39B homolog	hel-1	48493	40.71		2		2.2		4	4	4	5	8	8	5	5	5	8	11	11
DYF7_CAEEL	Protein dyf-7	dyf-7	49954	2.47				Ctrl ARID-1::GFP::V5 only								1	1	1
DYL1_CAEEL	Dynein light chain 1, cytoplasmic	dlc-1	10344	33.71		mcherry::SIN-3 only		ARID-1::GFP::V5 only					2	2	2				2	2	2
DYN1_CAEEL	Dynamin	dyn-1	93407	7.59		1.5		2		2	2	2	3	3	3	1	1	1	2	2	2
DYR_CAEEL	Putative dihydrofolate reductase	dhfr-1	21602	17.46		1		ARID-1::GFP::V5 only		2	2	2	2	2	2				2	2	2
E0AHA7_CAEEL	Spectrin beta chain	unc-70	269465	2.28		Ctrl mcherry::SIN-3 only		ARID-1::GFP::V5 only		2	2	2							2	2	2
E2AKB_CAEEL	Eukaryotic translation initiation factor 2-alpha kinase gcn-2	gcn-2	191260	0.59				Ctrl ARID-1::GFP::V5 only								1	1	1
E2JKZ0_CAEEL	Dynactin subunit 1	dnc-1	151169	1.04		mcherry::SIN-3 only							1	1	1
E3W737_CAEEL	Protein kinase domain-containing protein	prpf-4	87670	1.47				Ctrl ARID-1::GFP::V5 only								1	1	1
E5QCG5_CAEEL	Uncharacterized protein	lin-24	18811	4.85				Ctrl ARID-1::GFP::V5 only								1	1	1
ECHH_CAEEL	Probable 3-ketoacyl-CoA thiolase	B0303.3	47874	35.49		0.461538		1.77778		10	13	13	5	6	6	7	9	9	14	16	16
ECHM_CAEEL	Probable enoyl-CoA hydratase, mitochondrial	ech-6	31172	9.03		Ctrl mcherry::SIN-3 only		0.333333		1	1	1				2	3	3	1	1	1
EF1B1_CAEEL	Probable elongation factor 1-beta/1-delta 1	eef-1B.1	22704	20.66		1				4	4	1	3	4	1
EF1B2_CAEEL	Probable elongation factor 1-beta/1-delta 2	eef-1B.2	28173	22.43		0.75		ARID-1::GFP::V5 only		4	4	1	2	3	0				1	1	1
EF1G_CAEEL	Probable elongation factor 1-gamma	eef-1G	44388	12.31		mcherry::SIN-3 only		1.25					1	1	1	3	4	4	4	5	5
EF2_CAEEL	Elongation factor 2	eef-2	94796	41.67		1		1.95238		16	22	22	19	22	22	19	21	21	31	41	41
EFGM_CAEEL	Elongation factor G, mitochondrial	gfm-1	83654	4.8		Ctrl mcherry::SIN-3 only		Ctrl ARID-1::GFP::V5 only		1	1	1				2	2	2
EFL2_CAEEL	Transcription factor efl-2	efl-2	39759	2.23				ARID-1::GFP::V5 only											1	2	2
EGL26_CAEEL	Egg-laying defective protein 26	egl-26	35164	2.52				ARID-1::GFP::V5 only											1	1	1
EGL27_CAEEL	Egg-laying defective protein 27	egl-27	128359	1.95		1		ARID-1::GFP::V5 only		1	1	1	1	1	1				1	1	1
EGL4_CAEEL	cGMP-dependent protein kinase egl-4	egl-4	86742	2.44				1								1	1	1	1	1	1
EI2BA_CAEEL	Probable translation initiation factor eIF-2B subunit alpha	ZK1098.4	34117	19.34		0.5		2		2	2	2	1	1	1	2	2	2	3	4	4
EI2BG_CAEEL	Probable translation initiation factor eIF-2B subunit gamma	eif-2Bgamma	44779	6.19				2								1	1	1	2	2	2
EIF3B_CAEEL	Eukaryotic translation initiation factor 3 subunit B	eif-3.B	83065	16.55		2		2.33333		1	1	1	2	2	2	3	3	3	7	7	7
EIF3C_CAEEL	Eukaryotic translation initiation factor 3 subunit C	eif-3.C	103843	9.8		1		2		2	3	3	2	3	3	2	2	2	3	4	4
EIF3E_CAEEL	Eukaryotic translation initiation factor 3 subunit E	eif-3.E	50720	3.94		mcherry::SIN-3 only		ARID-1::GFP::V5 only					1	1	1				1	1	1
EIF3G_CAEEL	Eukaryotic translation initiation factor 3 subunit G	eif-3.G	29877	20.61		2		2.5		1	1	1	2	2	2	2	2	2	3	5	5
EIF3K_CAEEL	Eukaryotic translation initiation factor 3 subunit K	eif-3.K	27031	10.42		Ctrl mcherry::SIN-3 only		ARID-1::GFP::V5 only		1	1	1							2	2	2
EIF3M_CAEEL	COP9/Signalosome and eIF3 complex-shared subunit 1	cif-1	44084	30.77		1		1.16667		3	4	4	4	4	4	5	6	6	7	7	7
ELOF1_CAEEL	Transcription elongation factor 1 homolog	Y54G11A.11	9667	21.43				ARID-1::GFP::V5 only											1	1	1
ELT2_CAEEL	Transcription factor elt-2	elt-2	47116	3.23				ARID-1::GFP::V5 only											1	1	1
EMR1_CAEEL	Emerin homolog 1	emr-1	18118	22.29		1.5				4	4	4	5	6	6
ENPL1_CAEEL	Endoplasmin homolog	enpl-1	87112	5.26		0.6		0.5		3	5	2	2	3	0	2	2	0	1	1	0
EPG2_CAEEL	Ectopic P granules protein 2	epg-2	79973	2.03		mcherry::SIN-3 only							1	1	1
EPG6_CAEEL	Ectopic P granules protein 6	epg-6	43678	2.06				Ctrl ARID-1::GFP::V5 only								1	1	1
ER442_CAEEL	Endoplasmic reticulum resident protein 44.2	erp-44.2	47197	36.8		0.5		1.83333		2	2	2	1	1	1	6	6	6	10	11	11
ERF1_CAEEL	Eukaryotic peptide chain release factor subunit 1	erfa-1	66117	10.46		0.666667		ARID-1::GFP::V5 only		3	3	3	2	2	2				1	1	1
ERH_CAEEL	Enhancer of rudimentary homolog	erh-1	12309	15.53		Ctrl mcherry::SIN-3 only				1	1	1
ERH2_CAEEL	Enhancer of rudimentary homolog 2	erh-2	12972	13.27		Ctrl mcherry::SIN-3 only				1	1	1
ETC1_CAEEL	E3 ubiquitin-protein ligase etc-1	etc-1	116415	1.8				ARID-1::GFP::V5 only											2	2	2
ETFA_CAEEL	Probable electron transfer flavoprotein subunit alpha, mitochondrial	F27D4.1	34455	38.25		0.5		2.5		4	4	4	2	2	2	2	2	2	5	5	5
EXOC1_CAEEL	Exocyst complex component 1	sec-3	97297	1.06				ARID-1::GFP::V5 only											1	1	1
EXOC4_CAEEL	Exocyst complex component 4	sec-8	101015	3.25				ARID-1::GFP::V5 only											2	2	2
EXOC5_CAEEL	Exocyst complex component 5	sec-10	75751	1.37				ARID-1::GFP::V5 only											1	1	1
FAAA_CAEEL	Fumarylacetoacetase	fah-1	46044	3.11		Ctrl mcherry::SIN-3 only				1	1	1
FAM50_CAEEL	Protein FAM50 homolog	C47E8.4	37905	4.29		mcherry::SIN-3 only		ARID-1::GFP::V5 only					1	1	1				1	1	1
FAT1_CAEEL	Omega-3 fatty acid desaturase fat-1	fat-1	46559	3.23		mcherry::SIN-3 only							1	1	1
FBRL_CAEEL	rRNA 2'-O-methyltransferase fibrillarin	fib-1	36383	40.06		0.833333		2.28571		6	6	6	5	5	5	6	7	7	12	16	16
FCP1_CAEEL	RNA polymerase II subunit A C-terminal domain phosphatase	fcp-1	74412	3.64		mcherry::SIN-3 only		0.5					1	1	1	2	2	2	1	1	1
FEM2_CAEEL	Protein phosphatase fem-2	fem-2	50898	1.56		Ctrl mcherry::SIN-3 only				1	1	1
FEN1_CAEEL	Flap endonuclease 1	crn-1	42549	7.85		1		ARID-1::GFP::V5 only		1	1	1	1	1	1				1	1	1
FLH2_CAEEL	FLYWCH transcription factor 2	flh-2	52068	13.19		mcherry::SIN-3 only		2					2	2	2	1	1	1	2	2	2
FOX1_CAEEL	Sex determination protein fox-1	fox-1	45515	2.56				ARID-1::GFP::V5 only											1	1	1
FUMH_CAEEL	Probable fumarate hydratase, mitochondrial	fum-1	53647	2.4		Ctrl mcherry::SIN-3 only				1	1	1
FZY1_CAEEL	WD repeat-containing protein fzy-1	fzy-1	56384	6.31		1				1	1	1	1	1	1
G2HJZ1_CAEEL	Muscle EXcess	mex-1	24752	10.96		mcherry::SIN-3 only							1	1	1
G3MU88_CAEEL	Plug_translocon domain-containing protein	sec-61.a	48542	2.49		Ctrl mcherry::SIN-3 only		ARID-1::GFP::V5 only		1	1	1							1	1	1
G3P1_CAEEL	Glyceraldehyde-3-phosphate dehydrogenase 1	gpd-1	36382	63.93		1.35294		3.42857		13	17	1	14	23	0	7	7	0	18	24	2
G3P2_CAEEL	Glyceraldehyde-3-phosphate dehydrogenase 2	gpd-2	36455	24.05		1		1		3	3	1	2	3	1	5	5	1	4	5	0
G3P4_CAEEL	Glyceraldehyde-3-phosphate dehydrogenase 4	gpd-4	36427	63.93		1.41176		3.28571		13	17	1	15	24	1	7	7	0	18	23	1
G4RYA5_CAEEL	SRP54 domain-containing protein	CELE_F38A1.8	69310	5.76		1		ARID-1::GFP::V5 only		2	2	2	1	2	2				1	1	1
G4S034_CAEEL	SPeCtrin	spc-1	281753	10.26		0.9		0.666667		10	10	10	9	9	9	2	3	3	2	2	2
G4S185_CAEEL	AANAT (Arylalkylamine N-AcetylTransferase) homolog	anat-1	26525	6.52				ARID-1::GFP::V5 only											1	1	1
G4S460_CAEEL	C2H2-type domain-containing protein	attf-3	144090	2.43		mcherry::SIN-3 only		ARID-1::GFP::V5 only					1	1	1				1	1	1
G4SCE4_CAEEL	Nuclear Hormone Receptor family	nhr-119	78831	1.84				ARID-1::GFP::V5 only											1	1	1
G4SJZ3_CAEEL	Uncharacterized protein	CELE_Y14H12B.1	17224	20.67		2		ARID-1::GFP::V5 only		1	1	1	2	2	2				2	2	2
G4SNS6_CAEEL	CP-type G domain-containing protein	mtg-1	41180	3.45				ARID-1::GFP::V5 only											1	1	1
G4SRS5_CAEEL	ABC Transporter, Mitochondrial	abtm-1	77457	2.56		mcherry::SIN-3 only		ARID-1::GFP::V5 only					1	1	1				1	1	1
G5EBE3_CAEEL	CIR-1	cir-1	65832	2.68				Ctrl ARID-1::GFP::V5 only								1	1	1
G5EBF4_CAEEL	Legumain	lgmn-1	53238	5.84		1				1	1	1	1	1	1
G5EBF5_CAEEL	RNA interference promoting factor	rde-4	43408	2.86		1				1	1	1	1	1	1
G5EBJ7_CAEEL	Fructose-bisphosphatase	fbp-1	37188	16.13		0.666667		1		3	3	3	2	2	2	1	1	1	1	1	1
G5EBK3_CAEEL	Moesin/ezrin/radixin homolog 1	erm-1	66000	2.84		Ctrl mcherry::SIN-3 only				2	2	2
G5EBK4_CAEEL	Ubiquitin-like modifier-activating enzyme ATG7	atg-7	72371	1.08		Ctrl mcherry::SIN-3 only				1	1	1
G5EBN5_CAEEL	BRO1 domain-containing protein	ego-2	161352	1.01				ARID-1::GFP::V5 only											1	1	1
G5EBP4_CAEEL	Moesin/ezrin/radixin homolog 1	frm-1	513674	4.69		0.833333		1.8		12	12	12	9	10	10	5	5	5	7	9	9
G5EBP5_CAEEL	Uncharacterized protein	CELE_ZC247.1	496404	8.02				ARID-1::GFP::V5 only											1	2	2
G5EBW5_CAEEL	FErroChelatase-Like	fecl-1	42680	15.51		2		2		1	1	1	2	2	2	1	1	1	2	2	2
G5EBX0_CAEEL	Kinesin motor domain-containing protein	klp-18	105827	4.83		mcherry::SIN-3 only		ARID-1::GFP::V5 only					2	2	2				2	2	2
G5EBY6_CAEEL	PHF-5	phf-5	12259	26.36				1								1	1	1	1	1	1
G5EC72_CAEEL	ALP/Enigma encoding	alp-1	45884	10.82				1								2	2	2	2	2	2
G5EC91_CAEEL	Thioredoxin domain-containing protein	dpy-11	27382	6.1		mcherry::SIN-3 only		ARID-1::GFP::V5 only					1	1	1				1	1	1
G5ECC0_CAEEL	Kinesin like protein	klp-16	64047	1.7				ARID-1::GFP::V5 only											1	1	1
G5ECE3_CAEEL	LAMinin related. See also lmb	lam-3	343793	0.77				ARID-1::GFP::V5 only											1	1	1
G5ECF4_CAEEL	Kinesin-like protein	bmk-1	108847	2.18				ARID-1::GFP::V5 only											2	2	2
G5ECG8_CAEEL	GAR domain-containing protein	vab-10	374315	2.39				1.66667								2	3	3	5	5	5
G5ECL1_CAEEL	Uncharacterized protein	CELE_M05D6.2	59364	2.88				ARID-1::GFP::V5 only											1	1	1
G5ECM5_CAEEL	Putative GDP-GTP exchange factor	exc-5	94302	3.63				ARID-1::GFP::V5 only											2	2	2
G5ECM6_CAEEL	Elongation factor Tu, mitochondrial	tufm-1	54635	50.2		0.666667		1.61905		14	21	21	10	14	14	16	21	21	22	34	34
G5ECQ5_CAEEL	F-box domain-containing protein	pes-2.1	38208	2.42		Ctrl mcherry::SIN-3 only				1	1	1
G5ECS9_CAEEL	Calponin-homology (CH) domain-containing protein	cpt-2	72533	7.43		Ctrl mcherry::SIN-3 only		2		2	2	2				1	1	1	2	2	2
G5ECT7_CAEEL	Protein aurora borealis	spat-1	60426	3.12		mcherry::SIN-3 only							1	1	1
G5ECW3_CAEEL	EH (Eps-15-homology) domain Binding Protein family	ehbp-1	102112	2.77				ARID-1::GFP::V5 only											2	2	2
G5ED20_CAEEL	RING-type domain-containing protein	tam-1	106749	2.01		mcherry::SIN-3 only							1	1	1
G5ED58_CAEEL	SPD-1	spd-1	62337	2.27				ARID-1::GFP::V5 only											1	2	2
G5ED60_CAEEL	FHA domain-containing protein	mcrs-1	54405	1.88				ARID-1::GFP::V5 only											1	1	1
G5ED95_CAEEL	Tyrosine--tRNA ligase	yars-1	80693	3.32		Ctrl mcherry::SIN-3 only				2	2	2
G5ED97_CAEEL	SR-related CTD associated factor 6	tag-65	77133	2.81				ARID-1::GFP::V5 only											1	1	1
G5EDA3_CAEEL	CENP-C-like protein HCP-4	hcp-4	97423	1.04				Ctrl ARID-1::GFP::V5 only								1	1	1
G5EDE8_CAEEL	ERGIC-53-like protein	ile-1	54978	5.28		mcherry::SIN-3 only		Ctrl ARID-1::GFP::V5 only					1	1	1	1	1	1
G5EDI2_CAEEL	Reticulon-like protein	ret-1	362480	1		2		ARID-1::GFP::V5 only		1	1	1	2	2	2				1	1	1
G5EDK1_CAEEL	ASC-1	trip-4	47496	3.29				ARID-1::GFP::V5 only											1	1	1
G5EDL4_CAEEL	Uncharacterized protein	CELE_R05H10.3	68015	4.4		mcherry::SIN-3 only		ARID-1::GFP::V5 only					2	2	2				2	2	2
G5EDQ2_CAEEL	HMG	hmg-12	33004	5.4				ARID-1::GFP::V5 only											1	1	1
G5EDU4_CAEEL	EOR-1	eor-1	103916	2.64		mcherry::SIN-3 only		ARID-1::GFP::V5 only					1	1	1				2	2	2
G5EDY2_CAEEL	Tryptophan--tRNA ligase	wars-1	47238	54.44		0.222222		1.55556		8	9	9	2	2	2	7	9	9	12	14	14
G5EDY3_CAEEL	Skp1-related protein	skr-7	21057	8.76				ARID-1::GFP::V5 only											1	1	1
G5EE04_CAEEL	TPR_REGION domain-containing protein	hip-1	44744	24.88		0.285714		2		7	7	7	2	2	2	2	2	2	4	4	4
G5EE42_CAEEL	Protein NATD1	CELE_ZK1098.11	11561	16				ARID-1::GFP::V5 only											1	1	1
G5EE48_CAEEL	TransThyretin-Related family domain	ttr-50	22498	8.92				ARID-1::GFP::V5 only											1	1	1
G5EE80_CAEEL	Signal recognition particle 54 kDa protein	SRP54	54964	2.62		Ctrl mcherry::SIN-3 only				1	1	1
G5EE97_CAEEL	PWI domain-containing protein	rbm-25	82445	10.64		Ctrl mcherry::SIN-3 only		0.75		1	2	2				4	4	4	3	3	3
G5EEB6_CAEEL	COLlagen structural	dpy-14	31849	4.04				ARID-1::GFP::V5 only											1	2	2
G5EEG4_CAEEL	Mitochondrial methylmalonyl-CoA epimerase	mce-1	17556	5.56				ARID-1::GFP::V5 only											1	1	1
G5EEG6_CAEEL	Carrier protein (C2)	CELE_T09F3.2	42128	3.39				ARID-1::GFP::V5 only											1	1	1
G5EEL9_CAEEL	HMG	hmg-11	14046	10.95				ARID-1::GFP::V5 only											1	1	1
G5EES9_CAEEL	ThioredoXin-Like	txl-1	31078	25.35		Ctrl mcherry::SIN-3 only		2.5		2	3	3				2	2	2	5	5	5
G5EF05_CAEEL	Glutamate synthase (NADH)	CELE_W07E11.1	240873	0.46				Ctrl ARID-1::GFP::V5 only								1	1	1
G5EF15_CAEEL	Cytoplasmic zinc-finger protein	pos-1	29830	8.33		mcherry::SIN-3 only							2	2	2
G5EF72_CAEEL	G protein a(S) subunit		44012	6.4		Ctrl mcherry::SIN-3 only		ARID-1::GFP::V5 only		1	1	0							2	2	1
G5EF86_CAEEL	S-formylglutathione hydrolase	CELE_Y48G10A.1	31248	3.93		Ctrl mcherry::SIN-3 only				1	1	1
G5EF87_CAEEL	SANT domain-containing protein	swsn-1	85404	13.56		1		2		4	4	4	4	4	4	1	1	1	2	2	2
G5EFC1_CAEEL	RAB family	rab-8	24022	22.75				1.5								2	2	1	3	3	1
G5EFC4_CAEEL	Cell Division Cycle related	cdc-5l	85701	1.72				ARID-1::GFP::V5 only											1	1	1
G5EFC8_CAEEL	Mammalian cell Death Associated Protein related	dap-3	42762	7.47				ARID-1::GFP::V5 only											2	2	2
G5EFD7_CAEEL	WD_REPEATS_REGION domain-containing protein	CELE_F46C5.9	50882	4.21		1				2	2	2	2	2	2
G5EFE3_CAEEL	Uncharacterized protein	CELE_H03A11.2	138493	31.53				ARID-1::GFP::V5 only											2	2	2
G5EFF8_CAEEL	Thioredoxin domain-containing protein	erp-44.1	44818	54.71		0.333333		2.5		6	6	6	1	2	2	9	10	10	20	25	25
G5EFF9_CAEEL	Eukaryotic Initiation Factor	eif-2bdelta	58191	4.16				1								1	1	1	1	1	1
G5EFK4_CAEEL	ADP-Ribosylation Factor homolog	arf-3	20590	58.89		1		1.2		4	6	2	6	6	3	4	5	3	6	6	5
G5EFL7_CAEEL	Protein kinase domain-containing protein	CELE_E02H4.6	34275	3.96		Ctrl mcherry::SIN-3 only		1		1	1	1				1	1	1	1	1	1
G5EFM8_CAEEL	PAP-associated domain-containing protein	gldr-2	90476	2.48				ARID-1::GFP::V5 only											1	1	1
G5EFY6_CAEEL	WD_REPEATS_REGION domain-containing protein	sec-31	119605	19.11		0.666667		2.5		8	9	9	6	6	6	4	4	4	10	10	10
G5EG26_CAEEL	R151.8A protein	R151.8A	26608	13.3		0.333333				3	3	3	1	1	1
G5EG39_CAEEL	Skp1-related protein	skr-10	20901	17.19		1				1	1	1	1	1	1
G5EG47_CAEEL	Transcription initiation factor IIE subunit beta	gtf-2e2	33010	9.69				ARID-1::GFP::V5 only											1	1	1
G5EG49_CAEEL	TFIIE-alpha protein	gtf-2e1	49121	2.31				Ctrl ARID-1::GFP::V5 only								1	1	1
G5EG62_CAEEL	TPR_REGION domain-containing protein	unc-45	107424	1.87				ARID-1::GFP::V5 only											1	2	2
G5EGB1_CAEEL	Galectin	lec-2	31295	3.96				ARID-1::GFP::V5 only											1	1	1
G5EGB3_CAEEL	RAs-related GTP binding protein C homolog	ragc-1	38873	18.64		0.5		2		4	4	4	2	2	2	4	4	4	6	8	8
G5EGF4_CAEEL	GATA-like transcription factor ELT-5	egl-18	41754	10.64		mcherry::SIN-3 only		2					2	2	2	1	1	1	2	2	2
G5EGG0_CAEEL	USO1 (Yeast transport protein) homolog	uso-1	106853	2.98				ARID-1::GFP::V5 only											2	2	2
G5EGG2_CAEEL	Homolog of S. Pombe Rad	hpr-17	59171	2.33				ARID-1::GFP::V5 only											1	1	1
G5EGN3_CAEEL	GATA-like transcription factor ELT-6	elt-6	40773	7.9		mcherry::SIN-3 only							1	1	1
G5EGS7_CAEEL	SEL-7	sel-7	36108	2.47				ARID-1::GFP::V5 only											1	1	1
GARS_CAEEL	Glycine--tRNA ligase	gars-1	84150	19.81		0.571429		2.16667		10	14	14	6	8	8	5	6	6	10	13	13
GBAS1_CAEEL	G-protein alpha subunit activating protein gbas-1	gbas-1	88387	2.37				ARID-1::GFP::V5 only											2	2	2
GBB1_CAEEL	Guanine nucleotide-binding protein subunit beta-1	gpb-1	37406	12.65		Ctrl mcherry::SIN-3 only		ARID-1::GFP::V5 only		3	3	3							2	2	2
GBLP_CAEEL	Guanine nucleotide-binding protein subunit beta-2-like 1	rack-1	35830	65.23		0.555556		2.625		21	45	45	17	25	25	8	8	8	16	21	21
GCK1_CAEEL	Germinal center kinase 1	gck-1	71222	1.99				ARID-1::GFP::V5 only											1	1	1
GCK3_CAEEL	Germinal center kinase 3	gck-3	64052	10.23				1.33333								1	3	3	3	4	4
GCNA1_CAEEL	Germ cell nuclear acidic-1 protein	gcna-1	61677	1.32		mcherry::SIN-3 only							1	1	1
GCP_CAEEL	Bifunctional glyoxylate cycle protein	icl-1	108629	4.24		Ctrl mcherry::SIN-3 only		2		1	1	1				1	1	1	2	2	2
GCY37_CAEEL	Soluble guanylate cyclase gcy-37	gcy-37	81104	1.55		mcherry::SIN-3 only							1	1	1
GEI13_CAEEL	Gex-3-interacting protein 13	gei-13	76740	9.41		mcherry::SIN-3 only		2					1	1	1	2	2	2	4	4	4
GLH1_CAEEL	ATP-dependent RNA helicase glh-1	glh-1	79780	10.09		1		2.5		4	4	1	4	4	2	2	2	0	5	5	1
GLH2_CAEEL	ATP-dependent RNA helicase glh-2	glh-2	100396	13.76		1		2.2		4	4	1	4	4	2	4	5	3	10	11	7
GLYC_CAEEL	Serine hydroxymethyltransferase	mel-32	55765	1.78				Ctrl ARID-1::GFP::V5 only								1	1	1
GMPPB_CAEEL	Mannose-1-phosphate guanyltransferase beta	tag-335	40099	20.55		Ctrl mcherry::SIN-3 only		2.5		1	2	2				2	2	2	4	5	5
GMPR_CAEEL	GMP reductase	F32D1.5	38806	9.5		0.333333		Ctrl ARID-1::GFP::V5 only		3	3	3	1	1	1	1	1	1
GNAO_CAEEL	Guanine nucleotide-binding protein G(o) subunit alpha	goa-1	40451	11.3		Ctrl mcherry::SIN-3 only		ARID-1::GFP::V5 only		3	3	2							3	3	2
GPN1_CAEEL	GPN-loop GTPase 1	gop-2	39657	5.35		1				1	1	1	1	1	1
GPR1_CAEEL	G-protein regulator 1	gpr-1	60128	2.86		mcherry::SIN-3 only		ARID-1::GFP::V5 only					1	1	1				1	1	1
GPX2_CAEEL	Glutathione peroxidase 2	gpx-2	18152	11.04		1				1	1	1	1	1	1
GRP1_CAEEL	GTP exchange factor for ARFs 1	grp-1	45082	2.8		mcherry::SIN-3 only							1	1	1
GUAA_CAEEL	Probable GMP synthase [glutamine-hydrolyzing]	gmps-1	82606	3.49		Ctrl mcherry::SIN-3 only				2	2	2
GYF1_CAEEL	GYF domain-containing protein gyf-1	gyf-1	121158	18.26		1		2.33333		7	8	8	8	8	8	3	3	3	6	7	7
GYS_CAEEL	Glycogen [starch] synthase	gsy-1	76459	16.52		0.333333		2.66667		3	3	3	1	1	1	3	3	3	8	8	8
H1UBJ9_CAEEL	DNA topoisomerase	CELE_Y48C3A.14	96878	2.76		mcherry::SIN-3 only		1					1	1	1	1	1	1	1	1	1
H2AV_CAEEL	Histone H2A.V	htz-1	14669	17.86		0.666667		1		2	3	3	2	2	2	1	1	1	1	1	1
H2B1_CAEEL	Histone H2B 1	his-11	13501	41.8		1.5		2.66667		5	6	6	5	9	9	3	3	3	6	8	8
H2FLG4_CAEEL	Uncharacterized protein	CELE_M03C11.3	94095	1.44				ARID-1::GFP::V5 only											1	1	1
H2KMK6_CAEEL	Uncharacterized protein	CELE_Y38E10A.22	48564	3.27		mcherry::SIN-3 only		ARID-1::GFP::V5 only					1	1	1				1	1	1
H2KML5_CAEEL	Uncharacterized protein	CELE_Y48G10A.2	27817	8.98		mcherry::SIN-3 only		ARID-1::GFP::V5 only					1	1	1				1	1	1
H2KY75_CAEEL	ARF7EP_C domain-containing protein	arle-14	22908	6.86				ARID-1::GFP::V5 only											1	1	1
H2KYB2_CAEEL	SUPpressor	sup-37	103480	0.86		mcherry::SIN-3 only		Ctrl ARID-1::GFP::V5 only					1	1	1	1	1	1
H2KYG5_CAEEL	MADF domain-containing protein	madf-11	58217	2.72				ARID-1::GFP::V5 only											1	1	1
H2KYI0_CAEEL	Uncharacterized protein	CELE_D2024.5	17864	7.83		Ctrl mcherry::SIN-3 only				1	1	1
H2KYJ5_CAEEL	MiTochondrial Carrier Homolog	mtch-1	37419	4.09		mcherry::SIN-3 only							1	1	1
H2KYN0_CAEEL	Related to yeast Vacuolar Protein Sorting factor	vps-45	62119	4.39				ARID-1::GFP::V5 only											2	2	2
H2KYN3_CAEEL	Acyl CoA DeHydrogenase	acdh-13	67992	3.08		Ctrl mcherry::SIN-3 only		Ctrl ARID-1::GFP::V5 only		1	1	1				1	1	1
H2KYN6_CAEEL	SMK-1 domain-containing protein	smk-1	122985	0.92		mcherry::SIN-3 only							1	1	1
H2KYR1_CAEEL	HABP4_PAI-RBP1 domain-containing protein	vig-1	40406	41.01		0.75		2		7	8	8	5	6	6	6	8	8	11	16	16
H2KYR2_CAEEL	FCH domain Only (FCH stands for Fes/CIP4 homology domain)	fcho-1	106547	1.37				Ctrl ARID-1::GFP::V5 only								1	1	1
H2KYU3_CAEEL	Uncharacterized protein	CELE_T23B3.1	44721	1.8				Ctrl ARID-1::GFP::V5 only								1	1	1
H2KYV3_CAEEL	Uncharacterized protein	C18B2.5	77653	2				Ctrl ARID-1::GFP::V5 only								1	2	2
H2KYW1_CAEEL	NeurABin	nab-1	81954	4.44				1								2	2	2	2	2	2
H2KZA5_CAEEL	Uncharacterized protein	CELE_R148.3	123023	1.17		mcherry::SIN-3 only							1	1	1
H2KZC1_CAEEL	Uncharacterized protein	CELE_R07E4.1	130719	0.62		Ctrl mcherry::SIN-3 only				1	1	1
H2KZG6_CAEEL	Acyl CoA DeHydrogenase	acdh-1	47148	3.51				ARID-1::GFP::V5 only											1	1	1
H2KZH5_CAEEL	Target Of ERK kinase MPK-1	toe-2	71255	1.13				ARID-1::GFP::V5 only											1	1	1
H2KZQ0_CAEEL	Uncharacterized protein	CELE_F11D5.1	89889	1.97				Ctrl ARID-1::GFP::V5 only								1	1	1
H2KZR3_CAEEL	Uncharacterized protein	unc-96	47887	4.07				ARID-1::GFP::V5 only											1	1	1
H2KZU0_CAEEL	HTH La-type RNA-binding domain-containing protein	larp-5	77719	1.44				1								1	1	1	1	1	1
H2KZV8_CAEEL	LIM zinc-binding domain-containing protein	mlp-1	12235	12.39				ARID-1::GFP::V5 only											1	1	1
H2KZX4_CAEEL	EGF-like domain-containing protein	CELE_T13C2.6	101165	2.64		2				1	1	1	2	2	2
H2L023_CAEEL	Adenylyl cyclase-associated protein	cas-1	53017	8.28				0.5								2	2	2	1	1	1
H2L067_CAEEL	Muscle EXcess	mex-3	48729	2.48		mcherry::SIN-3 only							1	1	1
H2L085_CAEEL	TIM21-like protein, mitochondrial	CELE_F56B3.11	20913	5.85		Ctrl mcherry::SIN-3 only				1	1	1
H2L0A4_CAEEL	Uncharacterized protein	CELE_H14E04.2	62818	15.3		1		1.2		1	1	1	1	1	1	5	5	5	6	6	6
H2L0A7_CAEEL	SPK domain-containing protein	CELE_H05C05.2	49962	1.61		mcherry::SIN-3 only							1	1	1
H2L0A8_CAEEL	Uncharacterized protein	CELE_H05C05.1	97970	3.65				ARID-1::GFP::V5 only											1	1	1
H2L0B1_CAEEL	Dipeptidyl Peptidase Four (IV) family	dpf-7	73801	0.93				Ctrl ARID-1::GFP::V5 only								1	1	1
H2L0E2_CAEEL	Uncharacterized protein	CELE_K04C2.3	8667	8.54		1				1	1	1	1	1	1
H2L0F6_CAEEL	GEX Interacting protein	gei-4	65411	5.28		mcherry::SIN-3 only							2	2	2
H2L0I5_CAEEL	Phosphorylase b kinase regulatory subunit	CELE_Y67D8A.2	138581	1.4				ARID-1::GFP::V5 only											1	1	1
H2L0I8_CAEEL	FolliculiN Interacting Protein	fnip-2	105974	2.2		mcherry::SIN-3 only		ARID-1::GFP::V5 only					1	1	1				1	1	1
H2L0J4_CAEEL	Uncharacterized protein	CELE_T07D3.9	45196	2.78				ARID-1::GFP::V5 only											1	1	1
H2L0K8_CAEEL	Rhodanese domain-containing protein	CELE_T25G12.13	34288	2.9				ARID-1::GFP::V5 only											1	1	1
H2L0Q6_CAEEL	RAL (Ras-related GTPase) homolog	ral-1	29073	6.3				ARID-1::GFP::V5 only											1	1	1
H2L0R7_CAEEL	Uncharacterized protein	CELE_Y69A2AR.1	55405	3.11				ARID-1::GFP::V5 only											1	1	1
H2L0S8_CAEEL	Uncharacterized protein	CELE_Y119D3B.12	40472	13.57				2.5								2	2	2	5	5	5
H2L2A8_CAEEL	Uridine kinase	CELE_F19B6.1	64431	11.42		1		2		2	2	2	2	2	2	3	3	3	4	6	6
H4_CAEEL	Histone H4	his-1	11369	42.72		1.2		0.8		4	5	5	5	6	6	4	5	5	4	4	4
H8ESE9_CAEEL	Uncharacterized protein	CELE_Y11D7A.10	6028	13.73				1								1	1	1	1	1	1
HCDH2_CAEEL	Probable 3-hydroxyacyl-CoA dehydrogenase B0272.3	B0272.3	33380	8.41				ARID-1::GFP::V5 only											2	2	2
HDA2_CAEEL	Putative histone deacetylase 2	hda-2	57138	5.92				ARID-1::GFP::V5 only											2	2	2
HEAT1_CAEEL	HEAT repeat-containing protein 1 homolog	toe-1	185228	0.67				ARID-1::GFP::V5 only											1	1	1
HECD1_CAEEL	E3 ubiquitin-protein ligase hecd-1	hecd-1	292210	0.53				ARID-1::GFP::V5 only											1	1	1
HLH30_CAEEL	Helix-loop-helix protein 30	hlh-30	56857	3.05				ARID-1::GFP::V5 only											1	1	1
HM21_CAEEL	Homeobox protein ceh-21	ceh-21	54823	2.02		mcherry::SIN-3 only		ARID-1::GFP::V5 only					1	1	1				1	1	1
HM40_CAEEL	Homeobox protein ceh-40	ceh-40	38223	3.95		mcherry::SIN-3 only							1	1	1
HMP1_CAEEL	Alpha-catenin-like protein hmp-1	hmp-1	103994	2.91				ARID-1::GFP::V5 only											2	2	2
HOT_CAEEL	Hydroxyacid-oxoacid transhydrogenase, mitochondrial	hphd-1	50506	13.55				1.5								2	2	2	3	3	3
HRPK1_CAEEL	Heterogeneous nuclear ribonucleoprotein K homolog	hrpk-1	42211	24.43		1		2		1	2	2	2	2	2	2	2	2	4	4	4
HS110_CAEEL	Heat shock protein 110	hsp-110	86897	5.41		Ctrl mcherry::SIN-3 only		ARID-1::GFP::V5 only		2	2	2							1	1	1
HSP1_CAEEL	Heat shock protein hsp-1	hsp-1	69723	52.03		1.68571		1.83333		21	35	30	26	59	53	15	24	23	32	44	39
HSP11_CAEEL	Heat shock protein Hsp-16.1/Hsp-16.11	hsp-16.1	16253	10.34				Ctrl ARID-1::GFP::V5 only								1	2	2
HSP16_CAEEL	Heat shock protein Hsp-16.41	hsp-16.41	16252	6.29				Ctrl ARID-1::GFP::V5 only								1	1	1
HSP6_CAEEL	Heat shock protein hsp-6	hsp-6	70845	42.92		1.46154		2.5		12	13	13	16	19	19	9	14	14	24	35	35
HSP7C_CAEEL	Heat shock 70 kDa protein C	hsp-3	73023	38.58		1.2		3.22222		12	15	5	13	18	5	8	9	6	21	29	14
HSP90_CAEEL	Heat shock protein 90	daf-21	80283	64.96		0.9		2.2		37	50	47	30	45	42	18	20	18	32	44	43
HSR9_CAEEL	Protein hsr-9	hsr-9	127607	3.18				ARID-1::GFP::V5 only											2	2	2
HUTH1_CAEEL	Histidine ammonia-lyase	haly-1	74635	2.36				ARID-1::GFP::V5 only											1	1	1
I2HAI9_CAEEL	Uncharacterized protein	CELE_Y106G6H.6	35846	2.64				ARID-1::GFP::V5 only											1	1	1
I2HAJ2_CAEEL	Ribosomal_L7Ae domain-containing protein	rpl-30	10188	44.68		1		2		3	4	4	3	4	4	1	1	1	1	2	2
I7FW32_CAEEL	Rab-1 (Fragment)	rab-1	22414	17.65		mcherry::SIN-3 only		1					1	1	1	2	2	1	2	2	0
IDH3A_CAEEL	Probable isocitrate dehydrogenase [NAD] subunit alpha, mitochondrial	idha-1	38466	60.61		1.11111		1.72727		8	9	9	9	10	10	9	11	11	14	19	19
IDH3B_CAEEL	Probable isocitrate dehydrogenase [NAD] subunit beta, mitochondrial	idhb-1	41553	29.82		1.33333		2		3	3	3	4	4	4	4	4	4	7	8	8
IF4A_CAEEL	Eukaryotic initiation factor 4A	inf-1	45408	55.97		0.83871		2.06667		21	31	31	17	26	26	11	15	15	21	31	30
IF4E1_CAEEL	Eukaryotic translation initiation factor 4E-1	ife-1	24314	29.72		1.66667		1.66667		3	3	2	4	5	4	2	3	3	3	5	5
IF4E2_CAEEL	Eukaryotic translation initiation factor 4E-2	ife-2	25727	27.19		0.5		1		2	2	1	1	1	0	2	2	2	2	2	2
IF4E4_CAEEL	Eukaryotic translation initiation factor 4E-4	ife-4	24584	12.26		Ctrl mcherry::SIN-3 only		Ctrl ARID-1::GFP::V5 only		1	1	1				1	1	1
IF5_CAEEL	Eukaryotic translation initiation factor 5	C37C3.2	48787	16.74		Ctrl mcherry::SIN-3 only		1		2	2	2				2	2	2	2	2	2
IF5A1_CAEEL	Eukaryotic translation initiation factor 5A-1	iff-1	17867	56.52		1.3		2		6	10	10	7	13	12	4	4	3	6	8	6
IFA1_CAEEL	Intermediate filament protein ifa-1	ifa-1	66531	3.3				ARID-1::GFP::V5 only											1	1	1
IFA2_CAEEL	Intermediate filament protein ifa-2	mua-6	67094	4.65				1								2	2	1	1	2	0
IFA3_CAEEL	Intermediate filament protein ifa-3	ifa-3	66563	34.94		0.333333		1.66667		3	3	3	1	1	1	7	9	8	13	15	13
IFB2_CAEEL	Intermediate filament protein ifb-2	ifb-2	61611	14.55		0.2		ARID-1::GFP::V5 only		5	5	5	1	1	1				2	2	2
IFET1_CAEEL	Translational repressor ifet-1	ifet-1	83951	11.96		2		ARID-1::GFP::V5 only		2	2	2	3	4	4				1	1	1
ILKH_CAEEL	Integrin-linked protein kinase homolog pat-4	pat-4	52260	17.38		1		1.2		1	1	1	1	1	1	5	5	5	6	6	6
IMDH_CAEEL	Inosine-5'-monophosphate dehydrogenase	T22D1.3	58170	3.37				Ctrl ARID-1::GFP::V5 only								1	1	1
IMMT2_CAEEL	MICOS complex subunit MIC60-2	immt-2	72623	1.83				ARID-1::GFP::V5 only											1	1	1
INX2_CAEEL	Innexin-2	inx-2	48882	5.25				ARID-1::GFP::V5 only											1	1	1
INX3_CAEEL	Innexin-3	inx-3	48917	2.86		1		ARID-1::GFP::V5 only		1	1	1	1	1	1				1	1	1
J7SA49_CAEEL	ARID domain-containing protein	let-526	189691	1.36				ARID-1::GFP::V5 only											2	2	2
KAD6_CAEEL	Adenylate kinase isoenzyme 6 homolog	E02H1.6	21024	5.49				ARID-1::GFP::V5 only											1	1	1
KARG1_CAEEL	Probable arginine kinase F46H5.3	F46H5.3	44168	24.49		0.222222		0.333333		9	9	9	2	2	2	2	3	3	1	1	1
KARG2_CAEEL	Probable arginine kinase ZC434.8	ZC434.8	40382	41.11		0.888889		1.625		7	9	9	8	8	8	6	8	8	10	13	13
KDM4_CAEEL	Lysine-specific demethylase 4	jmjd-2	105659	4.34		mcherry::SIN-3 only		2					1	1	1	1	1	1	2	2	2
KETN1_CAEEL	Kettin homolog	ketn-1	554874	0.26				Ctrl ARID-1::GFP::V5 only								1	1	1
KIN20_CAEEL	Casein kinase I isoform delta	kin-20	56809	7.04				ARID-1::GFP::V5 only											3	3	2
KLC_CAEEL	Kinesin light chain	klc-2	60225	2.41				ARID-1::GFP::V5 only											1	1	1
KNL1_CAEEL	Kinetochore null protein 1	knl-1	113231	2.18		mcherry::SIN-3 only		ARID-1::GFP::V5 only					2	2	2				1	2	2
KNTC1_CAEEL	Kinetochore-associated protein rod-1	rod-1	233823	0.93		mcherry::SIN-3 only		ARID-1::GFP::V5 only					1	1	1				1	1	1
KPC1_CAEEL	Protein kinase C-like 1	tpa-1	80298	2.27				ARID-1::GFP::V5 only											1	1	1
KTNA1_CAEEL	Meiotic spindle formation protein mei-1	mei-1	51739	8.26		1.5		2		2	2	2	3	3	3	1	1	1	2	2	2
KY_CAEEL	Lim and transglutaminase domain protein ltd-1	ltd-1	83080	4.01				ARID-1::GFP::V5 only											2	2	2
KYNU_CAEEL	Kynureninase	flu-2	54050	2.3				ARID-1::GFP::V5 only											1	1	1
L2HDH_CAEEL	L-2-hydroxyglutarate dehydrogenase, mitochondrial	Y45G12B.3	47901	19.86		1		1.2		1	1	1	1	1	1	5	5	5	5	6	6
LARP1_CAEEL	La-related protein 1	larp-1	128268	2.26		mcherry::SIN-3 only		ARID-1::GFP::V5 only					1	1	1				2	2	2
LCMT1_CAEEL	Leucine carboxyl methyltransferase 1	lcmt-1	37816	3.3		Ctrl mcherry::SIN-3 only				1	1	1
LDP1_CAEEL	Lipid droplet localized protein	ldp-1	47294	10.33		0.2		Ctrl ARID-1::GFP::V5 only		3	5	5	1	1	1	1	1	1
LE653_CAEEL	Protein let-653	let-653	89480	0.86				Ctrl ARID-1::GFP::V5 only								1	1	1
LEC1_CAEEL	32 kDa beta-galactoside-binding lectin	lec-1	31810	4.66				Ctrl ARID-1::GFP::V5 only								1	1	1
LEC3_CAEEL	32 kDa beta-galactoside-binding lectin lec-3	lec-3	33641	3.37				ARID-1::GFP::V5 only											1	1	1
LEM2_CAEEL	LEM protein 2	lem-2	55158	8.2		0.5				2	2	2	1	1	1
LEO1_CAEEL	RNA polymerase-associated protein LEO1	leo-1	48063	6.98		mcherry::SIN-3 only		1					2	2	2	1	1	1	1	1	1
LET60_CAEEL	Ras protein let-60	let-60	20983	17.39		Ctrl mcherry::SIN-3 only		1		2	2	2				1	1	1	1	1	1
LI15B_CAEEL	Protein lin-15B	lin-15B	163594	0.97				ARID-1::GFP::V5 only											1	1	1
LIAS_CAEEL	Lipoyl synthase, mitochondrial	M01F1.3	39767	3.11				Ctrl ARID-1::GFP::V5 only								1	1	1
LIN10_CAEEL	Protein lin-10	lin-10	105243	6.92				1.66667								3	3	3	5	5	5
LIN13_CAEEL	Zinc finger protein lin-13	lin-13	253418	0.71				ARID-1::GFP::V5 only											1	1	1
LIN26_CAEEL	Transcription factor lin-26	lin-26	55271	11.22		1		ARID-1::GFP::V5 only		1	1	1	1	1	1				2	2	2
LIN35_CAEEL	Retinoblastoma-like protein homolog lin-35	lin-35	110903	1.14				ARID-1::GFP::V5 only											1	1	1
LIN5_CAEEL	Spindle apparatus protein lin-5	lin-5	93440	1.34		1				1	1	1	1	1	1
LIN54_CAEEL	Protein lin-54	lin-54	49109	2.53		mcherry::SIN-3 only							1	1	1
LIN61_CAEEL	Protein lin-61	lin-61	70910	4.74				ARID-1::GFP::V5 only											2	2	2
LIPB_CAEEL	Liprin-beta homolog	hlb-1	112712	1.59				ARID-1::GFP::V5 only											1	1	1
LMN1_CAEEL	Lamin-1	lmn-1	64084	53.71		0.909091		2.375		19	22	22	15	20	20	7	8	8	18	19	19
LMP1_CAEEL	LAMP family protein lmp-1	lmp-1	25792	7.17		1				1	1	1	1	1	1
LONM_CAEEL	Lon protease homolog, mitochondrial	lonp-1	108206	2.68		Ctrl mcherry::SIN-3 only		ARID-1::GFP::V5 only		1	1	1							1	1	1
LSM4_CAEEL	Probable U6 snRNA-associated Sm-like protein LSm4	lsm-4	13593	14.63		mcherry::SIN-3 only		ARID-1::GFP::V5 only					1	1	1				1	1	1
M2OM_CAEEL	Mitochondrial 2-oxoglutarate/malate carrier protein	misc-1	33308	50		0.75		2.5		11	12	12	9	9	9	6	6	6	13	15	15
MAC1_CAEEL	Protein mac-1	mac-1	88971	5.04		Ctrl mcherry::SIN-3 only		2		1	1	1				1	1	1	1	2	2
MAP2_CAEEL	Methionine aminopeptidase 2	map-2	52375	4.49		1		ARID-1::GFP::V5 only		2	2	2	2	2	2				2	2	2
MCM5_CAEEL	DNA replication licensing factor mcm-5	mcm-5	84936	55.47		1.91667		2.17647		12	12	12	22	23	23	14	17	17	29	37	37
MCM6_CAEEL	DNA replication licensing factor mcm-6	mcm-6	91130	25.31		0.833333		1.77778		5	6	6	5	5	5	7	9	9	13	16	16
MDHC_CAEEL	Malate dehydrogenase, cytoplasmic	mdh-1	35806	11.01		0.333333		ARID-1::GFP::V5 only		3	3	3	1	1	1				2	2	2
MDHM_CAEEL	Malate dehydrogenase, mitochondrial	mdh-2	35120	3.23		Ctrl mcherry::SIN-3 only				1	1	1
MDT30_CAEEL	Glutamine/asparagine-rich protein mdt-30	mdt-30	52803	2.58				1								1	1	1	1	1	1
MECR1_CAEEL	Enoyl-[acyl-carrier-protein] reductase, mitochondrial	W09H1.5	38195	5.23				ARID-1::GFP::V5 only											2	2	2
MED14_CAEEL	Mediator of RNA polymerase II transcription subunit 14	rgr-1	170401	0.53				Ctrl ARID-1::GFP::V5 only								1	1	1
MED15_CAEEL	Mediator of RNA polymerase II transcription subunit 15	mdt-15	84528	2.05				ARID-1::GFP::V5 only											1	1	1
MED18_CAEEL	Mediator of RNA polymerase II transcription subunit 18	mdt-18	26626	4.74		Ctrl mcherry::SIN-3 only				1	1	1
MED19_CAEEL	Mediator of RNA polymerase II transcription subunit 19	mdt-19	22798	11.56				ARID-1::GFP::V5 only											2	2	2
MEK2_CAEEL	Dual specificity mitogen-activated protein kinase kinase mek-2	mek-2	42794	2.07				Ctrl ARID-1::GFP::V5 only								1	1	1
MELK_CAEEL	Maternal embryonic leucine zipper kinase	pig-1	80340	1.13		mcherry::SIN-3 only							1	1	1
MEMO1_CAEEL	Protein memo-1 homolog	memo-1	39723	4.29				ARID-1::GFP::V5 only											1	1	1
MET2_CAEEL	Histone-lysine N-methyltransferase met-2	met-2	148155	1.3		Ctrl mcherry::SIN-3 only				1	1	1
METH_CAEEL	Probable methionine synthase	metr-1	138899	1.12				ARID-1::GFP::V5 only											1	1	1
METK1_CAEEL	Probable S-adenosylmethionine synthase 1	sams-1	43582	6.95				0.5								2	2	1	1	1	1
METK3_CAEEL	Probable S-adenosylmethionine synthase 3	sams-3	44034	16.09		Ctrl mcherry::SIN-3 only		1.66667		1	1	1				3	3	2	4	5	5
MEX5_CAEEL	Zinc finger protein mex-5	mex-5	52820	4.49		mcherry::SIN-3 only							1	1	1
MEX6_CAEEL	Zinc finger protein mex-6	mex-6	52393	6.85		2		1		1	1	1	2	2	2	1	1	1	1	1	1
MIG15_CAEEL	Serine/threonine-protein kinase mig-15	mig-15	122504	0.64				ARID-1::GFP::V5 only											1	1	1
MIRO1_CAEEL	Mitochondrial Rho GTPase 1	miro-1	70222	3.68				ARID-1::GFP::V5 only											2	2	2
MIX1_CAEEL	Mitotic chromosome and X-chromosome-associated protein mix-1	mix-1	140342	0.88				Ctrl ARID-1::GFP::V5 only								1	1	1
MLC5_CAEEL	Myosin-2 essential light chain	mlc-5	15971	16.9		Ctrl mcherry::SIN-3 only				2	2	2
MLR1_CAEEL	Myosin regulatory light chain 1	mlc-1	18617	17.65		Ctrl mcherry::SIN-3 only		ARID-1::GFP::V5 only		1	1	1							2	2	2
MLRH_CAEEL	Myosin regulatory light chain	mlc-4	19940	24.42		0.666667				3	3	3	2	2	2
MMSA_CAEEL	Probable methylmalonate-semialdehyde dehydrogenase [acylating], mitochondrial	alh-8	56462	2.1				Ctrl ARID-1::GFP::V5 only								1	1	1
MOCS3_CAEEL	Adenylyltransferase and sulfurtransferase MOCS3	moc-3	44465	2.49				Ctrl ARID-1::GFP::V5 only								1	1	1
MOM4_CAEEL	Mitogen-activated protein kinase kinase kinase mom-4	mom-4	61543	4.66				ARID-1::GFP::V5 only											1	1	1
MOMA1_CAEEL	MICOS complex subunit MIC27	moma-1	22082	19.4		1.5		ARID-1::GFP::V5 only		1	2	2	3	3	3				2	2	2
MORC1_CAEEL	ATPase morc-1	morc-1	95793	8.05				2								2	2	2	4	4	4
MPC1_CAEEL	Probable mitochondrial pyruvate carrier 1	mpc-1	15832	10.22		1				1	1	1	1	1	1
MPC2_CAEEL	Probable mitochondrial pyruvate carrier 2	mpc-2	15074	8.27		Ctrl mcherry::SIN-3 only		ARID-1::GFP::V5 only		1	2	2							1	2	2
MPIP1_CAEEL	M-phase inducer phosphatase cdc-25.1	cdc-25.1	67892	4.3		mcherry::SIN-3 only		ARID-1::GFP::V5 only					2	2	2				1	1	1
MPK1_CAEEL	Mitogen-activated protein kinase mpk-1	mpk-1	50663	6.08		mcherry::SIN-3 only		ARID-1::GFP::V5 only					1	1	1				2	2	1
MPPA_CAEEL	Mitochondrial-processing peptidase subunit alpha	mppa-1	57494	1.95				ARID-1::GFP::V5 only											1	1	1
MPPB_CAEEL	Mitochondrial-processing peptidase subunit beta	mppb-1	51156	2.18		Ctrl mcherry::SIN-3 only				1	1	1
MRCK_CAEEL	Serine/threonine-protein kinase mrck-1	mrck-1	180744	1.19				0.5								2	2	2	1	1	1
MSS4_CAEEL	Putative guanine nucleotide exchange factor MSS4 homolog	Y62E10A.11	10928	28.57		mcherry::SIN-3 only		ARID-1::GFP::V5 only					1	1	1				1	1	1
MTMR1_CAEEL	Myotubularin-related protein 1	mtm-1	67593	1.36				ARID-1::GFP::V5 only											1	1	1
MTMR9_CAEEL	Myotubularin-related protein 9	mtm-9	64537	1.93				ARID-1::GFP::V5 only											1	1	1
MTNA_CAEEL	Methylthioribose-1-phosphate isomerase	C01G10.9	40861	3.83				ARID-1::GFP::V5 only											1	1	1
MTR4_CAEEL	mRNA transport homolog 4	mtr-4	116370	0.78				ARID-1::GFP::V5 only											1	1	1
MTSS1_CAEEL	Single-stranded DNA-binding protein, mitochondrial	mtss-1	19182	8.24		2				1	1	1	1	2	2
MYOD1_CAEEL	Myoblast determination protein 1 homolog	hlh-1	36449	11.11				0.666667								2	3	3	2	2	2
N1NTK1_CAEEL	Uncharacterized protein	CELE_Y24F12A.1	49399	2.07				ARID-1::GFP::V5 only											1	1	1
N1NTN5_CAEEL	Uncharacterized protein	C14C10.5	217778	0.79		Ctrl mcherry::SIN-3 only				1	1	1
NAA25_CAEEL	N-terminal acetyltransferase B complex subunit NAA25 homolog	cra-1	109226	3.65		1		ARID-1::GFP::V5 only		1	1	1	1	1	1				1	1	1
NAS34_CAEEL	Zinc metalloproteinase nas-34	hch-1	66259	8.1				1.5								2	2	2	3	3	3
NAT10_CAEEL	RNA cytidine acetyltransferase	nath-10	116999	1.53				ARID-1::GFP::V5 only											1	1	1
NCBP2_CAEEL	Nuclear cap-binding protein subunit 2	ncbp-2	18438	6.33		Ctrl mcherry::SIN-3 only				1	1	1
NCL1_CAEEL	B-box type zinc finger protein ncl-1	ncl-1	91955	3.53		mcherry::SIN-3 only		ARID-1::GFP::V5 only					1	1	1				2	2	2
NCLN_CAEEL	Nicalin	nra-2	61872	21.67		1		2.33333		2	3	3	3	3	3	3	3	3	7	7	7
NDC80_CAEEL	Kinetochore protein ndc-80	ndc-80	68913	4.41		mcherry::SIN-3 only		ARID-1::GFP::V5 only					1	1	1				1	1	1
NDUA5_CAEEL	Probable NADH dehydrogenase [ubiquinone] 1 alpha subcomplex subunit 5	C33A12.1	17335	7.33		mcherry::SIN-3 only							1	1	1
NDUS2_CAEEL	Probable NADH dehydrogenase [ubiquinone] iron-sulfur protein 2, mitochondrial	gas-1	54563	6.43				3								1	1	0	3	3	2
NDUS7_CAEEL	Probable NADH dehydrogenase [ubiquinone] iron-sulfur protein 7, mitochondrial	nduf-7	21912	7.54		mcherry::SIN-3 only		Ctrl ARID-1::GFP::V5 only					1	2	2	1	1	1
NEDD8_CAEEL	NEDD8	ned-8	8629	18.18		Ctrl mcherry::SIN-3 only				1	1	1
NEP1_CAEEL	Ribosomal RNA small subunit methyltransferase nep-1	Y39A1A.14	25765	13.85		Ctrl mcherry::SIN-3 only		ARID-1::GFP::V5 only		1	1	1							1	2	2
NEPR1_CAEEL	Nuclear envelope phosphatase-regulatory subunit 1 homolog	nepr-1	15854	6.43				ARID-1::GFP::V5 only											1	1	1
NFI1_CAEEL	Nuclear factor I family protein	nfi-1	89569	3.52				ARID-1::GFP::V5 only											2	2	2
NFYB1_CAEEL	Nuclear transcription factor Y subunit nfyb-1	nfyb-1	46062	2.23				ARID-1::GFP::V5 only											1	1	1
NGLY1_CAEEL	Peptide-N(4)-(N-acetyl-beta-glucosaminyl)asparagine amidase	png-1	69148	6.27				1.5								2	2	2	3	3	3
NH2L1_CAEEL	NHP2-like protein 1 homolog	M28.5	14001	9.38		mcherry::SIN-3 only							1	1	1
NHP2_CAEEL	Putative H/ACA ribonucleoprotein complex subunit 2-like protein	Y48A6B.3	18091	6.13				ARID-1::GFP::V5 only											1	1	1
NHR1_CAEEL	Nuclear hormone receptor family member nhr-1	nhr-1	50670	2.47				ARID-1::GFP::V5 only											1	1	1
NHR47_CAEEL	Nuclear hormone receptor family member nhr-47	nhr-47	64632	1.21				ARID-1::GFP::V5 only											1	1	1
NHR49_CAEEL	Nuclear hormone receptor family member nhr-49	nhr-49	55388	10.58		mcherry::SIN-3 only		1.5					1	1	1	2	2	2	3	3	3
NLK_CAEEL	Serine/threonine kinase NLK	lit-1	71777	5.05				3								1	1	1	3	3	2
NLTP2_CAEEL	Non-specific lipid-transfer protein-like 2	daf-22	44386	23.3		Ctrl mcherry::SIN-3 only		2		2	3	3				3	3	3	5	6	6
NNRD_CAEEL	ATP-dependent (S)-NAD(P)H-hydrate dehydratase	R107.2	33890	17.59				1.5								2	2	2	3	3	3
NO66_CAEEL	Bifunctional lysine-specific demethylase and histidyl-hydroxylase NO66	jmjc-1	86026	2.27				ARID-1::GFP::V5 only											1	1	1
NOCA1_CAEEL	Non-centrosomal microtubule array protein 1	noca-1	103684	0.76				Ctrl ARID-1::GFP::V5 only								1	1	1
NOSIP_CAEEL	Nitric oxide synthase-interacting protein homolog	R05G6.4	33973	4.19		mcherry::SIN-3 only							1	1	1
NPL42_CAEEL	Nuclear protein localization protein 4 homolog 2	npl-4.2	59610	7.18		Ctrl mcherry::SIN-3 only		ARID-1::GFP::V5 only		1	1	1							2	2	2
NPP24_CAEEL	Protein npp-24	npp-24	74022	3.66		1		ARID-1::GFP::V5 only		2	2	2	2	2	2				1	1	1
NPY1_CAEEL	NAD-capped RNA hydrolase ndx-9	ndx-9	42088	7.49				2								1	1	1	2	2	2
NRDE2_CAEEL	Nuclear exosome regulator NRDE2	nrde-2	147636	2.28				2								1	1	1	2	2	2
NTAQ1_CAEEL	Protein N-terminal glutamine amidohydrolase	R06C7.6	21593	9.24				ARID-1::GFP::V5 only											1	1	1
NU133_CAEEL	Nuclear pore complex protein 15	npp-15	128190	4.78		0.333333		Ctrl ARID-1::GFP::V5 only		3	3	3	1	1	1	1	1	1
NUBP1_CAEEL	Cytosolic Fe-S cluster assembly factor NUBP1 homolog	nubp-1	33038	15.34		Ctrl mcherry::SIN-3 only		1		2	2	2				1	1	1	1	1	1
NUCG_CAEEL	Endonuclease G, mitochondrial	cps-6	34511	2.92				Ctrl ARID-1::GFP::V5 only								1	2	2
NUP35_CAEEL	Nucleoporin NUP35	npp-19	40786	28.35		2		1.66667		3	3	3	6	6	6	3	3	3	4	5	5
NXF1_CAEEL	Nuclear RNA export factor 1	nxf-1	70962	4.46		mcherry::SIN-3 only		1					1	1	1	1	1	1	1	1	1
NXT1_CAEEL	NTF2-related export protein	nxt-1	15479	11.68		mcherry::SIN-3 only							1	1	1
O01256_CAEEL	Uncharacterized protein	CELE_T20D3.5	25180	3.62				ARID-1::GFP::V5 only											1	1	1
O01324_CAEEL	CRAL-TRIO domain-containing protein	CELE_F18A11.2	44667	6.7				ARID-1::GFP::V5 only											2	2	2
O01426_CAEEL	GPN-loop GTPase 2	B0207.6	29606	4.85				ARID-1::GFP::V5 only											1	1	1
O01442_CAEEL	Uncharacterized protein	B0261.7	38966	3.13		mcherry::SIN-3 only							1	1	1
O01493_CAEEL	Protein kinase domain-containing protein	cdc-7	47183	2.68				ARID-1::GFP::V5 only											1	1	1
O01542_CAEEL	Calponin-homology (CH) domain-containing protein	cpn-3	15509	7.75		Ctrl mcherry::SIN-3 only		1		1	1	1				1	1	1	1	1	1
O01576_CAEEL	Nuclear Pore complex Protein	npp-11	77272	3.23		Ctrl mcherry::SIN-3 only		Ctrl ARID-1::GFP::V5 only		1	1	1				1	1	1
O01815_CAEEL	Dihydroorotate dehydrogenase (quinone), mitochondrial	dhod-1	45685	10.46				0.5								2	2	2	1	1	1
O01864_CAEEL	NRD (Yeast Nuclear pre-mRNA Down-regulation) homolog	nrd-1	109770	3.14				1								1	2	2	2	2	2
O01869_CAEEL	S10_plectin domain-containing protein	rps-10	16870	28.86		0.5		ARID-1::GFP::V5 only		3	4	4	2	2	2				2	2	2
O01905_CAEEL	Bromo domain-containing protein	CELE_F59E12.1	90901	3.45		mcherry::SIN-3 only		ARID-1::GFP::V5 only					1	1	1				1	1	1
O01918_CAEEL	MYND-type domain-containing protein	bra-2	24969	7.01		mcherry::SIN-3 only							1	2	2
O01963_CAEEL	RBR-type E3 ubiquitin transferase	ari-1.3	57005	7.13		mcherry::SIN-3 only							3	3	2
O01964_CAEEL	RBR-type E3 ubiquitin transferase	ari-1.2	57341	6.04		mcherry::SIN-3 only							2	2	1
O02106_CAEEL	Uncharacterized protein	mlt-8	30542	4.1		Ctrl mcherry::SIN-3 only				1	1	1
O02155_CAEEL	Uncharacterized protein	CELE_T09B4.5	36426	4.59				1								1	1	1	1	1	1
O02158_CAEEL	Uncharacterized protein	CELE_T09B4.8	48640	3.15				ARID-1::GFP::V5 only											1	1	1
O02163_CAEEL	Uncharacterized protein	CELE_T09B4.2	34330	8.09		mcherry::SIN-3 only							2	2	2
O02207_CAEEL	OXA mitochondrial inner membrane insertase homolog	oxa-1	40502	4.37		Ctrl mcherry::SIN-3 only		ARID-1::GFP::V5 only		1	1	1							1	1	1
O02220_CAEEL	L51_S25_CI-B8 domain-containing protein	mrpl-34	21430	12.17		mcherry::SIN-3 only		Ctrl ARID-1::GFP::V5 only					1	1	1	1	1	1
O02267_CAEEL	NADH dehydrogenase [ubiquinone] 1 alpha subcomplex subunit 7	CELE_F45H10.3	18445	5.36				Ctrl ARID-1::GFP::V5 only								1	1	1
O16249_CAEEL	Uncharacterized protein	CELE_F44E7.4	121988	0.84		Ctrl mcherry::SIN-3 only				1	1	1
O16297_CAEEL	DNA replication licensing factor MCM7	mcm-7	81617	53.84		2.27778		2.42857		14	18	18	33	41	41	10	14	14	27	34	34
O16315_CAEEL	Mannose-6-phosphate isomerase	C05C8.7	53342	3.21				ARID-1::GFP::V5 only											1	1	1
O16369_CAEEL	AP complex subunit sigma	aps-1	18634	5.73		mcherry::SIN-3 only		ARID-1::GFP::V5 only					1	1	1				1	1	1
O16486_CAEEL	N-acetyltransferase domain-containing protein	natc-2	31897	5.4				ARID-1::GFP::V5 only											1	1	1
O16521_CAEEL	NADH-cytochrome b5 reductase	hpo-19	34750	7.12		1				1	1	1	1	1	1
O16741_CAEEL	BTB domain-containing protein	btb-6	36743	5.96		mcherry::SIN-3 only							1	1	1
O16997_CAEEL	PSP domain-containing protein	sftb-2	68357	14.12		2		2		3	3	3	4	6	6	1	1	1	2	2	2
O17157_CAEEL	RNA helicase	C24H12.4	71978	1.74				ARID-1::GFP::V5 only											1	1	1
O17245_CAEEL	CDK-activating kinase assembly factor MAT1	mnat-1	36698	9.03				ARID-1::GFP::V5 only											2	2	2
O17369_CAEEL	Uncharacterized protein	CELE_F48A11.4	37116	4.63		1				1	1	1	1	1	1
O17599_CAEEL	Small monomeric GTPase	rap-2	20393	13.26				ARID-1::GFP::V5 only											2	2	2
O17621_CAEEL	CHK domain-containing protein	C29F7.2	44902	3.05				ARID-1::GFP::V5 only											1	1	1
O17636_CAEEL	Lactamase_B domain-containing protein	ethe-1	26414	5.49		mcherry::SIN-3 only		ARID-1::GFP::V5 only					1	1	1				1	1	1
O17694_CAEEL	RNAi-Induced Longevity	ril-1	16495	30.94		0.25		ARID-1::GFP::V5 only		4	4	4	1	1	1				1	2	2
O17836_CAEEL	Pyruvate kinase	pyk-1	60664	9.25		Ctrl mcherry::SIN-3 only		2		3	3	3				1	1	1	2	2	2
O17921_CAEEL	Tubulin beta chain	tbb-1	50239	74.39		1		1.63333		37	109	3	36	109	3	28	60	8	42	98	6
O18036_CAEEL	Uncharacterized protein	CELE_T05F1.4	23683	13.79				2								1	1	1	2	2	2
O18092_CAEEL	Uncharacterized protein	CELE_T20F10.2	31819	10.99				ARID-1::GFP::V5 only											1	1	1
O18240_CAEEL	40S ribosomal protein S18	rps-18	17771	47.4		0.714286		2.33333		10	14	14	7	10	10	3	3	3	7	7	7
O18697_CAEEL	Uncharacterized protein	CELE_T04D3.1	52109	2.42		mcherry::SIN-3 only							1	1	1
O44167_CAEEL	Uncharacterized protein	CELE_F15B10.3	21787	15.18		mcherry::SIN-3 only		ARID-1::GFP::V5 only					1	1	1				1	2	2
O44413_CAEEL	Probable glutamate--tRNA ligase, mitochondrial	ears-2	55800	2.29				ARID-1::GFP::V5 only											1	1	1
O44438_CAEEL	Deubiquitinating enzyme A	otub-4	47810	5.28		1		ARID-1::GFP::V5 only		1	1	1	1	1	1				1	1	1
O44500_CAEEL	Protein asunder	ints-13	89667	0.9				ARID-1::GFP::V5 only											1	1	1
O44501_CAEEL	FarNesylTransferase, Alpha subunit	fnta-1	38470	9.76		1		ARID-1::GFP::V5 only		2	2	2	2	2	2				2	2	2
O44505_CAEEL	Uncharacterized protein	CELE_R02D3.7	55572	6.05		mcherry::SIN-3 only							2	2	2
O44509_CAEEL	NADH dehydrogenase [ubiquinone] 1 beta subcomplex subunit 11, mitochondrial	CELE_F42G8.10	21256	7.18		mcherry::SIN-3 only							1	1	1
O44517_CAEEL	MOSC domain-containing protein	CELE_F56A11.5	38772	22.06		1		2.5		2	2	2	2	2	2	2	2	2	5	5	5
O44781_CAEEL	RNA helicase	CELE_F33D11.10	45481	23.81		0.444444		ARID-1::GFP::V5 only		7	9	9	3	4	4				2	2	1
O44782_CAEEL	Major sperm protein	vpr-1	26852	4.49				ARID-1::GFP::V5 only											1	1	1
O44788_CAEEL	Transgelin	cpn-2	22921	14.29				2								1	1	1	2	2	2
O44883_CAEEL	Uncharacterized protein	CELE_T24E12.11	21894	22.56		mcherry::SIN-3 only							2	2	2
O44887_CAEEL	Innexin	inx-13	45123	3.9				ARID-1::GFP::V5 only											1	1	1
O44895_CAEEL	Uncharacterized protein	CELE_ZK484.3	30512	12.8		1		1		1	1	1	1	1	1	1	1	1	1	1	1
O44906_CAEEL	Phosphoenolpyruvate carboxykinase (GTP)	pck-1	73200	6.61		2		3		1	1	0	1	2	0	1	1	1	3	3	2
O44954_CAEEL	Succinate dehydrogenase [ubiquinone] flavoprotein subunit, mitochondrial	sdha-2	70425	39.69		0.857143		1.66667		6	7	3	5	6	6	8	9	4	14	15	10
O44992_CAEEL	Sister chromatid cohesion protein DCC1	dscc-1	50782	5.64		1		ARID-1::GFP::V5 only		1	1	1	1	1	1				1	1	1
O45106_CAEEL	Enoyl-CoA Hydratase	ech-5	31455	2.44				ARID-1::GFP::V5 only											1	2	2
O45148_CAEEL	Dihydrolipoyllysine-residue succinyltransferase component of 2-oxoglutarate dehydrogenase complex, mitochondrial	dlst-1	49813	7.13		0.333333		1		2	3	3	1	1	1	1	1	1	1	1	1
O45279_CAEEL	2-oxoacid_dh domain-containing protein	dlat-2	36415	25.82		0.6		1		3	5	5	3	3	3	4	4	4	4	4	4
O45367_CAEEL	Uncharacterized protein	CELE_F14H3.6	28364	7.35		1				1	1	1	1	1	1
O45394_CAEEL	MOSC domain-containing protein	CELE_F22B8.7	38932	3.54		1		ARID-1::GFP::V5 only		1	1	1	1	1	1				1	1	1
O45398_CAEEL	Uncharacterized protein	CELE_F22G12.4	121696	2.62				ARID-1::GFP::V5 only											2	2	2
O45418_CAEEL	Peptidylprolyl isomerase	fkb-6	48059	11.6		Ctrl mcherry::SIN-3 only				3	3	3
O45494_CAEEL	HIstone Nuclear Factor p (P) homolog	hinf-1	62708	1.85				ARID-1::GFP::V5 only											1	1	1
O45496_CAEEL	PKS_ER domain-containing protein	CELE_F39B2.3	35419	13.11				1								1	2	2	2	2	2
O45502_CAEEL	DNaJ domain (Prokaryotic heat shock protein)	dnj-12	44308	36.32		2		2.66667		3	3	3	6	6	6	1	3	3	7	8	8
O45577_CAEEL	RRM domain-containing protein	cpf-2	37035	3.87				ARID-1::GFP::V5 only											1	1	1
O45602_CAEEL	Delta-like protein	dsl-6	33475	3.63				ARID-1::GFP::V5 only											1	1	1
O45712_CAEEL	RRM domain-containing protein	rbm-3.1	9189	19.28		Ctrl mcherry::SIN-3 only				1	1	1
O45713_CAEEL	RRM domain-containing protein	rbm-3.2	9396	44.71		2		1		1	1	1	2	2	2	2	2	2	1	2	2
O45748_CAEEL	FBA_2 domain-containing protein	CELE_T05D4.2	36587	4.78				ARID-1::GFP::V5 only											1	1	1
O45820_CAEEL	FTH domain-containing protein	CELE_T25E12.6	36927	12.26		mcherry::SIN-3 only		ARID-1::GFP::V5 only					2	2	2				2	2	2
O45865_CAEEL	ADP/ATP translocase	ant-1.1	33045	75.67		0.891304		1.38235		25	46	46	20	41	41	27	34	34	30	47	47
O45934_CAEEL	Uncharacterized protein	CELE_Y43F4B.5	66587	3.36				ARID-1::GFP::V5 only											2	2	2
O45935_CAEEL	Kinesin motor domain-containing protein	klp-19	123139	1.11		mcherry::SIN-3 only							1	1	1
O61196_CAEEL	Amino_oxidase domain-containing protein	CELE_F37C4.6	60426	5.7				ARID-1::GFP::V5 only											2	2	2
O61206_CAEEL	F-box C protein	fbxc-52	46276	4.31				ARID-1::GFP::V5 only											2	2	2
O61708_CAEEL	Prion-like-(Q/N-rich)-domain-bearing protein	pqn-59	77132	5.48		1.5		1		2	2	2	2	3	3	1	1	1	1	1	1
O61741_CAEEL	Cysteine desulfurase, mitochondrial	nfs-1	45325	13.35				2								1	2	2	3	4	4
O61745_CAEEL	Uncharacterized protein	B0205.9	61636	4.32		mcherry::SIN-3 only		ARID-1::GFP::V5 only					1	1	1				1	1	1
O61773_CAEEL	Uncharacterized protein	C35E7.3	57918	1.83				ARID-1::GFP::V5 only											1	1	1
O61792_CAEEL	MPN domain-containing protein	rpn-8	40687	35.91		2		1		4	4	4	7	8	8	3	4	4	4	4	4
O61793_CAEEL	Uncharacterized protein	CELE_R12E2.13	22786	7.28		Ctrl mcherry::SIN-3 only		ARID-1::GFP::V5 only		1	1	1							1	1	1
O61861_CAEEL	Actin-related protein 2/3 complex subunit 5	arx-7	17004	19.08		Ctrl mcherry::SIN-3 only				1	1	1
O62011_CAEEL	MUTator	mut-16	119174	3.51				2								1	1	1	2	2	2
O62055_CAEEL	Uncharacterized protein	C09F9.2	181305	5.42		2		2		1	1	1	2	2	2	2	2	2	4	4	4
O62071_CAEEL	PeriCentriolar MatriX Deficient	pcmd-1	70829	2.38				ARID-1::GFP::V5 only											1	1	1
O62213_CAEEL	CSD domain-containing protein	cey-1	21349	9.13		Ctrl mcherry::SIN-3 only				1	1	1
O62219_CAEEL	Uncharacterized protein	CELE_F33H2.2	91343	1.84				ARID-1::GFP::V5 only											1	1	1
O62329_CAEEL	Double-strand telomeric DNA-binding proteins 1	tebp-1	95058	0.84		mcherry::SIN-3 only							1	1	1
O62336_CAEEL	Farnesyl DiPhosphate Synthetase	fdps-1	40266	3.12				ARID-1::GFP::V5 only											1	1	1
O62347_CAEEL	SLC (SoLute Carrier) homolog	slc-25a21	31802	7.61		Ctrl mcherry::SIN-3 only		Ctrl ARID-1::GFP::V5 only		2	2	2				1	1	1
O62349_CAEEL	DZF domain-containing protein	CELE_R11H6.5	43941	7.42				ARID-1::GFP::V5 only											2	2	2
O62418_CAEEL	Uncharacterized protein	ekl-5	52365	3.97		mcherry::SIN-3 only							1	1	1
O76258_CAEEL	Tumor Susceptibility Gene homolog	tsg-101	46232	5.88				ARID-1::GFP::V5 only											1	1	1
O76367_CAEEL	COX6C domain-containing protein	cox-6c	10216	11.11				Ctrl ARID-1::GFP::V5 only								1	1	1
O76384_CAEEL	MMS19 nucleotide excision repair protein	mms-19	105387	2.93				ARID-1::GFP::V5 only											2	2	2
O76630_CAEEL	ER membrane protein complex subunit 2	emc-2	33341	9.52		1				2	2	2	2	2	2
OAT_CAEEL	Probable ornithine aminotransferase, mitochondrial	oatr-1	46454	7.11		Ctrl mcherry::SIN-3 only				2	2	2
ODB2_CAEEL	Lipoamide acyltransferase component of branched-chain alpha-keto acid dehydrogenase complex, mitochondrial	dbt-1	49691	18.97		2.5		1.25		1	2	2	4	5	5	4	4	4	4	5	5
ODBA_CAEEL	2-oxoisovalerate dehydrogenase subunit alpha, mitochondrial	bckd-1A	49021	1.86				ARID-1::GFP::V5 only											1	1	1
ODO1_CAEEL	2-oxoglutarate dehydrogenase, mitochondrial	ogdh-1	115661	0.97				Ctrl ARID-1::GFP::V5 only								1	1	1
ODP2_CAEEL	Dihydrolipoyllysine-residue acetyltransferase component of pyruvate dehydrogenase complex, mitochondrial	dlat-1	53467	15.98		1		1.33333		1	2	2	2	2	2	3	3	3	4	4	4
ODPB_CAEEL	Pyruvate dehydrogenase E1 component subunit beta, mitochondrial	pdhb-1	38141	2.27				ARID-1::GFP::V5 only											1	1	1
OST3_CAEEL	Probable dolichyl-diphosphooligosaccharide--protein glycosyltransferase subunit 3	ZK686.3	38828	8.82		1		1		2	2	2	2	2	2	1	1	1	1	1	1
OST48_CAEEL	Dolichyl-diphosphooligosaccharide--protein glycosyltransferase 48 kDa subunit	ostb-1	48760	5.39		Ctrl mcherry::SIN-3 only				3	3	3
OTUBL_CAEEL	Ubiquitin thioesterase otubain-like	otub-1	32293	11.27		1		2		1	1	1	1	1	1	1	1	1	2	2	2
P4HA1_CAEEL	Prolyl 4-hydroxylase subunit alpha-1	dpy-18	63927	5.01		Ctrl mcherry::SIN-3 only		Ctrl ARID-1::GFP::V5 only		1	1	1				1	1	1
P90786_CAEEL	Piwi-like protein	prg-1	93844	1.46		mcherry::SIN-3 only							1	1	1
P90788_CAEEL	Uncharacterized protein	CELE_D2030.2	63606	52.22		1.22222		1.64286		16	18	18	17	22	22	10	14	14	15	23	23
P90793_CAEEL	Uncharacterized protein	CELE_D2030.8	59489	1.37		mcherry::SIN-3 only							1	1	1
P90860_CAEEL	Uncharacterized protein	CELE_F36A2.7	19539	25.15		0.666667		ARID-1::GFP::V5 only		3	3	3	2	2	2				2	2	2
P90868_CAEEL	Proteasome subunit beta	pbs-7	26682	3.81				ARID-1::GFP::V5 only											1	1	1
P90879_CAEEL	UBA domain-containing protein	CELE_F49C12.9	34734	12.79		0.333333		ARID-1::GFP::V5 only		3	3	3	1	1	1				1	1	1
P90904_CAEEL	Arf-GAP domain-containing protein	CELE_K02B12.7	45713	13.48		0.5		ARID-1::GFP::V5 only		2	2	2	1	1	1				2	2	2
P90961_CAEEL	Clathrin light chain	clic-1	24443	4.42		mcherry::SIN-3 only							1	1	1
P90983_CAEEL	40S ribosomal protein S29	rps-29	6554	32.14		2				1	1	1	2	2	2
P91013_CAEEL	DeHydrogenases, Short chain	dhs-1	36612	8.36		Ctrl mcherry::SIN-3 only		ARID-1::GFP::V5 only		1	1	1							1	1	1
P91017_CAEEL	Uncharacterized protein	hpo-32	36848	4.36		mcherry::SIN-3 only							1	1	1
P91020_CAEEL	Aldo_ket_red domain-containing protein	C07D8.6	35191	4.42				Ctrl ARID-1::GFP::V5 only								1	1	1
P91156_CAEEL	ACINus (Mammalian Apoptotic Chromatin condensation Inducer in the Nucleus) homolog	acin-1	65495	2.76				ARID-1::GFP::V5 only											1	1	1
P91283_CAEEL	ATP synthase subunit O, mitochondrial	atp-3	22390	22.22		0.25				4	4	4	1	1	1
P91368_CAEEL	Uncharacterized protein	CELE_K11H12.5	33203	3.1				ARID-1::GFP::V5 only											1	1	1
P91495_CAEEL	Nuclear Pore complex Protein	npp-12	199639	3.57		mcherry::SIN-3 only		1					1	1	1	2	2	2	2	2	2
P91871_CAEEL	3-oxoacyl-[acyl-carrier-protein] reductase	fasn-1	289226	8.76		0.2		0.555556		5	5	5	1	1	1	8	9	9	5	5	5
P91997_CAEEL	Aldo_ket_red domain-containing protein	CELE_F53F1.2	33475	7.74		Ctrl mcherry::SIN-3 only				2	2	2
P92020_CAEEL	Uncharacterized protein	CELE_T10G3.3	32881	10.77		Ctrl mcherry::SIN-3 only		ARID-1::GFP::V5 only		1	1	1							1	1	1
PAN3_CAEEL	PAN2-PAN3 deadenylation complex subunit PAN3	panl-3	71201	19.3		1.75		2		3	4	4	7	7	7	1	1	1	2	2	2
PAR3_CAEEL	Partitioning defective protein 3	par-3	149326	3.05		mcherry::SIN-3 only		ARID-1::GFP::V5 only					1	1	1				2	2	2
PAR4_CAEEL	Serine/threonine-protein kinase par-4	par-4	69648	4.38		mcherry::SIN-3 only							1	1	1
PAR6_CAEEL	Partitioning defective protein 6	par-6	34219	6.15		0.5		0.5		2	2	2	1	1	1	2	2	2	1	1	1
PARV_CAEEL	Paralyzed arrest at two-fold protein 6	pat-6	43001	30.13		1		2		1	1	1	1	1	1	3	3	3	6	6	6
PAT12_CAEEL	Protein pat-12	pat-12	76709	1.81				Ctrl ARID-1::GFP::V5 only								1	1	1
PAX3H_CAEEL	Paired box protein 3 homolog	pax-3	33854	4.87				ARID-1::GFP::V5 only											1	1	1
PBS5_CAEEL	Proteasome subunit pbs-5	pbs-5	31230	3.52		mcherry::SIN-3 only							1	1	1
PCCA_CAEEL	Propionyl-CoA carboxylase alpha chain, mitochondrial	pcca-1	79762	20.17		Ctrl mcherry::SIN-3 only		1.66667		5	5	5				3	3	3	5	5	5
PCH2_CAEEL	Putative pachytene checkpoint protein 2	pch-2	48023	5.42		Ctrl mcherry::SIN-3 only		Ctrl ARID-1::GFP::V5 only		1	1	1				1	1	1
PDC10_CAEEL	Programmed cell death protein 10 homolog	ccm-3	24769	5.58		mcherry::SIN-3 only							1	1	1
PDHK2_CAEEL	Probable [pyruvate dehydrogenase (acetyl-transferring)] kinase, mitochondrial	pdhk-2	45282	4.49				ARID-1::GFP::V5 only											1	1	1
PDIA6_CAEEL	Protein disulfide-isomerase A6 homolog	pdi-6	47728	10.23		1		ARID-1::GFP::V5 only		2	2	2	2	2	2				2	2	2
PGAM5_CAEEL	Serine/threonine-protein phosphatase Pgam5, mitochondrial	pgam-5	32490	5.28		mcherry::SIN-3 only		ARID-1::GFP::V5 only					1	2	2				1	1	1
PGL1_CAEEL	Guanyl-specific ribonuclease pgl-1	pgl-1	78454	7.4		0.5		1		2	2	1	1	1	1	1	1	1	1	1	1
PHOCN_CAEEL	MOB-like protein phocein	mob-4	25895	5.38		1				1	1	1	1	1	1
PID3_CAEEL	Protein pid-3	pid-3	34799	4.23		Ctrl mcherry::SIN-3 only		ARID-1::GFP::V5 only		1	1	1							1	1	1
PIMT_CAEEL	Protein-L-isoaspartate O-methyltransferase	pcm-1	24767	6.22				ARID-1::GFP::V5 only											1	1	1
PISD_CAEEL	Phosphatidylserine decarboxylase proenzyme, mitochondrial	psd-1	42487	4.51				ARID-1::GFP::V5 only											1	1	1
PLIN1_CAEEL	Perilipin-1 homolog	plin-1	46523	15.55		Ctrl mcherry::SIN-3 only		ARID-1::GFP::V5 only		3	3	3							2	2	2
PLK1_CAEEL	Serine/threonine-protein kinase plk-1	plk-1	73633	3.24		mcherry::SIN-3 only							1	1	1
PNCB_CAEEL	Nicotinate phosphoribosyltransferase	nprt-1	63347	1.6				ARID-1::GFP::V5 only											1	1	1
POP1_CAEEL	Protein pop-1	pop-1	48627	10.73		mcherry::SIN-3 only		ARID-1::GFP::V5 only					1	1	1				1	1	1
PP2A_CAEEL	Serine/threonine-protein phosphatase 2A catalytic subunit	let-92	36302	54.09		0.647059		2.85714		13	17	15	9	11	11	7	7	7	13	20	16
PP2B_CAEEL	Serine/threonine-protein phosphatase 2B catalytic subunit	tax-6	61505	5.35				1								2	2	2	1	2	2
PP4C1_CAEEL	Serine/threonine-protein phosphatase 4 catalytic subunit 1	pph-4.1	37359	38.44		0.25		3.66667		4	4	2	1	1	1	3	3	3	9	11	7
PP4R1_CAEEL	Serine/threonine-protein phosphatase 4 regulatory subunit 1	ppfr-1	174187	1.34		mcherry::SIN-3 only		ARID-1::GFP::V5 only					1	1	1				1	1	1
PPH6R_CAEEL	Serine/threonine-protein phosphatase 6 regulatory subunit	saps-1	87402	10.54		2		1.5		3	3	3	6	6	6	2	2	2	3	3	3
PPM1A_CAEEL	Protein phosphatase ppm-1.A	ppm-1.A	51899	20.09		1		2		5	5	5	5	5	5	1	1	1	1	2	2
PPM1G_CAEEL	Protein phosphatase ppm-1.G	ppm-1.G	53142	7.54		1		ARID-1::GFP::V5 only		2	2	2	2	2	2				1	1	1
PPP5_CAEEL	Serine/threonine-protein phosphatase 5	pph-5	56462	1.61				ARID-1::GFP::V5 only											1	1	1
PPP6_CAEEL	Serine/threonine-protein phosphatase 6 catalytic subunit	pph-6	37388	24.17		1.66667		ARID-1::GFP::V5 only		3	3	3	5	5	5				1	1	1
PQN41_CAEEL	Polyglutamine-repeat protein pqn-41	pqn-41	229755	1.12				ARID-1::GFP::V5 only											1	1	1
PRI1_CAEEL	DNA primase small subunit	pri-1	48097	16.1		1		2.5		1	1	1	1	1	1	2	2	2	5	5	5
PRI2_CAEEL	DNA primase large subunit	pri-2	58274	4.97		mcherry::SIN-3 only		1					1	1	1	1	1	1	1	1	1
PRS10_CAEEL	Probable 26S proteasome regulatory subunit 10B	rpt-4	45859	50.25		1.1		2.83333		10	10	10	10	11	11	4	6	6	15	17	17
PRS4_CAEEL	Probable 26S proteasome regulatory subunit 4	rpt-2	49723	50.56		1.25		2.2		15	20	20	19	25	25	4	5	5	10	11	11
PRS6B_CAEEL	Probable 26S proteasome regulatory subunit 6B	rpt-3	46358	52.17		1.22222		2		8	9	9	10	11	11	6	7	7	10	14	14
PRS8_CAEEL	26S proteasome regulatory subunit 8	rpt-6	46250	50.48		1		2.5		11	12	4	8	12	6	6	6	3	13	15	5
PS11A_CAEEL	Probable 26S proteasome regulatory subunit rpn-6.1	rpn-6.1	49091	39.95		1.125		2		8	8	8	9	9	9	3	3	3	5	6	6
PSA_CAEEL	Puromycin-sensitive aminopeptidase	pam-1	107150	22.47		0.416667		1.5		11	12	12	5	5	5	4	4	4	6	6	6
PSA1_CAEEL	Proteasome subunit alpha type-1	pas-6	28311	3.85		mcherry::SIN-3 only							1	1	1
PSA5_CAEEL	Proteasome subunit alpha type-5	pas-5	27207	27.82		1		2		2	2	2	2	2	2	2	2	2	4	4	4
PSA6_CAEEL	Proteasome subunit alpha type-6	pas-1	27049	25.2		1		1		1	1	1	1	1	1	2	2	2	2	2	2
PSB1_CAEEL	Proteasome subunit beta type-1	pbs-6	28930	9.69		Ctrl mcherry::SIN-3 only		1		1	1	1				1	1	1	1	1	1
PSB3_CAEEL	Proteasome subunit beta type-3	pbs-3	22697	6.37		Ctrl mcherry::SIN-3 only				1	1	1
PSMD3_CAEEL	26S proteasome non-ATPase regulatory subunit 3	rpn-3	57507	35.71		0.888889		1.8		8	9	9	7	8	8	5	5	5	8	9	9
PSMD4_CAEEL	26S proteasome non-ATPase regulatory subunit 4	rpn-10	37348	19.08		1		ARID-1::GFP::V5 only		1	1	1	1	1	1				1	1	1
PSMD6_CAEEL	26S proteasome non-ATPase regulatory subunit 6	rpn-7	47584	53.41		1.14286		1.69231		11	14	14	13	16	16	10	13	13	17	22	22
PSMD8_CAEEL	26S proteasome non-ATPase regulatory subunit 8	rpn-12	28795	29.2		0.75		2		4	4	4	3	3	3	2	2	2	4	4	4
PYR1_CAEEL	CAD protein	pyr-1	242582	16.65		0.538462		1.76923		13	13	13	7	7	7	12	13	13	19	23	23
Q09491_CAEEL	3Beta_HSD domain-containing protein	C32D5.12	40904	7.28				1								1	1	1	1	1	1
Q09497_CAEEL	Ras SUppressor homolog	rsu-1	30520	4.85				ARID-1::GFP::V5 only											2	2	2
Q09592_CAEEL	Uncharacterized protein	CELE_M106.2	53459	5.8		mcherry::SIN-3 only		ARID-1::GFP::V5 only					2	2	2				1	1	1
Q09603_CAEEL	ACB domain-containing protein	ech-4	42104	4.68				Ctrl ARID-1::GFP::V5 only								1	1	1
Q09657_CAEEL	Acetyl-CoA hydrolase	CELE_ZK1320.9	51370	46.61		1		1.84615		16	20	20	15	20	20	10	13	13	17	24	24
Q09973_CAEEL	uS12 prolyl 3-hydroxylase	C17G10.1	54995	2.92				ARID-1::GFP::V5 only											1	1	1
Q09979_CAEEL	SCP2 domain-containing protein	dhs-6	45476	2.15				1								1	1	1	1	1	1
Q10923_CAEEL	NOT2_3_5 domain-containing protein	ntl-2	48083	18.24		mcherry::SIN-3 only		5					2	2	0	1	1	0	4	5	1
Q17425_CAEEL	TUG-UBL1 domain-containing protein	asps-1	64760	4.89		Ctrl mcherry::SIN-3 only		ARID-1::GFP::V5 only		1	2	2							1	1	1
Q17489_CAEEL	Uncharacterized protein	unc-44	34190	2.84				ARID-1::GFP::V5 only											1	1	1
Q17492_CAEEL	Uncharacterized protein	B0393.3	70650	4.19		2				1	1	1	2	2	2
Q17512_CAEEL	NADH Ubiquinone oxidoreductase Fe-S protein	nduf-11	36435	8.26		0.5				2	2	2	1	1	1
Q17539_CAEEL	Methyltranfer_dom domain-containing protein	C01B10.8	73318	3.51		2				1	1	1	2	2	2
Q17572_CAEEL	Uncharacterized protein	C01G6.3	44879	9.82		Ctrl mcherry::SIN-3 only		1		2	2	2				1	1	1	1	1	1
Q17573_CAEEL	RING-type domain-containing protein	C01G6.4	19282	7.06				ARID-1::GFP::V5 only											1	1	1
Q17575_CAEEL	Uncharacterized protein	C01G6.9	42639	1.63		Ctrl mcherry::SIN-3 only				1	1	1
Q17624_CAEEL	Arrestin_C domain-containing protein	arrd-25	64377	3.6		1		ARID-1::GFP::V5 only		1	1	1	1	1	1				1	1	1
Q17694_CAEEL	SNAPc (Small Nuclear RNA Activating Complex) homolog	snpc-1.1	53644	5.5		mcherry::SIN-3 only							1	1	1
Q17852_CAEEL	Uncharacterized protein	C09B9.2	37073	3.05		mcherry::SIN-3 only							1	1	1
Q17872_CAEEL	Nuclear Pore complex Protein	npp-23	39696	33.42		0.5		1.33333		3	4	4	2	2	2	2	3	3	3	4	4
Q17935_CAEEL	FUBp (FUBP) Like	fubl-1	62860	9.34		Ctrl mcherry::SIN-3 only		1		1	1	1				4	4	4	3	4	4
Q17994_CAEEL	Aspartate aminotransferase	got-2.2	45617	3.86		Ctrl mcherry::SIN-3 only		ARID-1::GFP::V5 only		1	1	1							1	1	1
Q18036_CAEEL	NADH dehydrogenase [ubiquinone] 1 beta subcomplex subunit 9	C16A3.5	19359	31.9		1		ARID-1::GFP::V5 only		1	1	1	1	1	1				2	2	2
Q18037_CAEEL	C2H2-type domain-containing protein	znf-622	43081	2.67		1				1	1	1	1	1	1
Q18093_CAEEL	Translocation protein SEC62	C18E9.2	41728	4.95				ARID-1::GFP::V5 only											1	1	1
Q18100_CAEEL	Fibronectin type-III domain-containing protein	sax-7	127623	1.57				1								1	1	1	1	1	1
Q18186_CAEEL	Eukaryotic translation initiation factor 2D	eif-2d	62325	1.82				ARID-1::GFP::V5 only											1	1	1
Q18196_CAEEL	Uncharacterized protein	C26B2.7	15916	9.63				ARID-1::GFP::V5 only											2	2	2
Q18224_CAEEL	CCR4-NOT transcription complex subunit 9	ntl-9	37095	6.67		Ctrl mcherry::SIN-3 only		ARID-1::GFP::V5 only		1	1	1							2	2	2
Q18258_CAEEL	Vacuolar-sorting protein SNF8	vps-22	30349	4.83				ARID-1::GFP::V5 only											1	1	1
Q18318_CAEEL	RRM domain-containing protein	rbmx-2	35361	10.26				ARID-1::GFP::V5 only											2	2	2
Q18355_CAEEL	RING-type domain-containing protein	C32D5.11	83787	3.71				ARID-1::GFP::V5 only											2	2	2
Q18405_CAEEL	RPAP3_C domain-containing protein	rpap-3	34412	3.37				ARID-1::GFP::V5 only											1	1	1
Q18445_CAEEL	Peptidyl-prolyl cis-trans isomerase	cyn-12	18524	11.24				ARID-1::GFP::V5 only											1	1	1
Q18547_CAEEL	RFC (DNA replication factor) family	rfc-3	40251	34.18		1.66667		1.8		2	3	3	5	5	5	5	5	5	8	9	9
Q18577_CAEEL	DUF148 domain-containing protein	C42D4.1	28552	4.38				ARID-1::GFP::V5 only											1	1	1
Q18599_CAEEL	Acetyl-CoA hydrolase	acer-1	50754	72.4		1.91667		1.46667		9	12	12	17	23	23	12	15	15	17	22	22
Q18668_CAEEL	Dymeclin	C47D12.2	78203	3.77				ARID-1::GFP::V5 only											2	2	2
Q18683_CAEEL	ADP/ATP translocase	C47E12.2	34418	2.61				ARID-1::GFP::V5 only											1	1	1
Q18776_CAEEL	BTB domain-containing protein	inso-1	30486	4.06		mcherry::SIN-3 only							1	1	1
Q18817_CAEEL	Tubulin beta chain	ben-1	49447	61.94		1.02564		1.5		24	78	1	23	80	0	18	46	1	29	69	1
Q18841_CAEEL	Replication factor C subunit 1	rfc-1	93128	4.77		mcherry::SIN-3 only		ARID-1::GFP::V5 only					2	2	2				2	2	2
Q18853_CAEEL	Cytochrome c domain-containing protein	cyc-1	30967	4.56		mcherry::SIN-3 only							1	1	1
Q18926_CAEEL	DLH domain-containing protein	CELE_D1022.4	26733	4.53				ARID-1::GFP::V5 only											1	1	1
Q18949_CAEEL	SGS domain-containing protein	CELE_D1054.3	22229	22.22		0.5				2	2	2	1	1	1
Q18965_CAEEL	Dynamin-like 120 kDa protein, mitochondrial	eat-3	110254	3.32		Ctrl mcherry::SIN-3 only		1		1	1	1				1	1	1	1	1	1
Q18983_CAEEL	ECm29 Proteasome adaptor and Scaffold	ecps-1	200843	0.72				ARID-1::GFP::V5 only											1	1	1
Q19058_CAEEL	MAO-C-like dehydratase domain	maoc-1	32721	4.03				ARID-1::GFP::V5 only											1	1	1
Q19070_CAEEL	Eft-1 protein	eft-1	96234	16.25		0.8		1.2		4	5	5	4	4	4	5	5	5	6	6	6
Q19102_CAEEL	Alcohol/Ribitol Dehydrogenase family	ard-1	27143	12.4		mcherry::SIN-3 only		ARID-1::GFP::V5 only					1	1	1				1	1	1
Q19103_CAEEL	SKI (Yeast SuperKIller) Helicase homolog	skih-2	142371	0.71		Ctrl mcherry::SIN-3 only				1	1	1
Q19211_CAEEL	WD_REPEATS_REGION domain-containing protein	snrp-40.1	36822	7.55				ARID-1::GFP::V5 only											2	2	2
Q19246_CAEEL	DeHydrogenases, Short chain	dhs-25	25479	6.45				Ctrl ARID-1::GFP::V5 only								1	1	1
Q19276_CAEEL	Uncharacterized protein	CELE_F09F7.6	10242	8.05		Ctrl mcherry::SIN-3 only				1	1	1
Q19324_CAEEL	PCI domain-containing protein	rpn-5	56457	7.35		0.333333		ARID-1::GFP::V5 only		3	3	3	1	1	1				1	1	1
Q19328_CAEEL	Staphylococcal nuclease domain-containing protein	tsn-1	100775	31.4		0.428571		1.69231		16	21	21	7	9	9	12	13	13	17	22	22
Q19346_CAEEL	VWFA domain-containing protein	vwa-8	204091	1.33				ARID-1::GFP::V5 only											2	2	2
Q19371_CAEEL	Yeast SEC homolog	sec-24.1	121123	3.11		0.5				2	2	2	1	1	1
Q19496_CAEEL	Nuclear Hormone Receptor family	nhr-45	60884	7.05				ARID-1::GFP::V5 only											2	2	2
Q19519_CAEEL	Vacuolar protein-sorting-associated protein 36	vps-36	42709	7.05		mcherry::SIN-3 only		ARID-1::GFP::V5 only					1	1	1				1	2	2
Q19520_CAEEL	Mcl1_mid domain-containing protein	ctf-4	122916	1.91		mcherry::SIN-3 only		ARID-1::GFP::V5 only					2	2	2				1	1	1
Q19554_CAEEL	ABC transporter, class F	abcf-1	69176	3.86		Ctrl mcherry::SIN-3 only		1		1	1	1				1	1	1	1	1	1
Q19579_CAEEL	Polyadenylate-binding protein	pab-2	75982	5.64		0.333333		ARID-1::GFP::V5 only		2	3	0	1	1	0				3	4	1
Q19641_CAEEL	LIM zinc-binding domain-containing protein	exc-9	9479	23.53				ARID-1::GFP::V5 only											1	1	1
Q19660_CAEEL	Uncharacterized protein	CELE_F21C10.10	24551	8.41				ARID-1::GFP::V5 only											1	1	1
Q19663_CAEEL	Uncharacterized protein	CELE_F21C10.7	295083	2.13				1								2	2	2	2	2	2
Q19672_CAEEL	Uncharacterized protein	rde-2	65850	6.06		mcherry::SIN-3 only		ARID-1::GFP::V5 only					2	2	2				1	1	1
Q19680_CAEEL	Phosphoacetylglucosamine mutase	CELE_F21D5.1	61078	61.27		1.26667		1.86667		13	15	15	16	19	19	13	15	15	21	28	28
Q19760_CAEEL	JmjC domain-containing protein	jmjd-3.2	97742	1.96				ARID-1::GFP::V5 only											1	1	1
Q19781_CAEEL	Uncharacterized protein	CELE_F25E2.3	36980	3.67				ARID-1::GFP::V5 only											1	1	1
Q19965_CAEEL	PIH1 domain-containing protein	CELE_F32D8.4	33724	3.09		1				1	1	1	1	1	1
Q19973_CAEEL	Chromo domain-containing protein	cec-5	42276	4.28				ARID-1::GFP::V5 only											1	1	1
Q19974_CAEEL	NUC153 domain-containing protein	nol-10	85418	3.58				ARID-1::GFP::V5 only											2	2	2
Q19986_CAEEL	WD_REPEATS_REGION domain-containing protein	wdr-83	33117	4.92		mcherry::SIN-3 only		ARID-1::GFP::V5 only					1	1	1				1	1	1
Q20034_CAEEL	CYTH domain-containing protein	CELE_F35D11.4	19609	12.07		mcherry::SIN-3 only		ARID-1::GFP::V5 only					1	1	1				1	1	1
Q20049_CAEEL	Isocitrate dehydrogenase [NAD] subunit, mitochondrial	idhg-1	43582	40.4		0.533333		1.85714		10	15	15	6	8	8	6	7	7	8	13	13
Q20058_CAEEL	Uncharacterized protein	CELE_F35G12.12	55833	3.05				ARID-1::GFP::V5 only											1	1	1
Q20062_CAEEL	Isochorismatase domain-containing protein	marb-1	21849	43.72		0.333333		2		2	3	3	1	1	1	3	3	3	5	6	6
Q20070_CAEEL	Uncharacterized protein	CELE_F35H10.6	18768	8.23		mcherry::SIN-3 only							1	1	1
Q20084_CAEEL	Uncharacterized protein	exc-7	48703	2.85				ARID-1::GFP::V5 only											1	1	1
Q20100_CAEEL	Trafficking protein particle complex subunit	trpp-4	25313	11.16				ARID-1::GFP::V5 only											2	2	2
Q20121_CAEEL	Fatty Acid CoA Synthetase family	acs-4	81253	12.59		1		1.66667		2	2	2	2	2	2	3	3	3	5	5	5
Q20128_CAEEL	Exosome complex component RRP45	exos-9	47981	3.46				ARID-1::GFP::V5 only											2	2	2
Q20220_CAEEL	N-acetyltransferase domain-containing protein	CELE_F40F4.7	27894	5.71				ARID-1::GFP::V5 only											1	1	1
Q20287_CAEEL	Uncharacterized protein	CELE_F41G3.6	33643	8.45				2								1	1	1	2	2	2
Q20329_CAEEL	PH domain-containing protein	CELE_F42C5.9	61891	7.43				ARID-1::GFP::V5 only											2	2	2
Q20445_CAEEL	Smg4_UPF3 domain-containing protein	smg-4	38865	3.65				ARID-1::GFP::V5 only											1	1	1
Q20446_CAEEL	Hflx-type G domain-containing protein	CELE_F46B6.4	52418	2.56				Ctrl ARID-1::GFP::V5 only								1	1	1
Q20576_CAEEL	Prion-like-(Q/N-rich)-domain-bearing protein	pqn-39	81376	15.28				1.5								5	6	6	7	9	9
Q20713_CAEEL	Uncharacterized protein	CELE_F53B3.5	33771	3.38				ARID-1::GFP::V5 only											1	1	1
Q20818_CAEEL	CAP-G condensin subunit	capg-2	115547	0.89				ARID-1::GFP::V5 only											1	1	1
Q20966_CAEEL	Splicing factor 45	rbm-17	41207	4.58				ARID-1::GFP::V5 only											1	1	1
Q21090_CAEEL	Methyltransf_21 domain-containing protein	CELE_K01D12.1	36578	6.37				ARID-1::GFP::V5 only											1	1	1
Q21127_CAEEL	Uncharacterized protein	meg-2	89393	5.25		mcherry::SIN-3 only		ARID-1::GFP::V5 only					1	1	1				1	1	1
Q21155_CAEEL	RRM domain-containing protein	rnp-5	32237	5.19				ARID-1::GFP::V5 only											1	1	1
Q21174_CAEEL	Uncharacterized protein	CELE_K03B4.1	43979	3.09				ARID-1::GFP::V5 only											1	1	1
Q21182_CAEEL	Uncharacterized protein	CELE_K03B8.6	38466	2.42				ARID-1::GFP::V5 only											1	1	1
Q21210_CAEEL	Uncharacterized protein	CELE_K04C2.2	109855	0.91				ARID-1::GFP::V5 only											1	1	1
Q21288_CAEEL	Uncharacterized protein	CELE_K07E3.1	117265	1.33				ARID-1::GFP::V5 only											1	1	1
Q21295_CAEEL	Nup54 domain-containing protein	npp-1	66021	1.96		Ctrl mcherry::SIN-3 only				1	1	1
Q21302_CAEEL	XPA_C domain-containing protein	xpa-1	28903	6.64		mcherry::SIN-3 only							1	1	1
Q21323_CAEEL	RNP (RRM RNA binding domain) containing	rnp-3	24845	4.61		Ctrl mcherry::SIN-3 only				1	1	1
Q21342_CAEEL	TLDc domain-containing protein	eak-7	45766	6.77		mcherry::SIN-3 only		ARID-1::GFP::V5 only					1	1	1				2	2	2
Q21351_CAEEL	Ras-Gtpase-activating protein SH3 (Three) domain-Binding Protein	gtbp-1	52456	25.16		0.8		0.375		4	5	5	4	4	4	8	8	8	3	3	3
Q21352_CAEEL	Translocon-associated protein subunit beta	CELE_K08F4.3	20258	10.44		Ctrl mcherry::SIN-3 only		ARID-1::GFP::V5 only		1	1	1							1	1	1
Q21484_CAEEL	Histone acetyltransferase type B catalytic subunit	hat-1	48200	13.63		1.5		1		2	2	2	3	3	3	2	2	2	2	2	2
Q21501_CAEEL	GAS41-Like	gfl-1	24949	4.74		mcherry::SIN-3 only		1					1	1	1	1	1	1	1	1	1
Q21504_CAEEL	DAO domain-containing protein	CELE_M04B2.4	60018	6.07		mcherry::SIN-3 only		ARID-1::GFP::V5 only					1	1	1				1	1	1
Q21525_CAEEL	TAil-Anchored Protein	taap-1	18288	23.6		0.333333				3	3	3	1	1	1
Q21526_CAEEL	Trimethyllysine dioxygenase, mitochondrial	gbh-2	46299	1.96				ARID-1::GFP::V5 only											1	1	1
Q21549_CAEEL	Glutathione synthetase	gss-1	55393	1.63				ARID-1::GFP::V5 only											1	1	1
Q21623_CAEEL	Inositol polyphosphate-4-phosphatase	CELE_R01H10.7	89312	2.65		Ctrl mcherry::SIN-3 only		ARID-1::GFP::V5 only		1	1	1							1	1	1
Q21732_CAEEL	ATP synthase subunit e, mitochondrial	CELE_R04F11.2	12303	36.45		1.25		ARID-1::GFP::V5 only		2	4	4	2	5	5				1	1	1
Q21740_CAEEL	DFDF domain-containing protein	edc-3	62638	18.73		mcherry::SIN-3 only		1.25					2	2	2	4	4	4	5	5	5
Q21742_CAEEL	Phosphoglucomutase (alpha-D-glucose-1,6-bisphosphate-dependent)	CELE_R05F9.6	61754	55.28		1.23077		2.2		11	13	13	14	16	16	9	10	10	18	22	22
Q21745_CAEEL	Uncharacterized protein	CELE_R05F9.9	34143	6.8				ARID-1::GFP::V5 only											1	1	1
Q21763_CAEEL	Thioredoxin domain-containing protein	CELE_R05H5.3	17324	9.4		1				1	1	1	1	1	1
Q21826_CAEEL	MYND-type domain-containing protein	pdcd-2	43291	2.07				Ctrl ARID-1::GFP::V5 only								1	1	1
Q21925_CAEEL	Prostaglandin E synthase 2	pges-2	40292	5.76		mcherry::SIN-3 only		1					1	1	1	1	1	1	1	1	1
Q21994_CAEEL	Ribose-phosphate diphosphokinase	CELE_R151.2	41204	14.06		1		0.5		2	2	2	2	2	2	4	4	4	2	2	2
Q22013_CAEEL	Signal recognition particle receptor subunit beta	CELE_R186.3	26831	13.33		1		ARID-1::GFP::V5 only		1	1	1	1	1	1				1	2	2
Q22078_CAEEL	Nuclear pore complex protein Nup85	npp-2	68008	1.34				Ctrl ARID-1::GFP::V5 only								1	1	1
Q22101_CAEEL	Uncharacterized protein	CELE_T02G5.7	40728	12.56		Ctrl mcherry::SIN-3 only		2		1	1	1				1	1	1	2	2	2
Q22137_CAEEL	1,4-alpha-glucan branching enzyme	CELE_T04A8.7	78614	4.7		Ctrl mcherry::SIN-3 only		ARID-1::GFP::V5 only		1	1	1							2	2	2
Q22161_CAEEL	Sidoreflexin	sfxn-1.5	35489	4.32				Ctrl ARID-1::GFP::V5 only								1	1	1
Q22171_CAEEL	L-aminoadipate-semialdehyde dehydrogenase-phosphopantetheinyl transferase	CELE_T04G9.4	34368	2.69				1								1	1	1	1	1	1
Q22203_CAEEL	Uncharacterized protein	CELE_T05A7.6	85848	0.92		1				1	1	1	1	1	1
Q22215_CAEEL	Uncharacterized protein	CELE_T05B9.1	30163	11.45		mcherry::SIN-3 only							2	2	2
Q22240_CAEEL	Ubiquitin carboxyl-terminal hydrolase 47	CELE_T05H10.1	150189	0.75		Ctrl mcherry::SIN-3 only				1	1	1
Q22253_CAEEL	26S proteasome non-ATPase regulatory subunit 13	rpn-9	44160	26.87		1.25		1.5		4	4	4	5	5	5	4	4	4	6	6	6
Q22290_CAEEL	Uncharacterized protein	CELE_T07C4.3	71300	1.69		mcherry::SIN-3 only							1	1	1
Q22360_CAEEL	High Incidence of Males (Increased X chromosome loss)	him-17	110970	1.57				ARID-1::GFP::V5 only											1	1	1
Q22368_CAEEL	Uncharacterized protein	CELE_T10B10.3	84394	4.18		mcherry::SIN-3 only		ARID-1::GFP::V5 only					1	1	1				2	2	2
Q22529_CAEEL	Xpo1 domain-containing protein	CELE_T16G12.6	105136	1.26				ARID-1::GFP::V5 only											1	1	1
Q22540_CAEEL	Uncharacterized protein	CELE_T18D3.1	58685	6.5				ARID-1::GFP::V5 only											2	2	2
Q22561_CAEEL	GPI inositol-deacylase	pgap-1	82501	2.92				ARID-1::GFP::V5 only											1	1	1
Q22601_CAEEL	AP-2 complex subunit alpha	apa-2	104180	1.73				ARID-1::GFP::V5 only											1	1	1
Q22620_CAEEL	Proline--tRNA ligase	pars-1	65819	62.48		1.25		2.73333		15	20	20	19	25	25	13	15	15	30	41	41
Q22721_CAEEL	PfkB domain-containing protein	CELE_T24C12.3	69637	2.46		Ctrl mcherry::SIN-3 only				1	1	1
Q22752_CAEEL	Dynein light chain roadblock	dyrb-1	10716	12.63				ARID-1::GFP::V5 only											1	1	1
Q22781_CAEEL	Acyl CoA DeHydrogenase	acdh-7	44617	38.83		0.444444		2.1		7	9	9	3	4	4	9	10	10	14	21	21
Q22800_CAEEL	Complex I-49kD	nduf-2.2	53839	3.16				2								1	1	0	2	2	1
Q22935_CAEEL	Uncharacterized protein	C50E3.12	43434	1.83		1.5		1		1	2	2	1	3	3	1	1	1	1	1	1
Q22961_CAEEL	Yeast PRP (Splicing factor) related	prp-39	82791	1.55				ARID-1::GFP::V5 only											1	1	1
Q23087_CAEEL	PlsC domain-containing protein	acl-9	46459	4.51				ARID-1::GFP::V5 only											1	1	1
Q23144_CAEEL	Uncharacterized protein	CELE_W03C9.2	42182	2.7		mcherry::SIN-3 only							1	1	1
Q23159_CAEEL	C2H2-type domain-containing protein	CELE_W04D2.4	71971	4.33		mcherry::SIN-3 only		ARID-1::GFP::V5 only					1	1	1				1	1	1
Q23164_CAEEL	LiPocalin-Related protein	lpr-4	39383	2.22				ARID-1::GFP::V5 only											1	1	1
Q23166_CAEEL	Pribosyltran_N domain-containing protein	CELE_W04G3.5	39012	7.37		mcherry::SIN-3 only		2					1	1	1	1	1	1	2	2	2
Q23196_CAEEL	Uncharacterized protein	CELE_W06B4.1	46169	2.45		mcherry::SIN-3 only							1	1	1
Q23266_CAEEL	Uncharacterized protein	CELE_ZC374.2	76302	18.84		0.181818		ARID-1::GFP::V5 only		11	11	11	2	2	2				1	1	1
Q23315_CAEEL	Glutamate--tRNA ligase	ears-1	125198	10.7		0.5		2		5	6	6	3	3	3	2	2	2	4	4	4
Q23368_CAEEL	Yeast SEC homolog	sec-24.2	109346	3.46		Ctrl mcherry::SIN-3 only		ARID-1::GFP::V5 only		2	2	2							2	2	2
Q23403_CAEEL	Uncharacterized protein	CELE_ZK1127.3	24440	6.31		mcherry::SIN-3 only							1	1	1
Q23458_CAEEL	Zinc finger putative Transcription Factor family	ztf-9	31472	5.05				ARID-1::GFP::V5 only											1	1	1
Q23482_CAEEL	Uncharacterized protein	lin-37	31601	11.27		mcherry::SIN-3 only							2	2	2
Q23487_CAEEL	FUBp (FUBP) Like	fubl-2	59315	15.08		1.33333		2		3	3	0	4	4	1	1	1	0	2	2	0
Q23591_CAEEL	Uncharacterized protein	CELE_ZK792.5	72571	2.02				ARID-1::GFP::V5 only											1	1	1
Q23669_CAEEL	Non-specific serine/threonine protein kinase	vps-15	152381	1.03				ARID-1::GFP::V5 only											1	1	1
Q25AR8_CAEEL	Septin	unc-61	53468	17.42		1		2.5		1	1	1	1	1	1	2	2	2	5	5	5
Q27462_CAEEL	Peptidylprolyl isomerase	FKBP-2	11627	12.04		1		Ctrl ARID-1::GFP::V5 only		1	1	1	1	1	1	1	1	1
Q2A949_CAEEL	PHD-type domain-containing protein	phf-10	39656	4.73				Ctrl ARID-1::GFP::V5 only								1	1	1
Q2AAB7_CAEEL	DUF2428 domain-containing protein	CELE_Y92H12A.5	157440	1.6				ARID-1::GFP::V5 only											2	2	2
Q2AAC0_CAEEL	E3 ubiquitin-protein ligase E3D	CELE_Y71H2AM.3	53918	3.11				ARID-1::GFP::V5 only											1	2	2
Q2Q3B4_CAEEL	Uncharacterized protein D1005.1 (Fragment)	D1005.1	8377	72.37		1.11111		ARID-1::GFP::V5 only		6	18	2	5	20	3				1	1	0
Q2Q3C4_CAEEL	Uncharacterized protein D1005.1 (Fragment)	D1005.1	7148	69.7		0.615385		ARID-1::GFP::V5 only		6	13	2	3	8	3				1	1	0
Q2Q3C7_CAEEL	Uncharacterized protein D1005.1 (Fragment)	D1005.1	7813	68.49		0.545455		ARID-1::GFP::V5 only		4	11	0	3	6	1				1	1	0
Q3LFN1_CAEEL	FABP domain-containing protein	lbp-9	15263	21.17		Ctrl mcherry::SIN-3 only				2	2	2
Q3Y3Z9_CAEEL	Uncharacterized protein	C01B10.11	33826	12.5				2								1	1	1	2	2	2
Q4W5T0_CAEEL	Mitochondrial Ribosomal Protein, Large	mrpl-39	32313	4.75				1								1	1	1	1	1	1
Q4W5T6_CAEEL	Methyltransf_11 domain-containing protein	CELE_H20J04.9	30922	15.67		1		1		1	1	1	1	1	1	1	1	1	1	1	1
Q5ZEQ4_CAEEL	Uncharacterized protein	CELE_Y37H9A.1	56751	2.21				ARID-1::GFP::V5 only											1	1	1
Q69ZI6_CAEEL	Uncharacterized protein	CELE_T12D8.10	10838	40.82		1		2		1	1	1	1	1	1	1	1	1	2	2	2
Q6A586_CAEEL	Uncharacterized protein	CELE_D1069.3	58022	2.16				ARID-1::GFP::V5 only											1	1	1
Q7JPE4_CAEEL	GyrI-like domain-containing protein	CELE_T24H7.9	26829	20.92		1.5				2	2	2	3	3	3
Q7K6X4_CAEEL	Nuclear Pore complex Protein	npp-16	52236	3.02				ARID-1::GFP::V5 only											1	1	1
Q7K866_CAEEL	Trehalase	tre-2	66485	2.74				ARID-1::GFP::V5 only											1	2	2
Q7YTV2_CAEEL	Exo84_C domain-containing protein	exoc-8	38551	2.36				ARID-1::GFP::V5 only											1	1	1
Q7YX96_CAEEL	Uncharacterized protein	C08F8.9	5995	21.82		Ctrl mcherry::SIN-3 only				1	1	1
Q7Z145_CAEEL	FUBp (FUBP) Like	fubl-2	54465	16.08		1		3		3	3	0	3	3	0	1	1	0	3	3	1
Q86FN3_CAEEL	ULP_PROTEASE domain-containing protein	ulp-3	24106	5.24				ARID-1::GFP::V5 only											1	1	1
Q86ME9_CAEEL	Fork-head domain-containing protein	fkh-7	64424	7.26		mcherry::SIN-3 only		ARID-1::GFP::V5 only					2	2	2				2	2	2
Q86MI3_CAEEL	Uncharacterized protein	CELE_Y71H10B.1	60701	24.9				1.66667								6	6	6	8	10	10
Q86MN9_CAEEL	WW domain-containing protein	tcer-1	23625	5.91				ARID-1::GFP::V5 only											1	1	1
Q86NC2_CAEEL	NADH dehydrogenase [ubiquinone] iron-sulfur protein 3, mitochondrial	nuo-2	30803	11.19		1		ARID-1::GFP::V5 only		1	1	1	1	1	1				1	1	1
Q8IAA4_CAEEL	PHd Finger family	phf-15	79721	2		mcherry::SIN-3 only							1	1	1
Q8MNT0_CAEEL	LIM domain family	lim-8	125584	1				Ctrl ARID-1::GFP::V5 only								1	1	1
Q8MNV8_CAEEL	Complex III subunit 9	C14B9.10	6975	20		mcherry::SIN-3 only							1	1	1
Q8MXI1_CAEEL	Ubiquinol-Cytochrome c oxidoReductase complex	ucr-11	6658	37.5		1		1		1	1	1	1	1	1	1	1	1	1	1	1
Q8MXR2_CAEEL	RRM domain-containing protein	hrpf-2	66711	27.21		Ctrl mcherry::SIN-3 only		2.66667		1	1	1				3	3	3	7	8	8
Q8MXS6_CAEEL	RNA Binding Motif protein homolog	rbm-39	47532	25.06		Ctrl mcherry::SIN-3 only		2.75		1	1	1				3	4	4	8	11	11
Q8MXT1_CAEEL	Thioredoxin domain-containing protein	prdx-6	25635	3.03				ARID-1::GFP::V5 only											1	1	1
Q8WQD7_CAEEL	Uncharacterized protein	CELE_R04F11.5	21517	13.51		2		2		1	1	1	2	2	2	1	1	1	2	2	2
Q8WQF7_CAEEL	Uncharacterized protein	CELE_F07F6.8	34431	8.81		1		ARID-1::GFP::V5 only		1	1	1	1	1	1				1	1	1
Q93168_CAEEL	Aha1_N domain-containing protein	ahsa-1	38567	33.04		2.5		2		2	2	2	4	5	5	4	4	4	8	8	8
Q93339_CAEEL	WD_REPEATS_REGION domain-containing protein	prp-4	55930	1.81				ARID-1::GFP::V5 only											1	1	1
Q93382_CAEEL	RNA helicase	C46F11.4	90357	3.7				ARID-1::GFP::V5 only											2	2	2
Q93413_CAEEL	Dicer Related Helicase	drh-3	129096	3.31		mcherry::SIN-3 only		2					2	2	2	1	1	1	2	2	2
Q93511_CAEEL	Reactive oxygen species modulator 1	romo-1	8356	24.39		mcherry::SIN-3 only							1	1	1
Q93534_CAEEL	TBC1 domain family member 23	tbc-1	73172	1.87				ARID-1::GFP::V5 only											1	1	1
Q93568_CAEEL	MPN domain-containing protein	CELE_F25H2.4	21730	5.1				ARID-1::GFP::V5 only											1	1	1
Q93576_CAEEL	Nucleoside diphosphate kinase	ndk-1	17117	32.03		0.75		Ctrl ARID-1::GFP::V5 only		3	4	4	3	3	3	2	2	2
Q93718_CAEEL	Uncharacterized protein	CELE_F43G9.4	40188	7.04		mcherry::SIN-3 only		2					1	1	1	1	1	1	2	2	2
Q93759_CAEEL	WD_REPEATS_REGION domain-containing protein	swan-2	53196	3.14		mcherry::SIN-3 only		ARID-1::GFP::V5 only					1	1	1				1	1	1
Q93795_CAEEL	Uncharacterized protein	hpo-31	51317	2.29				ARID-1::GFP::V5 only											1	1	1
Q93831_CAEEL	NADH dehydrogenase [ubiquinone] 1 beta subcomplex subunit 10	CELE_F59C6.5	31242	13.08		0.5		ARID-1::GFP::V5 only		2	2	2	1	1	1				2	2	2
Q93878_CAEEL	Yeast ERV (ER to Golgi transport Vesicle protein) homolog	erv-46	42903	3.42		Ctrl mcherry::SIN-3 only				1	1	1
Q93934_CAEEL	Adenosine kinase	adk-1	37428	25.15		0.166667		2		5	6	6	1	1	1	1	1	1	2	2	2
Q94046_CAEEL	PIS (Pax-2, IA-1/6, Smad-2 interacting protein) homolog	pis-1	120339	6.05		mcherry::SIN-3 only		1					2	2	2	2	2	2	2	2	2
Q94207_CAEEL	SUPpressor	sup-36	19172	34.32		0.666667		2		3	3	3	2	2	2	1	1	1	2	2	2
Q94216_CAEEL	DnaJ homolog subfamily C member 2	dnj-11	69414	5.77		mcherry::SIN-3 only		ARID-1::GFP::V5 only					2	2	2				1	1	1
Q94239_CAEEL	STAUfen (DsRNA binding protein) homolog	stau-1	77871	3.4				ARID-1::GFP::V5 only											2	2	2
Q95PW5_CAEEL	ApaG domain-containing protein	tag-307	39172	2.63		mcherry::SIN-3 only							1	1	1
Q95PW9_CAEEL	NCK (Non-Catalytic region of tyrosine Kinase) adaptor protein family	nck-1	44221	2.28				ARID-1::GFP::V5 only											1	1	1
Q95PY8_CAEEL	Cleavage and Polyadenylation Specificity Factor	cpsf-3	79366	3.82				ARID-1::GFP::V5 only											2	2	2
Q95PZ1_CAEEL	KASH (Klarsicht/ANC-1/Syne Homology) Domain Protein	kdp-1	15514	8.97		Ctrl mcherry::SIN-3 only				1	1	1
Q95PZ7_CAEEL	Uncharacterized protein	CELE_Y66D12A.9	28688	8.06				ARID-1::GFP::V5 only											1	1	1
Q95QI6_CAEEL	ANK_REP_REGION domain-containing protein	CELE_F26F4.12	25645	5.63				ARID-1::GFP::V5 only											1	1	1
Q95QL2_CAEEL	Mitochondrial Ribosomal Protein, Large	mrpl-13	24237	3.9				ARID-1::GFP::V5 only											1	1	1
Q95QL6_CAEEL	Uncharacterized protein	CELE_F10E9.11	13010	10.81				ARID-1::GFP::V5 only											1	1	1
Q95QR5_CAEEL	Heterogeneous nuclear RibonucleoProtein (HnRNP) L homolog	hrpl-1	66560	21.11				1.66667								5	6	6	9	10	10
Q95QV7_CAEEL	RRM domain-containing protein	tiar-1	41595	34.04		1.33333		0.8		3	3	3	4	4	4	5	5	5	4	4	4
Q95QZ4_CAEEL	NOT2_3_5 domain-containing protein	ntl-2	40139	20.98		mcherry::SIN-3 only		4					3	3	1	1	1	0	3	4	0
Q95R19_CAEEL	Uncharacterized protein	B0041.8	22553	12.56				2								1	1	1	2	2	2
Q95X11_CAEEL	N-alpha-acetyltransferase 40	CELE_Y38A10A.7	22800	17.68		mcherry::SIN-3 only		1					1	1	1	1	1	1	1	1	1
Q95XJ0_CAEEL	Uncharacterized protein	CELE_Y69A2AR.18	32382	42.47		0.823529		2.14286		11	17	17	10	14	14	6	7	7	11	15	15
Q95XK4_CAEEL	PPM-type phosphatase domain-containing protein	ppm-1.d	84890	3.26		mcherry::SIN-3 only		ARID-1::GFP::V5 only					2	2	2				1	1	1
Q95XL8_CAEEL	WD_REPEATS_REGION domain-containing protein	chaf-2	55212	2.66				ARID-1::GFP::V5 only											1	2	2
Q95XM5_CAEEL	NAD(P)-bd_dom domain-containing protein	rml-5	41880	3.13		Ctrl mcherry::SIN-3 only				1	1	1
Q95XN1_CAEEL	Hydroxymethylglutaryl-CoA lyase	CELE_Y71G12B.10	34339	5.66				ARID-1::GFP::V5 only											1	1	1
Q95XR0_CAEEL	Protein-synthesizing GTPase	eif-2gamma	51234	40.94		1.75		2.71429		4	4	4	6	7	7	7	7	7	14	19	19
Q95XS1_CAEEL	Translocon-associated protein subunit gamma	trap-3	19702	8.99		1				1	1	1	1	1	1
Q95XS2_CAEEL	Protein transport protein Sec61 subunit beta	sec-61.b	8556	30.86		mcherry::SIN-3 only		Ctrl ARID-1::GFP::V5 only					1	1	1	1	1	1
Q95XT5_CAEEL	Translocon-associated protein subunit alpha	trap-1	28617	22.18		1.5		ARID-1::GFP::V5 only		2	2	2	3	3	3				2	2	2
Q95XY1_CAEEL	RNA helicase	vbh-1	69639	15.99				1.14286								6	7	5	7	8	6
Q95Y15_CAEEL	Nuclear Pore complex Protein	npp-8	150046	7.31		Ctrl mcherry::SIN-3 only		2.5		4	4	4				2	2	2	5	5	5
Q95Y26_CAEEL	Tyrosine-protein phosphatase	ptpn-22	52986	11.94		mcherry::SIN-3 only		ARID-1::GFP::V5 only					1	1	1				2	2	2
Q95Y67_CAEEL	Patterned Expression Site	pes-4	45292	8.8				1								2	2	2	2	2	2
Q95Y73_CAEEL	Mitochondrial elongation factor G2	fusm-2	81332	2.19				1								1	1	1	1	1	1
Q95YD5_CAEEL	V-type proton ATPase subunit	vha-16	39938	7.76				2								1	1	1	2	2	2
Q95ZM2_CAEEL	Beta-Casp domain-containing protein	ints-9	73337	3.1				ARID-1::GFP::V5 only											2	2	2
Q95ZQ5_CAEEL	Pinin_SDK_memA domain-containing protein	pnn-1	42455	7.52		mcherry::SIN-3 only		ARID-1::GFP::V5 only					1	1	1				1	2	2
Q95ZR2_CAEEL	Uncharacterized protein	CELE_R05D11.9	73400	3.12				ARID-1::GFP::V5 only											2	2	2
Q95ZW2_CAEEL	Ribulose-phosphate 3-epimerase	CELE_F08F8.7	24369	5.29		Ctrl mcherry::SIN-3 only				1	1	1
Q965N4_CAEEL	CHImaeriN (Rac-GTPase-activating protein) homolog	chin-1	47900	9.26		mcherry::SIN-3 only		0.5					1	1	1	2	2	2	1	1	1
Q965Q6_CAEEL	Uncharacterized protein	CELE_Y50D4C.5	62129	3.57		mcherry::SIN-3 only							1	1	1
Q965Q9_CAEEL	Tudor domain-containing protein	CELE_Y50D4C.3	66406	3.8				ARID-1::GFP::V5 only											1	1	1
Q965S3_CAEEL	N-acetyltransferase domain-containing protein	natb-1	20495	10.98		Ctrl mcherry::SIN-3 only		ARID-1::GFP::V5 only		1	1	1							1	1	1
Q965Y0_CAEEL	TAF6_C domain-containing protein	taf-6.2	94315	1.44				ARID-1::GFP::V5 only											1	1	1
Q966I7_CAEEL	CCHC-type domain-containing protein	CELE_K08D12.3	15558	36.42		1		0.5		1	1	1	1	1	1	4	4	4	2	2	2
Q966I8_CAEEL	Proteasome subunit beta	pbs-1	26443	6.2		Ctrl mcherry::SIN-3 only				1	1	1
Q966M4_CAEEL	URI (Unconventional prefoldin RPB5 Interactor) homolog	uri-1	51561	7.4		mcherry::SIN-3 only							2	2	2
Q967F1_CAEEL	SUI1 domain-containing protein	eif-1	12382	14.68		Ctrl mcherry::SIN-3 only		ARID-1::GFP::V5 only		1	1	1							1	2	2
Q9BHK7_CAEEL	5'-3' exoribonuclease 1	xrn-1	180077	1.82				ARID-1::GFP::V5 only											2	2	2
Q9BIB7_CAEEL	HnRNP F homolog	hrpf-1	61774	17.85		Ctrl mcherry::SIN-3 only		0.75		2	2	2				4	4	4	3	3	3
Q9BIB8_CAEEL	Importin N-terminal domain-containing protein	imb-1	98758	4.24		1		ARID-1::GFP::V5 only		1	1	1	1	1	1				2	2	2
Q9BIC2_CAEEL	RNA Binding Motif protein homolog	rbm-5	104470	1.08				ARID-1::GFP::V5 only											1	1	1
Q9BKR2_CAEEL	TeTratriCopeptide repeat domain protein related	ttc-37	126680	1.97		Ctrl mcherry::SIN-3 only		ARID-1::GFP::V5 only		1	1	1							1	1	1
Q9BKS1_CAEEL	Elongin-C	elc-1	13814	49.19		1		1.33333		2	2	2	1	2	2	3	3	3	4	4	4
Q9BKU5_CAEEL	60S ribosomal protein L27a	CELE_Y37E3.8	16204	36.55		0.6		1		3	5	5	2	3	3	3	3	3	3	3	3
Q9BL34_CAEEL	Cytochrome OXidase assembly protein	cox-6b	14817	9.09				ARID-1::GFP::V5 only											1	1	1
Q9BL35_CAEEL	Serine/threonine-protein phosphatase 2A activator	CELE_Y71H2AM.20	42882	2.93		Ctrl mcherry::SIN-3 only				1	1	1
Q9BL39_CAEEL	HMG box domain-containing protein	swsn-3	38960	4.44		mcherry::SIN-3 only							1	1	1
Q9BL46_CAEEL	M20_dimer domain-containing protein	CELE_Y71H2AM.11	52251	1.91				ARID-1::GFP::V5 only											1	1	1
Q9BL54_CAEEL	DNA replication complex GINS protein PSF3	psf-3	21691	16.58		mcherry::SIN-3 only		ARID-1::GFP::V5 only					1	1	1				2	2	2
Q9BL94_CAEEL	Uncharacterized protein	CELE_Y18H1A.4	24866	5.45		2				1	1	1	1	2	2
Q9BLA0_CAEEL	FUBp (FUBP) Like	fubl-3	69923	11.7		1		2		1	1	1	1	1	1	2	2	2	4	4	4
Q9BLB9_CAEEL	Uncharacterized protein	CELE_F12E12.1	14136	14.75		mcherry::SIN-3 only							1	1	1
Q9BMU4_CAEEL	GB1/RHD3-type G domain-containing protein	atln-1	64718	3.84		Ctrl mcherry::SIN-3 only		1		1	1	1				1	1	1	1	1	1
Q9BPN6_CAEEL	39S ribosomal protein L15, mitochondrial	mrpl-15	33840	3.36				Ctrl ARID-1::GFP::V5 only								1	1	1
Q9BPP2_CAEEL	PHYHIP_C domain-containing protein	CELE_Y92H12BR.7	65645	9.76				1.33333								3	3	3	4	4	4
Q9GPA0_CAEEL	UDP-Glucose Glycoprotein glucosylTransferase	uggt-1	168493	0.74				ARID-1::GFP::V5 only											1	1	1
Q9GRY9_CAEEL	KH domain-containing protein	nova-1	42115	14.77		Ctrl mcherry::SIN-3 only		2		1	1	1				2	2	2	4	4	4
Q9GRZ0_CAEEL	EB1 C-terminal domain-containing protein	ebp-3	19601	9.09		Ctrl mcherry::SIN-3 only				1	1	1
Q9GRZ9_CAEEL	Transmembrane and Coiled-Coil protein	tcc-1	75892	1.48		1				1	1	1	1	1	1
Q9GUE9_CAEEL	Uncharacterized protein	CELE_Y73B6BL.27	15083	12.98				ARID-1::GFP::V5 only											2	2	2
Q9GUP2_CAEEL	HECT-type E3 ubiquitin transferase	eel-1	465411	0.22		mcherry::SIN-3 only							1	1	1
Q9GYI1_CAEEL	Uncharacterized protein	CELE_F29B9.11	9889	26.14				ARID-1::GFP::V5 only											1	2	2
Q9GYJ9_CAEEL	PX domain-containing protein	snx-1	54107	2.75		Ctrl mcherry::SIN-3 only				1	1	1
Q9GYR2_CAEEL	Actin-Related Proteins	arp-11	44015	6.51				ARID-1::GFP::V5 only											2	2	2
Q9GYR5_CAEEL	NADAR domain-containing protein	sna-3	106669	1.71				ARID-1::GFP::V5 only											1	1	1
Q9GZH5_CAEEL	26S proteasome non-ATPase regulatory subunit 2	rpn-1	107381	41.08		0.592593		2.25		21	27	27	13	16	16	8	12	12	21	27	27
Q9N2U8_CAEEL	SPK domain-containing protein	CELE_Y97E10AR.3	35570	3.88		mcherry::SIN-3 only		ARID-1::GFP::V5 only					1	1	1				1	1	1
Q9N302_CAEEL	Arachidonate--CoA ligase	acs-13	79016	2.23				ARID-1::GFP::V5 only											1	1	1
Q9N341_CAEEL	ATP-dependent RNA helicase DDX1	CELE_Y55F3BR.1	80719	1.51				Ctrl ARID-1::GFP::V5 only								1	2	2
Q9N362_CAEEL	Uncharacterized protein	CELE_Y55F3AM.13	38458	17.8		1.5		0.5		2	2	2	3	3	3	1	2	2	1	1	1
Q9N371_CAEEL	Mitochondrial inner membrane protease subunit 2	immp-2	17348	8.55				ARID-1::GFP::V5 only											1	1	1
Q9N3D0_CAEEL	Signal peptidase complex catalytic subunit SEC11	sec-11	20622	14.75		1		ARID-1::GFP::V5 only		2	2	2	2	2	2				1	1	1
Q9N3D1_CAEEL	RING-type E3 ubiquitin transferase	CELE_Y54E10BR.3	33447	18.09		mcherry::SIN-3 only		2					1	1	1	1	1	1	2	2	2
Q9N3D9_CAEEL	NADH dehydrogenase [ubiquinone] iron-sulfur protein 5	nduf-5	14007	13.22		mcherry::SIN-3 only							1	1	1
Q9N3E2_CAEEL	Uncharacterized protein	mab-31	49507	1.87				ARID-1::GFP::V5 only											1	1	1
Q9N3F2_CAEEL	B3_4 domain-containing protein	CELE_Y54E10A.6	56415	1.78				Ctrl ARID-1::GFP::V5 only								1	1	1
Q9N3S8_CAEEL	Uncharacterized protein	CELE_Y47G6A.18	31908	5.36		mcherry::SIN-3 only							1	1	1
Q9N3U9_CAEEL	Skp1-related protein	skr-14	18534	8.93		mcherry::SIN-3 only		ARID-1::GFP::V5 only					1	1	1				1	1	1
Q9N3Y1_CAEEL	GRASP55_65 domain-containing protein	CELE_Y42H9AR.1	53739	6.92		0.25		1		3	4	4	1	1	1	2	3	3	2	3	3
Q9N412_CAEEL	Uncharacterized protein	CELE_Y39A3CL.1	77926	2.35				ARID-1::GFP::V5 only											1	1	1
Q9N489_CAEEL	DUF1681 domain-containing protein	ncap-1	25248	25		Ctrl mcherry::SIN-3 only		2		1	1	1				2	2	2	4	4	4
Q9N4A5_CAEEL	Phosphotransferase	hxk-3	50116	2				ARID-1::GFP::V5 only											1	2	2
Q9N4F3_CAEEL	AP complex subunit beta	apb-1	105253	4.29				0.25								3	4	4	1	1	1
Q9N4F4_CAEEL	G Protein, Alpha subunit	gpa-17	47208	2.96				ARID-1::GFP::V5 only											1	1	1
Q9N4I1_CAEEL	DyNactin Complex component	dnc-5	20307	5.43				ARID-1::GFP::V5 only											1	1	1
Q9N4I3_CAEEL	Uncharacterized protein	CELE_Y71F9AL.9	32186	15.92		mcherry::SIN-3 only		1					1	1	1	3	3	3	3	3	3
Q9N4L6_CAEEL	Thioredoxin domain-containing protein	CELE_ZK973.11	50926	3.13				ARID-1::GFP::V5 only											1	1	1
Q9N4V3_CAEEL	NTP_transferase domain-containing protein	CELE_Y47D9A.1	43869	28.43		mcherry::SIN-3 only		2.75					1	1	1	4	4	4	9	11	11
Q9N4X2_CAEEL	F-box C protein	fbxc-51	59141	2.36		mcherry::SIN-3 only							1	1	1
Q9N4Z7_CAEEL	MeValonate Kinase	mvk-1	64119	11.04				1								2	2	2	2	2	2
Q9N588_CAEEL	Thymidylate synthase	tyms-1	35452	8.01		Ctrl mcherry::SIN-3 only				2	2	2
Q9N592_CAEEL	U4/U6 small nuclear ribonucleoprotein Prp31	prp-31	55618	2.38		mcherry::SIN-3 only							1	1	1
Q9N5A2_CAEEL	Uncharacterized protein	CELE_Y104H12D.2	36351	5.81				ARID-1::GFP::V5 only											1	1	1
Q9N5B3_CAEEL	Peptidase_M24 domain-containing protein	CELE_W08E12.7	43033	24.04		0.4		1.6		4	5	5	2	2	2	4	5	5	7	8	8
Q9N5E3_CAEEL	THO Complex (Transcription factor/nuclear export) subunit	thoc-1	76716	2.86				1								1	1	1	1	1	1
Q9N5K1_CAEEL	RNA helicase	sacy-1	70471	14.76		Ctrl mcherry::SIN-3 only		0.5		1	1	1				4	4	3	2	2	2
Q9N5M0_CAEEL	MADF domain transcription factor	madf-3	36773	3.85		mcherry::SIN-3 only		ARID-1::GFP::V5 only					1	1	1				1	1	1
Q9N5V6_CAEEL	Zinc finger putative Transcription Factor family	ztf-3	38428	4.46				ARID-1::GFP::V5 only											1	1	1
Q9N5Z0_CAEEL	Dimer_Tnp_hAT domain-containing protein	C09E7.4	73221	2.03				ARID-1::GFP::V5 only											1	2	2
Q9NA69_CAEEL	Uncharacterized protein	CELE_Y57A10A.13	81275	3.38		mcherry::SIN-3 only		ARID-1::GFP::V5 only					1	1	1				1	1	1
Q9NAG2_CAEEL	Mitochondrial Ribosomal Protein, Large	mrpl-20	22623	5.24		mcherry::SIN-3 only		ARID-1::GFP::V5 only					1	1	1				1	1	1
Q9NAH7_CAEEL	AMPKBI domain-containing protein	aakb-2	30740	3.65				ARID-1::GFP::V5 only											1	1	1
Q9NAM2_CAEEL	Major sperm protein	CELE_Y105C5B.19	55385	2.89				ARID-1::GFP::V5 only											1	1	1
Q9NEQ8_CAEEL	Uncharacterized protein	CELE_Y59A8B.8	32958	3.34				ARID-1::GFP::V5 only											1	1	1
Q9NLD1_CAEEL	Heterogeneous nuclear RibonucleoProtein (HnRNP) R homolog	hrpr-1	65920	37.81		2.71429		2.6		6	7	7	13	19	19	4	5	5	12	13	13
Q9TY07_CAEEL	J domain-containing protein	dnj-24	28724	2.81				ARID-1::GFP::V5 only											1	2	2
Q9TYJ3_CAEEL	Uncharacterized protein	CELE_Y49F6C.8	19228	5.52		mcherry::SIN-3 only							1	1	1
Q9TYR0_CAEEL	Uncharacterized protein	CELE_H04M03.3	36876	21.62		Ctrl mcherry::SIN-3 only		2		1	1	1				2	2	2	4	4	4
Q9TYV3_CAEEL	WD_REPEATS_REGION domain-containing protein	CELE_W07E6.2	52352	2.11				ARID-1::GFP::V5 only											1	1	1
Q9TYY0_CAEEL	Geranylgeranyl transferase type-2 subunit alpha	CELE_M57.2	67196	1.9		Ctrl mcherry::SIN-3 only				1	1	1
Q9TYY8_CAEEL	Ubiquitin carboxyl-terminal hydrolase	CELE_H34C03.2	102646	38.22		1.55556		2.88889		9	9	9	14	14	14	7	9	9	22	26	26
Q9TZ37_CAEEL	Uncharacterized protein	CELE_T24C4.2	47284	2.84		mcherry::SIN-3 only							1	1	1
Q9TZ65_CAEEL	AAA domain-containing protein	CELE_F56F11.4	45690	49.39		0.818182		2.28571		9	11	2	7	9	2	6	7	3	14	16	5
Q9TZ69_CAEEL	E2 ubiquitin-conjugating enzyme	ubc-20	22291	15.08		0.5		1		1	2	2	1	1	1	1	1	1	1	1	1
Q9TZE0_CAEEL	MICOS complex subunit MIC13	CELE_W04C9.2	11118	8.82				ARID-1::GFP::V5 only											1	1	1
Q9TZE2_CAEEL	ZP domain-containing protein	cutl-13	49674	5.62				ARID-1::GFP::V5 only											2	2	2
Q9TZS5_CAEEL	T-complex protein 1 subunit eta	cct-7	58372	39.44		1.8		2.6		5	5	5	8	9	9	4	5	5	11	13	13
Q9U1Q1_CAEEL	UBC core domain-containing protein	ubc-14	19056	4.12				ARID-1::GFP::V5 only											1	1	1
Q9U1X6_CAEEL	ER membrane protein complex subunit 3	emc-3	26541	3.42		mcherry::SIN-3 only							1	1	1
Q9U1X9_CAEEL	60S acidic ribosomal protein P2	rla-2	10871	30.91		Ctrl mcherry::SIN-3 only		ARID-1::GFP::V5 only		1	1	1							1	1	0
Q9U202_CAEEL	RRM domain-containing protein	CELE_Y57G11C.9	70733	1.12				ARID-1::GFP::V5 only											1	1	1
Q9U2F2_CAEEL	Carnitine O-palmitoyltransferase	cpt-1	89367	1.54		Ctrl mcherry::SIN-3 only				1	1	1
Q9U2F5_CAEEL	TIA-1/TIAL RNA binding protein homolog	tiar-2	47331	12.67		mcherry::SIN-3 only		0.5					2	2	2	2	2	2	1	1	1
Q9U2K8_CAEEL	ABC transporter, class E	abce-1	68997	2.46				ARID-1::GFP::V5 only											1	1	1
Q9U2P3_CAEEL	Poly(A) polymerase	pap-1	73609	3.66				1								1	1	1	1	1	1
Q9U2S6_CAEEL	Peptidyl-prolyl cis-trans isomerase E	cyn-13	36423	6.95				ARID-1::GFP::V5 only											2	2	2
Q9U2U0_CAEEL	U2AF splicing factor	uaf-2	30856	25.26		1		2.5		1	1	1	1	1	1	2	2	2	5	5	5
Q9U2U3_CAEEL	Uncharacterized protein	CELE_Y116A8C.27	30446	6.69		mcherry::SIN-3 only		ARID-1::GFP::V5 only					1	1	1				1	1	1
Q9U329_CAEEL	Cytochrome c oxidase subunit 4	cox-4	20257	24		1		ARID-1::GFP::V5 only		2	2	2	2	2	2				1	1	1
Q9U334_CAEEL	Septin	unc-59	52919	19.17		mcherry::SIN-3 only		2					1	1	1	4	4	4	7	8	8
Q9U3H5_CAEEL	SPK domain-containing protein	CELE_F28H6.4	113671	1.7				ARID-1::GFP::V5 only											1	1	1
Q9U3I0_CAEEL	RNA Polymerase II (B) subunit	rpb-12	7077	24.19		1		Ctrl ARID-1::GFP::V5 only		1	1	1	1	1	1	1	1	1
Q9U3P5_CAEEL	Translocating chain-associated membrane protein	tram-1	42421	2.16		Ctrl mcherry::SIN-3 only				1	1	1
Q9U3Q0_CAEEL	Mitochondrial Ribosomal Protein, Small	mrps-22	48281	3.11				ARID-1::GFP::V5 only											1	1	1
Q9U3S8_CAEEL	BED-type domain-containing protein	znf-207	37590	31.38				2.75								4	4	4	7	11	11
Q9UAV3_CAEEL	Ubiquitin carboxyl-terminal hydrolase	ubh-1	23459	5.56		Ctrl mcherry::SIN-3 only				1	1	1
Q9UAY9_CAEEL	RPOLD domain-containing protein	rpac-40	41169	16.12		2		1		3	3	3	5	6	6	1	2	2	2	2	2
Q9XTV4_CAEEL	HTH cro/C1-type domain-containing protein	mbf-1	17062	24.36		1.5		ARID-1::GFP::V5 only		2	2	2	3	3	3				1	2	2
Q9XTZ2_CAEEL	RRM domain-containing protein	rsp-8	32682	3.56		mcherry::SIN-3 only							1	1	1
Q9XU15_CAEEL	Phosphotransferase	hxk-2	61687	5.07		mcherry::SIN-3 only		ARID-1::GFP::V5 only					1	1	1				2	2	2
Q9XU81_CAEEL	TRansport Protein Particle	trpp-6	20892	7.57		mcherry::SIN-3 only		ARID-1::GFP::V5 only					1	1	1				1	1	1
Q9XU97_CAEEL	Uncharacterized protein	CELE_F44E5.1	8868	43.59		0.5				2	2	2	1	1	1
Q9XUS4_CAEEL	UTP--glucose-1-phosphate uridylyltransferase	rml-1	56901	22.9		0.833333		1.33333		5	6	6	5	5	5	5	6	6	7	8	8
Q9XUU5_CAEEL	Armadillo repeat-containing protein 1	CELE_K05C4.7	32357	3.46				Ctrl ARID-1::GFP::V5 only								1	1	1
Q9XVE9_CAEEL	60S ribosomal protein L14	rpl-14	15352	8.89		1				1	1	1	1	1	1
Q9XVR0_CAEEL	RIF1 homolog	rif-1.1	111796	0.89		mcherry::SIN-3 only							1	1	1
Q9XVR7_CAEEL	DNA replication licensing factor MCM3	mcm-3	90689	52.83		0.846154		2.78571		22	26	26	17	22	22	10	14	14	33	39	39
Q9XW68_CAEEL	GPN-loop GTPase 3	CELE_Y75B8A.14	30962	18.75		1				2	2	2	2	2	2
Q9XW69_CAEEL	Uncharacterized protein	CELE_Y75B8A.13	155361	0.63		mcherry::SIN-3 only							1	1	1
Q9XW73_CAEEL	Uncharacterized protein	CELE_Y75B8A.8	80733	1.96				1								1	1	1	1	1	1
Q9XW83_CAEEL	Ground-like domain-containing protein	grl-15	18275	4.73				ARID-1::GFP::V5 only											1	1	1
Q9XW93_CAEEL	tRNA:m(4)X modification enzyme TRM13	CELE_Y49A3A.3	44331	2.56				ARID-1::GFP::V5 only											1	1	1
Q9XWD5_CAEEL	Eukaryotic Initiation Factor	eif-2bbeta	38149	13.82		mcherry::SIN-3 only		1					2	2	2	1	1	1	1	1	1
Q9XWE1_CAEEL	DnaJ homolog subfamily C member 10	dnj-27	90770	2.16				ARID-1::GFP::V5 only											1	1	1
Q9XWF2_CAEEL	Kin17_mid domain-containing protein	dxbp-1	46401	3.47				ARID-1::GFP::V5 only											1	2	2
Q9XWI1_CAEEL	SEC63 domain-containing protein	CELE_Y54E2A.4	228319	0.59				ARID-1::GFP::V5 only											1	1	1
Q9XWJ5_CAEEL	Uncharacterized protein	CELE_Y51H1A.3	25491	5.12		mcherry::SIN-3 only							1	1	1
Q9XWJ9_CAEEL	DRBM domain-containing protein	dus-2	48998	2.06				ARID-1::GFP::V5 only											1	1	1
Q9XWK2_CAEEL	Uncharacterized protein	CELE_Y54E5A.5	17437	14.38		0.5		1		2	2	2	1	1	1	1	1	1	1	1	1
Q9XWP0_CAEEL	Mitochondrial Ribosomal Protein, Small	mrps-28	19121	9.88				Ctrl ARID-1::GFP::V5 only								1	1	1
Q9XWP4_CAEEL	Coiled-coil domain-containing protein 86	CELE_Y40B1B.7	15003	11.38				ARID-1::GFP::V5 only											1	1	1
Q9XWW0_CAEEL	C.Elegans Chromodomain protein	cec-7	54765	6.41				ARID-1::GFP::V5 only											2	2	2
Q9XX16_CAEEL	ORC (Origin Recognition Complex) subunit OS	orc-4	45026	6.98				1								1	1	1	1	1	1
Q9XXA2_CAEEL	Microtubule End Binding Protein	ebp-2	33034	16.05		1				2	2	2	2	2	2
Q9XXH7_CAEEL	Uncharacterized protein	CELE_Y17G7B.17	31899	11.95		mcherry::SIN-3 only		ARID-1::GFP::V5 only					1	1	1				1	1	1
R23A2_CAEEL	60S ribosomal protein L23a 2	rpl-25.2	16283	8.9		1		ARID-1::GFP::V5 only		1	1	1	1	1	1				1	1	1
RAB10_CAEEL	Ras-related protein Rab-10	rab-10	22712	18.41		Ctrl mcherry::SIN-3 only		2		1	1	1				1	1	0	2	2	0
RAB28_CAEEL	Ras-related protein Rab-28	rab-28	27319	5.24				ARID-1::GFP::V5 only											1	1	1
RAB6A_CAEEL	Ras-related protein rab-6.1	rab-6.1	23259	5.37		Ctrl mcherry::SIN-3 only				1	2	2
RAC1_CAEEL	Ras-related protein ced-10	ced-10	21455	5.24				ARID-1::GFP::V5 only											1	1	1
RAE1_CAEEL	mRNA export factor rae-1	rae-1	41413	7.51		Ctrl mcherry::SIN-3 only		1		1	1	1				1	1	1	1	1	1
RAN_CAEEL	GTP-binding nuclear protein ran-1	ran-1	24254	43.26		0.375		2.5		6	8	8	3	3	3	3	4	4	8	10	10
RB11A_CAEEL	Ras-related protein rab-11.1	rab-11.1	23429	10.43		Ctrl mcherry::SIN-3 only				2	3	3
RBA1_CAEEL	Probable histone-binding protein rba-1	rba-1	46691	8.98		mcherry::SIN-3 only		ARID-1::GFP::V5 only					2	2	2				1	1	1
RBBP5_CAEEL	Retinoblastoma-binding protein homolog 5	rbbp-5	51336	3.74				ARID-1::GFP::V5 only											1	1	1
RBX1_CAEEL	RING-box protein 1	rbx-1	12760	18.18		mcherry::SIN-3 only		ARID-1::GFP::V5 only					1	1	1				1	1	1
RCC1_CAEEL	Regulator of chromosome condensation	ran-3	61485	10.37		Ctrl mcherry::SIN-3 only		ARID-1::GFP::V5 only		2	2	2							2	2	2
RFC5_CAEEL	Probable replication factor C subunit 5	F44B9.8	41175	32.34		1		2		5	5	5	5	5	5	3	3	3	5	6	6
RHEB1_CAEEL	GTP-binding protein Rheb homolog 1	rheb-1	23696	7.25				1								1	1	1	1	1	1
RHO1_CAEEL	Ras-like GTP-binding protein rhoA	rho-1	21635	22.4		Ctrl mcherry::SIN-3 only		ARID-1::GFP::V5 only		1	1	1							2	2	2
RIOK3_CAEEL	Serine/threonine-protein kinase RIO3	riok-3	58566	4.51		mcherry::SIN-3 only		ARID-1::GFP::V5 only					2	2	2				1	1	1
RIR1_CAEEL	Ribonucleoside-diphosphate reductase large subunit	rnr-1	88970	26.9		0.727273		1.22222		11	11	11	8	8	8	6	9	9	10	11	11
RIR2_CAEEL	Ribonucleoside-diphosphate reductase small chain	rnr-2	44289	15.49		0.4				5	5	5	2	2	2
RL111_CAEEL	60S ribosomal protein L11-1	rpl-11.1	22714	43.88		1.3		1		3	10	10	6	13	13	2	2	2	2	2	2
RL12_CAEEL	60S ribosomal protein L12	rpl-12	17831	24.24		2		ARID-1::GFP::V5 only		1	1	1	2	2	2				1	1	1
RL13A_CAEEL	60S ribosomal protein L13a	rpl-16	22994	13.37		2				1	1	1	2	2	2
RL15_CAEEL	60S ribosomal protein L15	rpl-15	24125	6.86		1				1	1	1	1	1	1
RL18_CAEEL	60S ribosomal protein L18	rpl-18	20996	36.17		2		1		3	3	3	5	6	6	1	1	1	1	1	1
RL18A_CAEEL	60S ribosomal protein L18a	rpl-20	20959	35		0.833333		1		5	6	6	5	5	5	1	1	1	1	1	1
RL19_CAEEL	60S ribosomal protein L19	rpl-19	23652	17.17		2		2		1	1	1	2	2	2	1	1	1	2	2	2
RL21_CAEEL	60S ribosomal protein L21	rpl-21	18310	36.02		2		1		3	3	3	4	6	6	1	1	1	1	1	1
RL22_CAEEL	60S ribosomal protein L22	rpl-22	14946	51.54		0.833333		2		4	6	6	4	5	5	4	4	4	8	8	8
RL26_CAEEL	60S ribosomal protein L26	rpl-26	16075	19.01		Ctrl mcherry::SIN-3 only		1		1	1	1				1	1	1	1	1	1
RL27_CAEEL	60S ribosomal protein L27	rpl-27	15728	27.21		0.25		2		3	4	4	1	1	1	1	1	1	2	2	2
RL28_CAEEL	60S ribosomal protein L28	rpl-28	13725	7.94		mcherry::SIN-3 only							1	1	1
RL3_CAEEL	60S ribosomal protein L3	rpl-3	45659	13.97		2				2	2	2	4	4	4
RL31_CAEEL	60S ribosomal protein L31	rpl-31	14261	22.95		Ctrl mcherry::SIN-3 only		1.5		1	1	1				2	2	2	3	3	3
RL35_CAEEL	60S ribosomal protein L35	rpl-35	14195	28.46		Ctrl mcherry::SIN-3 only		2		2	3	3				1	1	1	2	2	2
RL35A_CAEEL	60S ribosomal protein L35a	rpl-33	13768	29.84		1		2		1	2	2	2	2	2	1	1	1	2	2	2
RL36_CAEEL	60S ribosomal protein L36	rpl-36	11884	36.54		0.5		Ctrl ARID-1::GFP::V5 only		2	2	2	1	1	1	1	1	1
RL36A_CAEEL	Ribosomal protein rpl-36.A	rpl-36.A	12367	12.38		mcherry::SIN-3 only		2					1	1	1	1	1	1	1	2	2
RL38_CAEEL	60S ribosomal protein L38	rpl-38	8077	51.43		1.1		1		3	10	10	5	11	11	1	3	3	2	3	3
RL39_CAEEL	60S ribosomal protein L39	rpl-39	6328	19.61		Ctrl mcherry::SIN-3 only				1	1	1
RL40_CAEEL	Ubiquitin-60S ribosomal protein L40	ubq-2	14651	47.66		1.28571		1.5		4	7	7	4	9	9	4	4	4	5	6	6
RL7_CAEEL	60S ribosomal protein L7	rpl-7	28132	18.03		0.333333		ARID-1::GFP::V5 only		2	3	3	1	1	1				1	1	1
RL7A_CAEEL	60S ribosomal protein L7a	rpl-7A	30174	8.68		1.5				1	2	2	2	3	3
RL8_CAEEL	60S ribosomal protein L8	rpl-2	28204	13.85		2				1	1	1	2	2	2
RLA1_CAEEL	60S acidic ribosomal protein P1	rla-1	11284	47.75		Ctrl mcherry::SIN-3 only		ARID-1::GFP::V5 only		1	1	1							1	1	0
RLA2_CAEEL	60S acidic ribosomal protein P2	C37A2.7	10813	47.66		1		ARID-1::GFP::V5 only		1	1	1	1	1	1				2	2	1
RLE1_CAEEL	Regulation of longevity by E3 ubiquitin-protein ligase	rle-1	104766	1.26				ARID-1::GFP::V5 only											1	1	1
RMD1_CAEEL	Regulator of microtubule dynamics protein 1	rmd-1	25893	34.51		1.75		1.5		4	4	4	6	7	7	2	2	2	3	3	3
RNP1_CAEEL	RNA-binding protein rnp-1	rnp-1	33049	7.87		mcherry::SIN-3 only							2	2	2
RPAB5_CAEEL	DNA-directed RNA polymerases I, II, and III subunit RPABC5	rpb-10	7820	16.42		mcherry::SIN-3 only							1	1	1
RPB1_CAEEL	DNA-directed RNA polymerase II subunit RPB1	ama-1	204525	23.76		2		1.93333		5	5	5	10	10	10	12	15	15	25	29	29
RPB9_CAEEL	DNA-directed RNA polymerase II subunit rpb-9	rpb-9	19335	7.19				ARID-1::GFP::V5 only											1	1	1
RPN1_CAEEL	Dolichyl-diphosphooligosaccharide--protein glycosyltransferase subunit 1	ribo-1	65737	19.45		0.875		2		8	8	8	7	7	7	1	1	1	2	2	2
RRP44_CAEEL	Probable exosome complex exonuclease RRP44	dis-3	108786	3.23				ARID-1::GFP::V5 only											2	2	2
RS14_CAEEL	40S ribosomal protein S14	rps-14	16249	50		0.764706		1.28571		11	17	17	9	13	13	6	7	7	8	9	9
RS15_CAEEL	40S ribosomal protein S15	rps-15	17244	29.14		0.5		ARID-1::GFP::V5 only		6	12	12	4	6	6				2	2	2
RS16_CAEEL	40S ribosomal protein S16	rps-16	16316	54.17		0.55		2.5		10	20	20	7	11	11	2	2	2	5	5	5
RS17_CAEEL	40S ribosomal protein S17	rps-17	14938	55.38		0.928571		ARID-1::GFP::V5 only		10	14	14	8	13	13				2	2	2
RS19_CAEEL	40S ribosomal protein S19	rps-19	16322	30.82		0.75		ARID-1::GFP::V5 only		3	4	4	3	3	3				2	2	2
RS2_CAEEL	40S ribosomal protein S2	rps-2	28960	39.34		0.9		2.33333		7	10	10	7	9	9	3	3	3	7	7	7
RS21_CAEEL	40S ribosomal protein S21	rps-21	9675	73.86		Ctrl mcherry::SIN-3 only		1		3	5	5				2	2	2	2	2	2
RS23_CAEEL	40S ribosomal protein S23	rps-23	15875	24.48		1.5		1		2	2	2	2	3	3	1	1	1	1	1	1
RS25_CAEEL	40S ribosomal protein S25	rps-25	12912	22.22		1		ARID-1::GFP::V5 only		5	8	8	5	8	8				1	1	1
RS26_CAEEL	40S ribosomal protein S26	rps-26	13249	12.82		Ctrl mcherry::SIN-3 only		ARID-1::GFP::V5 only		1	1	1							1	1	1
RS27_CAEEL	40S ribosomal protein S27	rps-27	9347	45.78		0.384615		1.8		5	13	13	2	5	5	4	5	5	5	9	9
RS27A_CAEEL	Ubiquitin-like protein 1-40S ribosomal protein S27a	ubl-1	18098	31.29		0.6		1.4		4	5	5	3	3	3	3	5	5	4	7	7
RS28_CAEEL	40S ribosomal protein S28	rps-28	7437	67.69		0.285714		2		5	7	7	1	2	2	2	2	2	4	4	4
RS3_CAEEL	40S ribosomal protein S3	rps-3	27314	68.02		0.384615		2		15	26	26	8	10	10	7	7	7	12	14	14
RS3A_CAEEL	40S ribosomal protein S3a	rps-1	28961	52.14		0.882353		2.4		11	17	17	11	15	15	5	5	5	10	12	12
RS4_CAEEL	40S ribosomal protein S4	rps-4	29044	55.21		1.0625		0.8		12	16	16	10	17	17	4	5	5	4	4	4
RS8_CAEEL	40S ribosomal protein S8	rps-8	23750	53.37		0.454545		1.42857		9	11	11	4	5	5	5	7	7	7	10	10
RS9_CAEEL	40S ribosomal protein S9	rps-9	21957	21.16		0.5		ARID-1::GFP::V5 only		2	2	2	1	1	1				2	2	2
RSMB_CAEEL	Probable small nuclear ribonucleoprotein-associated protein B	snr-2	16742	9.38		mcherry::SIN-3 only		ARID-1::GFP::V5 only					1	2	2				2	2	2
RSP1_CAEEL	Probable splicing factor, arginine/serine-rich 1	rsp-1	35042	9.29				0.5								2	2	2	1	1	1
RSP2_CAEEL	Probable splicing factor, arginine/serine-rich 2	rsp-2	32421	13.88		1		2.5		1	1	1	1	1	1	2	2	2	3	5	5
RSP3_CAEEL	Probable splicing factor, arginine/serine-rich 3	rsp-3	28680	33.33		Ctrl mcherry::SIN-3 only		1.16667		2	2	2				5	6	6	4	7	7
RSP4_CAEEL	Probable splicing factor, arginine/serine-rich 4	rsp-4	22588	14.29				0.5								2	2	2	1	1	1
RSP6_CAEEL	Probable splicing factor, arginine/serine-rich 6	rsp-6	20481	11.73				ARID-1::GFP::V5 only											1	1	1
RSP7_CAEEL	Probable splicing factor, arginine/serine-rich 7	rsp-7	52679	6.42				ARID-1::GFP::V5 only											2	2	2
RSSA_CAEEL	40S ribosomal protein SA	rps-0	30703	89.86		0.5		1.72727		24	50	50	16	25	25	8	11	11	15	19	19
RT09_CAEEL	Probable 40S ribosomal protein S9, mitochondrial	mrps-9	43693	5.87		mcherry::SIN-3 only		ARID-1::GFP::V5 only					1	1	1				1	1	1
RT4I1_CAEEL	Reticulon-4-interacting protein 1, mitochondrial	rad-8	40111	1.91				ARID-1::GFP::V5 only											1	1	1
RU2A_CAEEL	Probable U2 small nuclear ribonucleoprotein A'	mog-2	28865	13.04		2				1	1	1	2	2	2
RUVB2_CAEEL	RuvB-like 2	ruvb-2	49299	43.3		0.571429		2.57143		7	7	7	4	4	4	7	7	7	15	18	18
RUXF_CAEEL	Probable small nuclear ribonucleoprotein F	snr-5	9250	21.18		mcherry::SIN-3 only							1	2	2
SAE2_CAEEL	SUMO-activating enzyme subunit uba-2	uba-2	64826	6.36		Ctrl mcherry::SIN-3 only		ARID-1::GFP::V5 only		1	1	1							2	2	2
SAEG2_CAEEL	Suppressor of activated egl-4 protein 2	saeg-2	35116	3.28		mcherry::SIN-3 only		ARID-1::GFP::V5 only					1	1	1				1	1	1
SAHH_CAEEL	Adenosylhomocysteinase	ahcy-1	47536	35.24		0.0666667		1.25		10	15	15	1	1	1	4	4	4	5	5	5
SAO1_CAEEL	Suppressor of aph-1	sao-1	27532	5.31		mcherry::SIN-3 only							1	1	1
SAP18_CAEEL	Probable histone deacetylase complex subunit SAP18	C16C10.4	18971	18.67		1		0.5		1	1	1	1	1	1	1	2	2	1	1	1
SAR1_CAEEL	GTP-binding protein SAR1	sar-1	21709	42.49		0.666667		2.5		3	3	3	2	2	2	2	2	2	5	5	5
SC161_CAEEL	Protein transport protein sec-16A.1	sec-16A.1	134924	0.97				ARID-1::GFP::V5 only											1	1	1
SCC1_CAEEL	Sister chromatid cohesion protein 1	scc-1	73409	1.86		mcherry::SIN-3 only							1	1	1
SCC4_CAEEL	Maternal uncoordinated protein 2	mau-2	67867	1.69				ARID-1::GFP::V5 only											1	1	1
SDHA_CAEEL	Succinate dehydrogenase [ubiquinone] flavoprotein subunit, mitochondrial	sdha-1	70398	32.2		0.25		1.1875		7	8	4	2	2	2	13	16	11	16	19	14
SDHB_CAEEL	Succinate dehydrogenase [ubiquinone] iron-sulfur subunit, mitochondrial	sdhb-1	32891	18.79		1		1.5		1	1	1	1	1	1	2	2	2	3	3	3
SEC13_CAEEL	Protein SEC13 homolog	npp-20	34692	30.03		0.6		2		4	5	5	3	3	3	3	3	3	5	6	6
SEH1_CAEEL	Nucleoporin SEH1	npp-18	41726	20.39		Ctrl mcherry::SIN-3 only		1		2	2	2				3	3	3	3	3	3
SEM2A_CAEEL	Semaphorin-2A	mab-20	73328	1.22				Ctrl ARID-1::GFP::V5 only								1	1	1
SENP_CAEEL	Sentrin-specific protease	ulp-1	79647	4.3				ARID-1::GFP::V5 only											2	2	2
SET2_CAEEL	Histone-lysine N-methyltransferase set-2	set-2	171683	2.46		mcherry::SIN-3 only		Ctrl ARID-1::GFP::V5 only					1	1	1	1	1	1
SET3_CAEEL	SET domain-containing protein 3	set-3	53241	3.23				ARID-1::GFP::V5 only											1	1	1
SF3B4_CAEEL	Splicing factor 3B subunit 4	sap-49	41008	5.67		mcherry::SIN-3 only		1					1	1	1	1	1	1	1	1	1
SHOC2_CAEEL	Leucine-rich repeat protein soc-2	soc-2	62483	1.43				ARID-1::GFP::V5 only											1	1	1
SIAH1_CAEEL	E3 ubiquitin-protein ligase siah-1	siah-1	45804	3.1				ARID-1::GFP::V5 only											1	1	1
SID3_CAEEL	Tyrosine-protein kinase sid-3	sid-3	134491	1.37				ARID-1::GFP::V5 only											1	1	1
SIG7_CAEEL	Peptidyl-prolyl cis-trans isomerase sig-7	sig-7	50406	3.75				ARID-1::GFP::V5 only											1	1	1
SIMR1_CAEEL	Protein simr-1	simr-1	76791	4.92				ARID-1::GFP::V5 only											2	2	2
SIR24_CAEEL	NAD-dependent protein deacetylase sir-2.4	sir-2.4	32217	7.88				ARID-1::GFP::V5 only											1	1	1
SKR1_CAEEL	Skp1-related protein	skr-1	20032	14.77		2		1		1	1	1	2	2	2	1	1	1	1	1	1
SMA9_CAEEL	Transcription factor sma-9	sma-9	249950	0.8				ARID-1::GFP::V5 only											1	1	1
SMC4_CAEEL	Structural maintenance of chromosomes protein 4	smc-4	176572	0.9				Ctrl ARID-1::GFP::V5 only								1	1	1
SMD1_CAEEL	Probable small nuclear ribonucleoprotein Sm D1	snr-3	13625	15.87		mcherry::SIN-3 only		ARID-1::GFP::V5 only					1	2	2				1	1	1
SMD3_CAEEL	Small nuclear ribonucleoprotein Sm D3	snr-1	14812	7.35		1		Ctrl ARID-1::GFP::V5 only		1	1	1	1	1	1	1	1	1
SNU23_CAEEL	Putative zinc finger matrin-type protein snu-23	snu-23	25115	7.83				ARID-1::GFP::V5 only											1	1	1
SODM1_CAEEL	Superoxide dismutase [Mn] 1, mitochondrial	sod-2	24537	11.76		mcherry::SIN-3 only		ARID-1::GFP::V5 only					1	1	1				2	2	2
SOMI1_CAEEL	Zinc finger protein somi-1	somi-1	63536	4.64				2								1	1	1	2	2	2
SOR3_CAEEL	Sop-2-related protein 3	sor-3	61730	5.27				ARID-1::GFP::V5 only											2	2	2
SPCS3_CAEEL	Signal peptidase complex subunit 3	spcs-3	20687	14.44		0.5				2	2	2	1	1	1
SPT16_CAEEL	FACT complex subunit spt-16	spt-16	116865	9.13		2		2		1	1	1	2	2	2	3	4	4	8	8	8
SPT4H_CAEEL	Transcription elongation factor SPT4	spt-4	13536	7.5		mcherry::SIN-3 only							1	1	1
SPT5H_CAEEL	Transcription elongation factor SPT5	spt-5	133357	14.07				2.66667								3	3	3	7	8	8
SPT6H_CAEEL	Suppressor of Ty 6 homolog	emb-5	175816	0.85				ARID-1::GFP::V5 only											1	1	1
SPTF3_CAEEL	Specificity protein transcription factor 3	sptf-3	46969	3.4				ARID-1::GFP::V5 only											1	1	1
SRC1_CAEEL	Tyrosine protein-kinase src-1	src-1	60661	1.5				Ctrl ARID-1::GFP::V5 only								1	1	1
SRRT_CAEEL	Serrate RNA effector molecule homolog	E01A2.2	80795	5.48		0.5		1		2	2	2	1	1	1	1	1	1	1	1	1
SSP1A_CAEEL	FACT complex subunit SSRP1-A	hmg-4	78635	3.44				ARID-1::GFP::V5 only											2	2	2
SSU72_CAEEL	RNA polymerase II subunit A C-terminal domain phosphatase ssup-72	ssup-72	22775	5.58				ARID-1::GFP::V5 only											1	1	1
STIP1_CAEEL	Stress-induced-phosphoprotein 1	sti-1	36962	25.94		0.4		ARID-1::GFP::V5 only		5	5	5	2	2	2				2	2	2
STO1_CAEEL	Stomatin-1	sto-1	35838	10.91		mcherry::SIN-3 only		ARID-1::GFP::V5 only					1	1	1				2	2	2
SUCB1_CAEEL	Succinate--CoA ligase [ADP-forming] subunit beta, mitochondrial	suca-1	47419	53.56		1.42857		2.33333		7	7	7	9	10	10	8	9	9	16	21	21
SUCB2_CAEEL	Succinate--CoA ligase [GDP-forming] subunit beta, mitochondrial	sucg-1	45092	33.49		0.333333		2.25		6	6	6	2	2	2	4	4	4	8	9	9
SUMO_CAEEL	Small ubiquitin-related modifier	smo-1	10222	29.67		mcherry::SIN-3 only		1					1	1	1	1	1	1	1	1	1
SYD9_CAEEL	Zinc finger protein syd-9	syd-9	60211	1.99		mcherry::SIN-3 only							1	1	1
SYDC_CAEEL	Aspartate--tRNA ligase, cytoplasmic	dars-1	59939	66.1		0.9375		2.72222		21	32	32	22	30	30	15	18	18	37	49	49
SYFB_CAEEL	Phenylalanine--tRNA ligase beta subunit	fars-3	66062	24.03		0.25		1.25		8	12	12	2	3	3	3	4	4	5	5	5
SYM2_CAEEL	RNA-binding protein sym-2	sym-2	69176	0.97				ARID-1::GFP::V5 only											1	1	1
SYNC_CAEEL	Asparagine--tRNA ligase, cytoplasmic	nars-1	61186	28.81		1		2.5		6	6	6	6	6	6	6	6	6	14	15	15
SYSC_CAEEL	Probable serine--tRNA ligase, cytoplasmic	sars-1	55220	2.87		Ctrl mcherry::SIN-3 only		ARID-1::GFP::V5 only		1	1	1							1	1	1
SYTC_CAEEL	Threonine--tRNA ligase, cytoplasmic	tars-1	84417	14.62		0.2		2		4	5	5	1	1	1	2	2	2	4	4	4
SYWM_CAEEL	Tryptophan--tRNA ligase, mitochondrial	wars-2	40474	10.28				ARID-1::GFP::V5 only											2	2	2
SZY20_CAEEL	Suppressor of zyg-1 protein 20	szy-20	63776	2.87		1				1	1	1	1	1	1
TAB1_CAEEL	TGF-beta-activated kinase 1 and MAP3K7-binding protein 1	tap-1	43469	3.63				ARID-1::GFP::V5 only											1	1	1
TACC1_CAEEL	Transforming acid coiled-coil-containing protein 1	tac-1	28543	3.85		mcherry::SIN-3 only							1	1	1
TAF4_CAEEL	Transcription initiation factor TFIID subunit 4	taf-4	57731	5.16		mcherry::SIN-3 only		ARID-1::GFP::V5 only					1	1	1				1	1	1
TAF9_CAEEL	Transcription initiation factor TFIID subunit 9	taf-9	20644	10.93				ARID-1::GFP::V5 only											1	1	1
TAM41_CAEEL	Phosphatidate cytidylyltransferase, mitochondrial	Y71F9B.2	36952	4.05		Ctrl mcherry::SIN-3 only				1	1	1
TAT1_CAEEL	Phospholipid-transporting ATPase tat-1	tat-1	128411	0.7				Ctrl ARID-1::GFP::V5 only								1	1	1
TBA3_CAEEL	Tubulin alpha-3 chain	mec-12	50113	17.33		0.75		3.25		4	12	0	4	9	0	4	4	0	8	13	2
TBB2_CAEEL	Tubulin beta-2 chain	tbb-2	50345	74.22		0.947826		1.82143		40	115	4	36	109	1	24	56	5	43	102	6
TBP_CAEEL	TATA-box-binding protein	tbp-1	36647	2.94				ARID-1::GFP::V5 only											1	1	1
TCPA_CAEEL	T-complex protein 1 subunit alpha	cct-1	58803	49		1.30769		2.33333		11	13	13	15	17	17	11	12	12	21	28	28
TCPB_CAEEL	T-complex protein 1 subunit beta	cct-2	56975	57.47		0.882353		2.44444		15	17	17	11	15	15	9	9	9	20	22	22
TCPE_CAEEL	T-complex protein 1 subunit epsilon	cct-5	59406	46.13		0.588235		2		15	17	17	10	10	10	8	8	8	14	16	16
TCPG_CAEEL	T-complex protein 1 subunit gamma	cct-3	60457	43.65		0.666667		1.83333		10	12	12	8	8	8	12	12	12	18	22	22
TCPQ_CAEEL	T-complex protein 1 subunit theta	cct-8	59734	43.8		0.888889		1.25		17	18	18	14	16	16	9	12	12	14	15	15
TCPZ_CAEEL	T-complex protein 1 subunit zeta	cct-6	58905	47.5		0.8		1.875		12	15	15	9	12	12	8	8	8	13	15	15
TECR_CAEEL	Probable very-long-chain enoyl-CoA reductase art-1	art-1	35110	6.17		1		ARID-1::GFP::V5 only		1	1	1	1	1	1				2	2	2
TEN1_CAEEL	Teneurin-1	ten-1	296470	0.3		Ctrl mcherry::SIN-3 only				1	1	1
TENSH_CAEEL	Tensin homolog	tns-1	151404	2.29				1								2	2	2	1	2	2
TF2H2_CAEEL	General transcription factor IIH subunit 2	gtf-2H2C	41611	2.93				ARID-1::GFP::V5 only											1	1	1
TFG_CAEEL	Protein tfg-1	tfg-1	49739	2.67				ARID-1::GFP::V5 only											1	1	1
THILH_CAEEL	Acetyl-CoA acetyltransferase homolog, mitochondrial	kat-1	42443	13.76		Ctrl mcherry::SIN-3 only		ARID-1::GFP::V5 only		2	2	2							1	1	1
THT2_CAEEL	Putative thiosulfate sulfurtransferase mpst-1	mpst-1	36948	6.4		1		ARID-1::GFP::V5 only		1	1	1	1	1	1				2	2	2
TIM8_CAEEL	Mitochondrial import inner membrane translocase subunit Tim8	ddp-1	9578	13.25		mcherry::SIN-3 only							1	1	1
TMM33_CAEEL	Transmembrane protein 33 homolog	npp-25	29615	11.44		Ctrl mcherry::SIN-3 only		ARID-1::GFP::V5 only		2	2	2							1	1	1
TOM20_CAEEL	Mitochondrial import receptor subunit TOM20 homolog	tomm-20	20426	21.28		1.33333		ARID-1::GFP::V5 only		3	3	3	4	4	4				1	1	1
TOM22_CAEEL	Mitochondrial import receptor subunit TOM22 homolog	tomm-22	12176	44.95		2		Ctrl ARID-1::GFP::V5 only		2	3	3	6	6	6	1	1	1
TOP2_CAEEL	DNA topoisomerase 2 top-2	top-2	172334	11.12		2		2.2		3	3	3	6	6	6	5	5	5	11	11	11
TOP2M_CAEEL	Putative DNA topoisomerase 2, mitochondrial	R05D3.12	133720	2.99				2								1	1	1	2	2	2
TORS_CAEEL	Torsin-like protein	ooc-5	40814	6.46		mcherry::SIN-3 only		2					1	1	1	1	1	1	2	2	2
TPC13_CAEEL	Probable trafficking protein particle complex subunit 13 homolog	C56C10.7	44844	1.75				ARID-1::GFP::V5 only											1	1	1
TPM1_CAEEL	Tropomyosin isoforms a/b/d/f	lev-11	33004	3.17				Ctrl ARID-1::GFP::V5 only								1	1	1
TPP2_CAEEL	Tripeptidyl-peptidase 2	tpp-2	151089	1.67				ARID-1::GFP::V5 only											2	2	2
TPPC3_CAEEL	Trafficking protein particle complex subunit 3 homolog	trpp-3	19699	8.29				Ctrl ARID-1::GFP::V5 only								1	1	1
TRM1_CAEEL	tRNA (guanine(26)-N(2))-dimethyltransferase	trm-1	58400	2.09				ARID-1::GFP::V5 only											1	1	1
TRM7_CAEEL	Putative tRNA (cytidine(32)/guanosine(34)-2'-O)-methyltransferase	R74.7	37611	3.56		mcherry::SIN-3 only							1	1	1
TRMB_CAEEL	tRNA (guanine-N(7)-)-methyltransferase	metl-1	30041	5.86				ARID-1::GFP::V5 only											1	1	1
TTL12_CAEEL	Tubulin--tyrosine ligase-like protein 12	ttll-12	76751	4.98		Ctrl mcherry::SIN-3 only				2	2	2
TXND9_CAEEL	Thioredoxin domain-containing protein 9	txdc-9	24379	20.67		0.5				2	2	2	1	1	1
TXTP_CAEEL	Putative tricarboxylate transport protein, mitochondrial	K11H3.3	34219	25.32		1		2.66667		1	1	1	1	1	1	3	3	3	8	8	8
U4PBU8_CAEEL	PLaSTin (Actin bundling protein) homolog	plst-1	40945	3.81		Ctrl mcherry::SIN-3 only				1	1	1
U4PBZ1_CAEEL	Uncharacterized protein	CELE_Y76B12C.6	62042	2.53				ARID-1::GFP::V5 only											1	1	1
U4PEB6_CAEEL	FHA domain-containing protein	CELE_M4.1	64521	2.25				ARID-1::GFP::V5 only											1	1	1
U520_CAEEL	Putative U5 small nuclear ribonucleoprotein 200 kDa helicase	snrp-200	243831	1.45		Ctrl mcherry::SIN-3 only		0.5		2	2	2				2	2	2	1	1	1
UAP1_CAEEL	Probable UDP-N-acetylglucosamine pyrophosphorylase	C36A4.4	53497	26.65		0.545455		ARID-1::GFP::V5 only		10	11	11	5	6	6				2	2	2
UBA5_CAEEL	Ubiquitin-like modifier-activating enzyme 5	uba-5	46512	5.73				1.5								2	2	2	2	3	3
UBC12_CAEEL	NEDD8-conjugating enzyme ubc-12	ubc-12	21101	15		mcherry::SIN-3 only		ARID-1::GFP::V5 only					1	1	1				1	1	1
UBC18_CAEEL	Ubiquitin-conjugating enzyme E2 ubc-18	ubc-18	17653	28.1		0.5				2	2	2	1	1	1
UBC2_CAEEL	Ubiquitin-conjugating enzyme E2 2	let-70	16705	7.48		1		ARID-1::GFP::V5 only		1	1	1	1	1	1				1	1	1
UBC7_CAEEL	Probable ubiquitin-conjugating enzyme E2 7	ubc-7	18939	4.27		Ctrl mcherry::SIN-3 only				1	1	1
UBE4_CAEEL	Ubiquitin conjugation factor E4 ufd-2	ufd-2	113801	1.22				ARID-1::GFP::V5 only											1	1	1
UBP48_CAEEL	Ubiquitin carboxyl-terminal hydrolase usp-48	usp-48	144457	0.63		Ctrl mcherry::SIN-3 only		ARID-1::GFP::V5 only		1	1	1							1	1	1
UBPH_CAEEL	Ubiquitin carboxyl-terminal hydrolase cyk-3	cyk-3	134123	1.02				1								1	1	1	1	1	1
UBXN3_CAEEL	UBX domain-containing protein 3	ubxn-3	69673	2.94		1				1	1	1	1	1	1
UCK_CAEEL	Probable uridine-cytidine kinase	B0001.4	28390	14.11				1								2	2	2	2	2	2
UFD1_CAEEL	Ubiquitin fusion degradation protein 1 homolog	ufd-1	36904	17.84		Ctrl mcherry::SIN-3 only		0.666667		2	2	2				3	3	3	2	2	2
UFD3_CAEEL	Ubiquitin fusion degradation protein 3 homolog	ufd-3	93915	3.84		1		Ctrl ARID-1::GFP::V5 only		1	1	1	1	1	1	1	1	1
UFL1_CAEEL	E3 UFM1-protein ligase 1 homolog	ufl-1	81001	3.67				ARID-1::GFP::V5 only											2	2	2
UGDH_CAEEL	UDP-glucose 6-dehydrogenase	sqv-4	52755	27.65		0.777778		1.5		7	9	9	6	7	7	4	4	4	5	6	6
ULA1_CAEEL	NEDD8-activating enzyme E1 regulatory subunit	ula-1	60783	4.07		Ctrl mcherry::SIN-3 only		ARID-1::GFP::V5 only		1	2	2							1	1	1
ULE4_CAEEL	UPF0375 protein ule-4	ule-4	11832	14.41				1								1	1	1	1	1	1
UMPS_CAEEL	Uridine 5'-monophosphate synthase	umps-1	54805	7.04		Ctrl mcherry::SIN-3 only				3	3	3
UNC3_CAEEL	Transcription factor unc-3	unc-3	55001	1.63		1				1	1	1	1	1	1
UNC37_CAEEL	Transcription factor unc-37	unc-37	65617	32.19		1.75		1.25		4	4	4	5	7	7	8	8	8	9	10	10
USIP1_CAEEL	U6 snRNA-specific terminal uridylyltransferase	usip-1	75288	1.06		mcherry::SIN-3 only							1	1	1
VAS1_CAEEL	V-type proton ATPase subunit S1	vha-19	49609	3.33		Ctrl mcherry::SIN-3 only				1	1	1
VATB1_CAEEL	V-type proton ATPase subunit B 1	vha-12	54751	24.03		0.8		2.33333		5	5	5	4	4	4	3	3	3	7	7	7
VATD_CAEEL	V-type proton ATPase subunit D	vha-14	28786	7.78		1				1	1	1	1	1	1
VATE_CAEEL	V-type proton ATPase subunit E	vha-8	25586	16.81		1		ARID-1::GFP::V5 only		1	1	1	1	1	1				1	1	1
VATG_CAEEL	Probable V-type proton ATPase subunit G	vha-10	14486	11.9		Ctrl mcherry::SIN-3 only				1	1	1
VDAC_CAEEL	Probable voltage-dependent anion-selective channel	vdac-1	29961	10.95				1								1	1	1	1	1	1
VIT2_CAEEL	Vitellogenin-2	vit-2	187722	59.52		0.739726		1.61702		56	73	24	43	54	14	42	47	16	60	76	27
VIT4_CAEEL	Vitellogenin-4	vit-4	186309	50.84		0.482353		2.05556		56	85	5	32	41	2	29	36	3	62	74	8
VIT6_CAEEL	Vitellogenin-6	vit-6	193318	61.66		0.904		2.76087		82	125	125	75	113	113	34	46	46	93	127	127
VPS18_CAEEL	Vacuolar protein sorting-associated protein 18 homolog	vps-18	116669	1.27				ARID-1::GFP::V5 only											1	1	1
VPS26_CAEEL	Vacuolar protein sorting-associated protein 26	vps-26	40894	1.97		mcherry::SIN-3 only							1	1	1
VPS41_CAEEL	Vacuolar protein sorting-associated protein 41 homolog	vps-41	102579	1.11				ARID-1::GFP::V5 only											1	1	1
WDFY2_CAEEL	WD repeat and FYVE domain-containing protein 2	wdfy-2	46240	10.6		mcherry::SIN-3 only		1.2					1	2	2	3	5	5	5	6	6
WDR33_CAEEL	pre-mRNA 3' end processing protein pfs-2	pfs-2	90057	6.43				0.25								2	4	4	1	1	1
WDR4_CAEEL	tRNA (guanine-N(7)-)-methyltransferase non-catalytic subunit	wdr-4	43639	18.81		0.5		Ctrl ARID-1::GFP::V5 only		2	2	2	1	1	1	4	4	4
WDR48_CAEEL	WD repeat-containing protein 48 homolog	wdr-48	76674	5.86		Ctrl mcherry::SIN-3 only		1		3	3	3				1	1	1	1	1	1
WDR53_CAEEL	WD repeat-containing protein wdr-5.3	wdr-5.3	54474	13.97		mcherry::SIN-3 only		ARID-1::GFP::V5 only					1	1	1				2	2	2
Y92H3_CAEEL	Uncharacterized protein Y92H12BR.3	Y92H12BR.3	71086	1.88		Ctrl mcherry::SIN-3 only		ARID-1::GFP::V5 only		1	1	1							1	1	1
YC4B5_CAEEL	Uncharacterized protein C44B7.5	C44B7.5	26301	5.93		Ctrl mcherry::SIN-3 only				1	1	1
YCF2E_CAEEL	Uncharacterized peptidase C1-like protein F26E4.3	F26E4.3	51121	2.88				Ctrl ARID-1::GFP::V5 only								1	1	1
YKG3_CAEEL	Uncharacterized protein B0285.3	B0285.3	17585	8.43		1				1	1	1	1	1	1
YKK3_CAEEL	Uncharacterized GTP-binding protein C02F5.3	C02F5.3	40822	4.64		1				1	1	1	1	1	1
YKKA_CAEEL	Putative zinc finger protein C02F5.12	C02F5.12	42387	2.11				ARID-1::GFP::V5 only											1	1	1
YKQ9_CAEEL	Uncharacterized protein C06E1.9	C06E1.9	72355	1.4				ARID-1::GFP::V5 only											1	1	1
YLK1_CAEEL	Uncharacterized kinase-like protein D1044.1	D1044.1	43055	2.93				Ctrl ARID-1::GFP::V5 only								1	1	1
YLK6_CAEEL	Uncharacterized protein D1044.6	D1044.6	118062	0.8		Ctrl mcherry::SIN-3 only				1	1	1
YLU3_CAEEL	Uncharacterized protein F10E9.3	F10E9.3	38748	12.71		mcherry::SIN-3 only							2	2	2
YME1_CAEEL	ATP-dependent zinc metalloprotease YME1 homolog	ymel-1	79831	5.53				ARID-1::GFP::V5 only											2	2	2
YNC8_CAEEL	Putative RNA-binding protein R05D3.8	R05D3.8	35437	3.22				ARID-1::GFP::V5 only											1	2	2
YNC9_CAEEL	Uncharacterized protein R05D3.9	R05D3.9/R05D3.10	72631	3.56				1								1	1	1	1	1	1
YO12_CAEEL	Putative ATP-dependent RNA helicase ZK686.2	ZK686.2	66545	4.72				ARID-1::GFP::V5 only											2	2	2
YO25_CAEEL	Uncharacterized protein ZK688.5	ZK688.5	181559	2.28		mcherry::SIN-3 only		1					1	1	1	1	1	1	1	1	1
YO61_CAEEL	WW domain-containing protein ZK1098.1	ZK1098.1	84665	1.52		mcherry::SIN-3 only							1	1	1
YO62_CAEEL	Uncharacterized protein ZK1098.2	ZK1098.2	74228	6.15				1.33333								2	3	3	4	4	4
YOD2_CAEEL	Uncharacterized protein ZC262.2	ZC262.2	26825	16.74				2								2	2	2	3	4	4
YOW5_CAEEL	Uncharacterized protein ZK643.5	ZK643.5	55242	7.39				ARID-1::GFP::V5 only											2	2	2
YP93_CAEEL	Uncharacterized helicase C28H8.3	C28H8.3	194097	7.18		0.25		2.5		3	4	4	1	1	1	2	2	2	5	5	5
YPO4_CAEEL	Uncharacterized protein F31E3.4	F31E3.4	127175	0.62				ARID-1::GFP::V5 only											1	1	1
YQ51_CAEEL	Uncharacterized mitochondrial carrier C16C10.1	C16C10.1	40014	3.33				ARID-1::GFP::V5 only											1	1	1
YQ58_CAEEL	Uncharacterized protein C16C10.8	C16C10.8	28516	7.91				ARID-1::GFP::V5 only											1	1	1
YQDA_CAEEL	Uncharacterized RING finger protein C32D5.10	C32D5.10	68276	2.62		mcherry::SIN-3 only							1	1	1
YQN2_CAEEL	Uncharacterized GTP-binding protein E02H1.2	E02H1.2	43892	4.57				ARID-1::GFP::V5 only											1	1	1
YQO3_CAEEL	Uncharacterized protein EEED8.3	EEED8.3	22282	14.43		mcherry::SIN-3 only							2	2	2
YT45_CAEEL	Uncharacterized protein B0416.5	B0416.5	55150	2.96		Ctrl mcherry::SIN-3 only				1	1	1
YXEK_CAEEL	Uncharacterized oxidoreductase F53C11.3	F53C11.3	33389	33.87		1		2.66667		1	2	2	2	2	2	2	3	3	7	8	8
YZR5_CAEEL	Uncharacterized protein F21D5.5	F21D5.5	46188	3.44		Ctrl mcherry::SIN-3 only				1	1	1
ZC3HE_CAEEL	Zinc finger CCCH domain-containing protein 14	sut-2	82854	2.57				ARID-1::GFP::V5 only											1	1	1
ZC3HF_CAEEL	Zinc finger CCCH domain-containing protein 15 homolog	F27D4.4	43302	7.49		mcherry::SIN-3 only		1					2	2	2	1	1	1	1	1	1
ZTF16_CAEEL	Zinc finger protein ztf-16	ztf-16	54081	3.96				ARID-1::GFP::V5 only											1	1	1
ZW10_CAEEL	Centromere/kinetochore protein zw10 homolog	czw-1	87993	9.13		2		1.5		1	1	1	2	2	2	2	2	2	3	3	3
ZWILC_CAEEL	Protein zwilch homolog	zwl-1	71096	9.68		1		ARID-1::GFP::V5 only		2	2	2	2	2	2				2	2	2
ZYG9_CAEEL	Zygote defective protein 9	zyg-9	156189	3.6		mcherry::SIN-3 only		1					1	1	1	2	2	2	2	2	2
ZYX_CAEEL	Zyxin	zyx-1	66774	4.64				ARID-1::GFP::V5 only											2	2	2
