# Supplementary material for: SIN-3 acts in distinct complexes to regulate the germline transcriptional program in Caenorhabditis elegans
Source: Development. 2023 Oct 17;150(21):dev201755. doi: 10.1242/dev.201755 (PMC10617626; doi:10.1242/dev.201755)
Supplement: Table S2. List of significant misregulated genes in hda-3(ok1991) allele as compared to wild-type [file TableS2.xlsx]

## Sheet: legend
This file contains the list of significantly misregulated genes in sin-3(syb2172), sin-3(tm1276) and hda-3(ok1991) mutants as compared to wild type worms
Significant genes were obtained after DESeq2 analysis with a basemean > 10 and a FDR <0.05. No cut-off was defined for log2 foldchange
Only protein coding genes are listed here
list of genes commonly regulated in both sin-3 alleles was obtained by crossing lists

## Sheet: sin3syb_sig_protcoding
Table S2 : List of significant misregulated genes in sin-3(syb21 72) allele as compared to wild-type
id_gene	gene_name	gene_biotype	chr	start	end	strand	baseMean	Log2.FC	padj	sig
WBGene00000064	act-2	protein_coding	chrV	11076777	11078154	-	20093.1417967781	-1.3402953390308	0.00388591688508462	down
WBGene00000093	agt-1	protein_coding	chrIV	13368276	13369412	-	381.307028175037	-1.32417764592759	0.000298497174038359	down
WBGene00000094	agt-2	protein_coding	chrII	5371980	5373827	-	1155.63320674893	-0.892575664867137	0.0363039359761594	down
WBGene00000114	alh-8	protein_coding	chrII	11729055	11731198	+	1134.2512189203	-1.04800438242743	0.000941745667591152	down
WBGene00000144	apc-10	protein_coding	chrV	10425362	10426353	-	1161.43636308717	-2.04945846074119	2.78971557688454e-07	down
WBGene00000145	apc-11	protein_coding	chrIII	4593863	4594424	-	292.736802129703	-1.15183695018972	0.00378024821546395	down
WBGene00000183	arf-5	protein_coding	chrIV	7982526	7983852	+	2040.76963970202	-0.783259404633089	0.0396665340979832	down
WBGene00000205	arx-7	protein_coding	chrI	3069325	3070150	-	247.713366321672	-1.4853415957004	0.000629068370943816	down
WBGene00000254	bli-4	protein_coding	chrI	6342224	6356680	+	1050.88466169858	-1.22245938863231	0.000129397405920671	down
WBGene00000259	bpl-1	protein_coding	chrII	6274216	6279714	+	269.714519901285	-2.31172906839189	1.97362331745253e-10	down
WBGene00000369	ccf-1	protein_coding	chrIII	11918828	11920237	-	1347.15203064425	-0.69781711173824	0.0442907004844807	down
WBGene00000392	cdd-2	protein_coding	chrIV	7547118	7547893	-	190.429615206675	-1.63862978690587	3.31185720168559e-05	down
WBGene00000405	cdk-1	protein_coding	chrIII	9747472	9748852	+	3042.44859398367	-0.768085266747219	0.0337165143815552	down
WBGene00000407	cdk-5	protein_coding	chrIII	13464687	13466342	-	1738.5468775982	-1.09136109462409	0.000903237471222072	down
WBGene00000473	cey-2	protein_coding	chrI	5619569	5620669	+	44039.2635249682	-1.92716670909236	1.0420981813283e-06	down
WBGene00000474	cey-3	protein_coding	chrI	5571796	5572949	-	14508.6050138188	-1.37132760952719	0.000179216214333118	down
WBGene00000479	cgh-1	protein_coding	chrIII	7495320	7497832	-	27684.6824303508	-1.29549686832008	8.00021391507808e-05	down
WBGene00000502	chp-1	protein_coding	chrI	5103581	5104911	-	1336.58469979243	-0.987220451170823	0.00754173239372364	down
WBGene00000533	clh-6	protein_coding	chrV	12060234	12063368	-	171.200349934421	-0.870292487033149	0.0465138372032017	down
WBGene00000763	coq-3	protein_coding	chrIV	14793104	14796324	-	282.040830282257	-1.0493901119721	0.0233759444726421	down
WBGene00000770	cpb-1	protein_coding	chrIII	9322310	9324913	+	188.836692353685	-1.75512137893239	0.000292439353591756	down
WBGene00000777	cpn-1	protein_coding	chrI	8636123	8637943	-	1551.80537370917	-1.33735424331062	0.00274369066672906	down
WBGene00000795	crn-2	protein_coding	chrV	5594615	5595842	+	161.325981276895	-0.953804762747979	0.0434236144179205	down
WBGene00000836	cul-1	protein_coding	chrIII	10471237	10475129	+	622.663161851891	-0.729289221883636	0.043906502119357	down
WBGene00000840	cul-5	protein_coding	chrV	10179535	10183154	+	283.692903770914	-1.12045602536193	0.0033531951019102	down
WBGene00000881	cyn-5	protein_coding	chrI	15040474	15041274	-	786.597899452755	-1.02953723873348	0.00723497380251161	down
WBGene00000883	cyn-7	protein_coding	chrV	15186582	15187378	-	20178.7327226474	-1.10679660827545	0.02375596895563	down
WBGene00000886	cyn-10	protein_coding	chrII	6912540	6913365	-	181.428115571978	-1.30732724127381	0.00219544124564106	down
WBGene00000888	cyn-12	protein_coding	chrIV	7132132	7133217	-	212.886530608834	-1.08761817954741	0.0076207331370829	down
WBGene00000915	hsp-90	protein_coding	chrV	14684918	14688545	+	65510.9670984509	-1.10071390905569	0.0173374876563467	down
WBGene00000917	daf-25	protein_coding	chrI	332604	337845	+	282.514103373972	-0.818680571503664	0.0465138372032017	down
WBGene00000929	dao-3	protein_coding	chrX	8084210	8086550	-	41.2729402559872	-1.65591923911793	0.0260030250996233	down
WBGene00000937	dbr-1	protein_coding	chrI	6490716	6492727	-	489.361701628566	-1.06842076049905	0.00242437861275097	down
WBGene00000974	dhs-11	protein_coding	chrIII	10640836	10642865	-	395.843860089021	-1.38962857062537	0.000268972261359105	down
WBGene00000975	dhs-12	protein_coding	chrIV	10142455	10146225	+	557.700011186738	-2.15039228210797	9.70332770424679e-07	down
WBGene00001018	dnc-2	protein_coding	chrIII	5924394	5925756	-	362.059835234606	-1.10693584047736	0.00262843922352046	down
WBGene00001035	dnj-17	protein_coding	chrIII	13390850	13393339	-	252.89311246452	-0.815507703658611	0.0474925382769167	down
WBGene00001037	dnj-19	protein_coding	chrV	5503033	5504857	-	471.023257964852	-0.768032230483713	0.0430134412966845	down
WBGene00001167	eef-2	protein_coding	chrI	9163531	9166952	+	117799.047337967	-1.35809587729928	0.000789757293431072	down
WBGene00001168	eef-1A.1	protein_coding	chrIII	6970026	6971712	-	259131.425780528	-1.44734764323013	0.00356305659172655	down
WBGene00001230	eif-3.G	protein_coding	chrII	8442767	8444175	+	1210.02741605758	-0.984643319976969	0.0107665712442118	down
WBGene00001233	eif-3.K	protein_coding	chrV	12954002	12955229	+	1298.45593890107	-1.0353506253325	0.00355483757279993	down
WBGene00001235	elb-1	protein_coding	chrIII	11718834	11719450	-	250.49579588435	-0.88685687273884	0.029792358284338	down
WBGene00001303	sec-61.G	protein_coding	chrV	10896658	10897143	-	396.283274996535	-1.04750272800633	0.00536349951241789	down
WBGene00001336	qars-1	protein_coding	chrIV	15008503	15013183	-	1341.94413148448	-1.03141602552515	0.00316729511205931	down
WBGene00001371	exl-1	protein_coding	chrII	14412202	14413475	-	220.015707027922	-1.44945941785433	0.00089446647563869	down
WBGene00001372	exo-3	protein_coding	chrI	11907525	11909280	-	1148.048996209	-0.993694417765084	0.00736731194398839	down
WBGene00001404	fbp-1	protein_coding	chrI	2581015	2586124	-	526.461273993997	-1.24405366302618	0.00162191545186003	down
WBGene00001412	fem-2	protein_coding	chrIII	632019	634626	-	1039.89436520807	-0.996395193429792	0.00330240458741758	down
WBGene00001426	fkb-1	protein_coding	chrIV	11036582	11037174	+	170.579235288059	-1.09319246680455	0.0321753128310218	down
WBGene00001496	frm-10	protein_coding	chrV	13463207	13467131	+	332.836103268826	-1.33669466518913	0.00262843922352046	down
WBGene00001503	fum-1	protein_coding	chrIII	7465605	7467640	+	2063.61079451074	-1.75518638640745	1.0420981813283e-06	down
WBGene00001607	gln-6	protein_coding	chrIV	9739261	9740901	-	11020.4569857119	-1.19892674887249	0.00112019944442587	down
WBGene00001647	gna-2	protein_coding	chrI	7699682	7700958	+	6829.12104113415	-0.827566848338353	0.0116603908719766	down
WBGene00001686	gpd-4	protein_coding	chrII	10171268	10172498	+	2728.91784357188	-1.18058519535167	0.0218364924533932	down
WBGene00001749	gst-1	protein_coding	chrIII	9059331	9060181	+	4317.56521382889	-1.24721318947995	0.000390481151327125	down
WBGene00001855	hil-4	protein_coding	chrV	4754313	4755453	+	104946.196849709	-1.13454897921824	0.00809816817866127	down
WBGene00001856	hil-5	protein_coding	chrI	5774585	5775610	+	40168.870891052	-1.51013450231242	5.32190669710519e-05	down
WBGene00001864	him-5	protein_coding	chrV	14090426	14092454	+	450.410909115238	-1.30690792941884	0.0145394758785685	down
WBGene00001865	him-6	protein_coding	chrIV	12490791	12495298	+	563.328765187802	-0.942617914882855	0.00622535664943638	down
WBGene00001872	him-14	protein_coding	chrII	7065020	7069966	-	167.305592360425	-1.25214274058289	0.00350810133964749	down
WBGene00001880	his-6	protein_coding	chrV	8534567	8534977	-	57.6502310638498	-3.57659183094409	5.16268683725816e-10	down
WBGene00001906	his-32	protein_coding	chrIV	8334305	8334715	+	73.8182059127216	-2.83876898542075	2.32860711994388e-08	down
WBGene00001909	his-35	protein_coding	chrV	9544659	9545288	-	150.155608981108	-1.70654635474112	7.16906857710512e-05	down
WBGene00001910	C50F4.6	protein_coding	chrV	9546092	9546841	+	533.993350795991	-1.59074154558353	1.04848973078758e-06	down
WBGene00001911	his-37	protein_coding	chrV	9547105	9547607	+	377.434039725718	-1.72015288376261	1.7408386620663e-06	down
WBGene00001912	his-38	protein_coding	chrX	7309564	7309875	-	15.0332102338049	-2.73986113332531	0.00942429983180476	down
WBGene00001914	his-40	protein_coding	chrX	7310110	7310520	+	74.9955687046616	-2.74873196466641	1.91616686475813e-06	down
WBGene00001922	his-48	protein_coding	chrIV	11324745	11325116	+	35.0616353476276	-1.7386376088078	0.0178821293999925	down
WBGene00001933	his-59	protein_coding	chrIV	7488249	7488659	+	291.119019174699	-2.09665370033864	1.53330988297995e-06	down
WBGene00001934	his-60	protein_coding	chrIV	7487681	7487992	-	383.052674652585	-2.72821521673328	1.41501011006282e-13	down
WBGene00001935	his-61	protein_coding	chrIV	7485834	7486217	-	98.4907184486843	-2.44331338624415	9.03744198071171e-05	down
WBGene00001936	his-62	protein_coding	chrIV	7486545	7486916	+	198.920602765266	-2.91576386964467	1.65204800580944e-11	down
WBGene00001937	his-63	protein_coding	chrIV	11406451	11406861	-	84.0788060719695	-1.97876753058134	0.00231355529884879	down
WBGene00001941	his-67	protein_coding	chrI	9988452	9988763	-	124.469729269635	-1.7911376345375	9.03744198071171e-05	down
WBGene00001942	his-68	protein_coding	chrI	9989132	9989515	+	1198.36956374983	-1.93178195104813	2.3345764972507e-07	down
WBGene00002045	icd-1	protein_coding	chrII	6587577	6588655	-	11723.4949475736	-1.01073047411272	0.0433529837227188	down
WBGene00002059	ife-1	protein_coding	chrIII	13343417	13344618	+	5718.61791798476	-0.930564205378727	0.0344511830729378	down
WBGene00002061	ife-3	protein_coding	chrV	6584	7828	-	2959.29455374031	-1.07482197214801	0.00162191545186003	down
WBGene00002064	iff-1	protein_coding	chrIII	9745862	9747193	-	11875.0529105706	-1.7258843845922	9.88795158767315e-05	down
WBGene00002070	ile-1	protein_coding	chrI	9609544	9611534	-	908.10407278954	-1.02070428882269	0.00136329489293447	down
WBGene00002077	imb-3	protein_coding	chrI	310981	314989	-	8476.31663288224	-0.797857188474112	0.0286313083753334	down
WBGene00002136	inx-14	protein_coding	chrI	7350309	7352235	-	1158.7124352079	-2.11242697072297	1.61990188885901e-12	down
WBGene00002226	klp-16	protein_coding	chrI	9512452	9514637	+	8203.7852571363	-1.15663512778883	0.00437687905729372	down
WBGene00002238	kars-1	protein_coding	chrII	7070183	7072415	-	7570.88297547277	-0.914220563017923	0.0144548481156194	down
WBGene00002250	lap-2	protein_coding	chrV	13043712	13046154	+	2836.40327414805	-1.82290499645569	2.17325367568778e-09	down
WBGene00002985	lig-1	protein_coding	chrV	10814106	10816718	+	1200.70407679295	-0.82357403689986	0.0116603908719766	down
WBGene00003021	lin-36	protein_coding	chrIII	8016648	8020873	-	98.7157925420181	-1.29671769939516	0.0336672285262766	down
WBGene00003043	lip-1	protein_coding	chrIV	6842958	6846011	+	289.267908452683	-1.23419647689053	0.00558748894629725	down
WBGene00003076	lsm-1	protein_coding	chrII	11126950	11127528	+	201.217816367554	-1.05987650063327	0.008865975072662	down
WBGene00003082	lsm-8	protein_coding	chrIV	6326526	6329472	+	776.46536887127	-0.818054389739351	0.0331096221507528	down
WBGene00003177	mec-15	protein_coding	chrII	10236936	10239695	-	1445.62192455026	-0.821595577014673	0.0148951764508183	down
WBGene00003509	mxl-1	protein_coding	chrV	11244839	11245926	+	548.982546525161	-0.971179888097679	0.00597326454241204	down
WBGene00003510	mxl-2	protein_coding	chrIII	186949	188131	-	367.653347233382	-1.22689799002123	0.000749009360469706	down
WBGene00003583	ndx-6	protein_coding	chrII	5388829	5389881	-	68.2899580856543	-1.56949543908505	0.00491233666167212	down
WBGene00003651	nhr-61	protein_coding	chrII	14816136	14818543	-	107.791392686959	-1.19815952703923	0.0173238639391292	down
WBGene00003802	npp-16	protein_coding	chrIII	11915928	11917873	+	2782.82525725329	-0.884823444331695	0.0402998074998023	down
WBGene00003825	ntl-2	protein_coding	chrII	4372739	4376465	-	1349.43750758423	-0.873586107041423	0.0243900038821214	down
WBGene00003902	pab-1	protein_coding	chrI	10432856	10435876	-	39530.063811214	-1.3551435446081	0.00187001525247731	down
WBGene00003922	pas-1	protein_coding	chrV	14421566	14422618	-	4019.67016934451	-0.920547416221496	0.00677370412473355	down
WBGene00003923	pas-2	protein_coding	chrV	10770368	10771351	+	2035.19734373918	-1.01711382483914	0.0136490014199656	down
WBGene00003949	pbs-3	protein_coding	chrII	4954480	4955427	-	2396.98642625865	-0.834427669376582	0.0223806327271981	down
WBGene00003953	pbs-7	protein_coding	chrI	8695205	8696301	-	3704.0485495376	-0.882103492467115	0.0156574305595428	down
WBGene00003967	pdr-1	protein_coding	chrIII	13771513	13773345	+	476.696590090387	-0.73358787199785	0.0463171456168638	down
WBGene00004046	plp-1	protein_coding	chrIV	7633360	7634653	+	2138.69209424047	-1.16002994108039	0.000267187769893407	down
WBGene00004064	pms-2	protein_coding	chrV	11566801	11570601	-	644.593960165507	-0.993494555349456	0.0207387346240917	down
WBGene00004109	stam-1	protein_coding	chrI	5902085	5904695	-	594.132835440132	-0.942071455300495	0.00725539903713165	down
WBGene00004117	sin-3	protein_coding	chrI	8416816	8425051	+	497.671904313213	-10.6309722641183	4.8522884794687e-31	down
WBGene00004136	pqn-51	protein_coding	chrV	5049607	5052214	+	2387.46447961381	-0.86572527689487	0.0164796048661349	down
WBGene00004205	psr-1	protein_coding	chrIV	4653262	4655850	+	925.284665328744	-0.889243093691057	0.00908265097152629	down
WBGene00004241	puf-5	protein_coding	chrII	8575541	8577787	+	18228.7913401672	-1.04180047388404	0.00595323709087748	down
WBGene00004269	rab-6.1	protein_coding	chrIII	9004821	9005955	-	568.602358876884	-1.29890392737598	0.000126432142977859	down
WBGene00004302	ran-1	protein_coding	chrIII	10746581	10747728	-	10995.7689825945	-1.05550089468212	0.00985659341951121	down
WBGene00004320	rbx-1	protein_coding	chrV	9689686	9690522	-	519.634158659756	-0.854807472105825	0.0494474158666274	down
WBGene00004326	rde-4	protein_coding	chrIII	10217302	10218646	-	1219.5931328627	-0.761511214576726	0.0321753128310218	down
WBGene00004332	rec-1	protein_coding	chrI	717890	719944	-	247.636521637592	-1.15639171209048	0.0214213514035014	down
WBGene00004339	rfc-3	protein_coding	chrIV	13095762	13096997	+	3266.45317050532	-0.96535776808101	0.00204518906207917	down
WBGene00004342	rfs-1	protein_coding	chrIII	8226478	8229989	+	19.4135264980349	-2.33797478384618	0.0169530127113724	down
WBGene00004374	rme-2	protein_coding	chrIV	5470026	5473174	+	27157.4796358968	-1.30771786944128	1.85524941163152e-05	down
WBGene00004408	rla-0	protein_coding	chrI	10567894	10569017	+	47389.4298170082	-1.64018792495237	0.00108793603484848	down
WBGene00004409	rla-1	protein_coding	chrI	2069086	2069575	-	36965.7890173504	-2.1394382648174	1.94680928232503e-05	down
WBGene00004410	rla-2	protein_coding	chrIV	13369425	13370285	-	1796.09713502784	-1.15688579163033	0.00953480849473906	down
WBGene00004412	rpl-1	protein_coding	chrI	2875398	2876308	-	22986.3124960354	-1.69326072573313	0.000689030759008703	down
WBGene00004413	rpl-2	protein_coding	chrV	20479689	20480834	+	13201.4029825922	-1.22023838743929	0.0156468961960255	down
WBGene00004414	rpl-3	protein_coding	chrIII	3867854	3869587	+	53327.7561019345	-1.45568249082843	0.00470154847198345	down
WBGene00004415	rpl-4	protein_coding	chrI	4645662	4646963	-	46234.1080145339	-1.39025566102828	0.00369637835521812	down
WBGene00004417	rpl-6	protein_coding	chrIII	7208447	7209789	+	19692.1547375786	-1.45770765309938	0.00595323709087748	down
WBGene00004418	rpl-7	protein_coding	chrI	111038	112417	+	27796.0804842968	-1.27054876177864	0.0150329335626997	down
WBGene00004419	rpl-7A	protein_coding	chrIV	4389143	4390590	-	105225.503349439	-1.65145200420598	0.000651782091240334	down
WBGene00004420	rpl-9	protein_coding	chrIII	7572105	7572831	-	16198.8405758742	-1.85884511353893	5.23344157137434e-05	down
WBGene00004421	rpl-10	protein_coding	chrII	8143881	8144671	+	19738.5094629212	-1.48170459111863	0.00294785822294085	down
WBGene00004422	rpl-11.1	protein_coding	chrV	3585312	3586064	-	15108.8499525038	-1.50712790237661	0.00256401156083131	down
WBGene00004424	rpl-12	protein_coding	chrIV	13239587	13240651	-	169973.230074613	-1.59379701325373	0.00116343402047996	down
WBGene00004425	rpl-13	protein_coding	chrI	3788036	3788896	+	19811.1407383437	-1.43447729517873	0.00645439812875181	down
WBGene00004426	rpl-14	protein_coding	chrI	9689197	9690081	+	2845.37771469323	-1.56999323575042	0.000958347340252515	down
WBGene00004427	rpl-15	protein_coding	chrIV	653480	654576	-	11932.7392739761	-1.4510327325159	0.00768576189551562	down
WBGene00004428	rpl-16	protein_coding	chrIII	3502841	3503604	-	23509.9938828377	-1.46907985725	0.00539452957835146	down
WBGene00004429	rpl-17	protein_coding	chrI	1156579	1157487	+	18173.9701577644	-1.48433690075473	0.00534762234784027	down
WBGene00004430	rpl-18	protein_coding	chrIV	13777865	13778809	+	16123.2873662092	-1.42362267823312	0.00388591688508462	down
WBGene00004431	rpl-19	protein_coding	chrI	5484779	5486354	-	15967.5090398155	-1.5351761901973	0.0024790258954136	down
WBGene00004432	rpl-20	protein_coding	chrIV	4749123	4749778	-	12808.2829209081	-1.54354526795899	0.00215491874653192	down
WBGene00004433	rpl-21	protein_coding	chrIII	8129551	8130227	-	11984.0718448886	-1.77664811181467	0.000336985098138496	down
WBGene00004434	rpl-22	protein_coding	chrII	5055616	5056214	+	3622.01246994546	-1.69605065689195	0.000133307543909504	down
WBGene00004435	rpl-23	protein_coding	chrIII	5705525	5706127	-	7405.05013603527	-1.48161918243684	0.00353409625586477	down
WBGene00004436	rpl-24.1	protein_coding	chrI	4585115	4586176	+	10848.2370672041	-1.57544438366747	0.00263876395481626	down
WBGene00004439	rpl-25.2	protein_coding	chrI	8329062	8329647	-	8144.87968904749	-1.93303207637785	1.20231853332228e-05	down
WBGene00004440	rpl-26	protein_coding	chrII	8602785	8603581	+	4634.79744709348	-1.4257370654135	0.0039835275127462	down
WBGene00004441	rpl-27	protein_coding	chrI	1834883	1835438	+	18930.6887890903	-1.7090125081961	0.0002890451114692	down
WBGene00004442	rpl-28	protein_coding	chrV	12727593	12728112	-	5555.218081199	-1.86213093978624	3.3054287899841e-05	down
WBGene00004443	rpl-29	protein_coding	chrIV	13882225	13882618	+	316.539260877342	-1.54253652343203	0.00185435322591254	down
WBGene00004444	rpl-30	protein_coding	chrI	10436254	10436888	+	2905.69797879314	-1.48976701251248	0.00128421156701525	down
WBGene00004445	rpl-31	protein_coding	chrI	13652949	13653704	-	5134.96778509302	-1.71260138968864	0.000183374429730536	down
WBGene00004446	rpl-32	protein_coding	chrII	9056497	9057085	-	5271.11212638893	-1.84683712008119	0.000118714794143051	down
WBGene00004447	rpl-33	protein_coding	chrII	7105563	7106316	+	6776.41822358428	-1.45300213162544	0.00471864363186537	down
WBGene00004448	rpl-34	protein_coding	chrIV	12268995	12269490	+	2144.3555583189	-1.5882137546034	0.00103691264406009	down
WBGene00004449	rpl-35	protein_coding	chrIII	7855134	7855646	+	6192.75612876658	-1.64173850482811	0.000609852746924961	down
WBGene00004450	rpl-36	protein_coding	chrIII	7180251	7180647	+	2259.00970731194	-1.77719998338812	0.000254238044499091	down
WBGene00004451	rpl-37	protein_coding	chrIII	3528642	3528917	+	176.914629837004	-1.78983301847842	0.00126254757190248	down
WBGene00004452	rpl-38	protein_coding	chrV	15512166	15512737	+	1532.39337374747	-1.55773455102788	0.00193076697382952	down
WBGene00004453	rpl-39	protein_coding	chrV	7775742	7776079	-	142.582721448575	-1.50445328190397	0.00294492304896226	down
WBGene00004454	rpl-36.A	protein_coding	chrII	11096542	11097204	-	2413.97251610556	-1.58466222803559	0.000762435275597351	down
WBGene00004456	rpl-43	protein_coding	chrII	14155294	14155569	+	2664.8959383832	-1.63272152665527	0.000689030759008703	down
WBGene00004463	rpn-7	protein_coding	chrIV	9316631	9318632	+	4408.96480353006	-0.848288912424463	0.043156163420299	down
WBGene00004469	rps-0	protein_coding	chrIII	4753007	4754051	-	41454.1386040742	-1.70895989645417	0.000499516337434342	down
WBGene00004470	rps-1	protein_coding	chrIII	4475918	4476876	+	21183.5244434557	-1.34152003689845	0.00664951028719712	down
WBGene00004471	rps-2	protein_coding	chrIV	7925298	7926391	-	30468.4801995005	-1.49210606633975	0.00190697006507797	down
WBGene00004472	rps-3	protein_coding	chrIII	6206803	6207965	+	33077.8476664205	-1.55160419358483	0.00124182782482806	down
WBGene00004473	rps-4	protein_coding	chrIV	7083696	7084682	-	26566.0549230913	-1.54244298267978	0.00102379428314494	down
WBGene00004474	rps-5	protein_coding	chrIV	11110157	11111045	-	21746.9846653883	-1.61771780260121	0.00162191545186003	down
WBGene00004475	rps-6	protein_coding	chrI	13952161	13953203	+	14889.0972425232	-1.41330757815046	0.00351398392465421	down
WBGene00004476	rps-7	protein_coding	chrI	10330879	10331808	+	16913.1387918286	-1.59933931935813	0.00113733838842422	down
WBGene00004477	rps-8	protein_coding	chrIV	7312958	7313860	-	29036.2128676955	-1.94876903636373	8.48708236411893e-05	down
WBGene00004478	rps-9	protein_coding	chrII	11125371	11126362	-	20164.105802319	-1.77623334607761	0.000234933118014274	down
WBGene00004479	rps-10	protein_coding	chrI	4583913	4584505	-	8408.81958931992	-1.63587152024792	0.000867385463938174	down
WBGene00004480	rps-11	protein_coding	chrIV	11602641	11603280	+	9668.1884733981	-1.79934716896548	0.000116830216264568	down
WBGene00004481	rps-12	protein_coding	chrIII	5679298	5680187	+	7378.18755403802	-1.76337605752304	5.80777911736705e-05	down
WBGene00004482	rps-13	protein_coding	chrIII	6374097	6374997	-	10344.1206402048	-1.54218796809401	0.0013203911812113	down
WBGene00004483	rps-14	protein_coding	chrIII	7178991	7179588	-	16636.1177946056	-1.96825181304567	3.3054287899841e-05	down
WBGene00004484	rps-15	protein_coding	chrI	8815572	8816193	-	8243.31016654496	-1.60722944721816	0.000714919184242183	down
WBGene00004485	rps-16	protein_coding	chrV	15000018	15000541	-	26577.233362139	-2.05333694788316	8.44127148142459e-06	down
WBGene00004486	rps-17	protein_coding	chrI	6220093	6220764	-	5684.66452725716	-1.4830265442632	0.00283066552464399	down
WBGene00004487	rps-18	protein_coding	chrIV	14825679	14826477	+	10604.6373291506	-1.55808716781618	0.00189260944960837	down
WBGene00004488	rps-19	protein_coding	chrI	9625049	9625796	-	7889.67085177432	-1.70902772560364	0.000163958780800124	down
WBGene00004489	rps-20	protein_coding	chrI	14468332	14469103	-	4477.2091454334	-1.36955294638999	0.00230390817754383	down
WBGene00004490	rps-21	protein_coding	chrIII	7189178	7189631	-	975.816858610739	-1.66946053045408	0.000369930480878299	down
WBGene00004491	rps-22	protein_coding	chrIII	1950535	1951425	+	3930.14959492474	-1.626732947837	0.000394154325503377	down
WBGene00004492	rps-23	protein_coding	chrIV	12390298	12391053	-	15113.7688087134	-1.8391539485423	0.000145937036737947	down
WBGene00004493	rps-24	protein_coding	chrIV	385887	386606	+	7118.27724837441	-1.22492483295415	0.0161451716418977	down
WBGene00004494	rps-25	protein_coding	chrIV	5947093	5947605	-	4703.08749564037	-1.78089918306632	0.000340957907800636	down
WBGene00004495	rps-26	protein_coding	chrI	14759930	14760626	+	2543.13825755435	-1.57175599792502	0.000622639997514217	down
WBGene00004496	rps-27	protein_coding	chrV	103394	104077	-	1737.51096049386	-1.65572729391768	0.000269748600157396	down
WBGene00004497	rps-28	protein_coding	chrIV	1659691	1659997	+	456.347213855538	-1.78498714672809	0.00032445021679883	down
WBGene00004498	rps-29	protein_coding	chrIII	794300	795031	+	941.304140932998	-1.73769203207215	0.000446587150055289	down
WBGene00004499	rps-30	protein_coding	chrV	7776578	7777225	+	3756.59781851266	-1.40272059856985	0.00132144705165653	down
WBGene00004501	rpt-1	protein_coding	chrV	11980534	11982397	-	3284.85252156611	-0.860207110856565	0.00723677364366282	down
WBGene00004505	rpt-5	protein_coding	chrI	5741868	5743571	-	4428.32809273451	-0.951437932975515	0.0223806327271981	down
WBGene00004680	rars-2	protein_coding	chrII	6125559	6127942	+	557.58881235984	-0.987442663588983	0.00539452957835146	down
WBGene00004798	sip-1	protein_coding	chrIII	10506106	10506801	-	130556.082251161	-1.3400297289885	0.00573886886712709	down
WBGene00004807	skr-1	protein_coding	chrI	9471550	9472641	+	1375.48758807339	-1.20086846310923	0.000145937036737947	down
WBGene00004808	skr-2	protein_coding	chrI	9469654	9470637	+	2501.73625625505	-1.1811492515353	0.00559280336363835	down
WBGene00004887	smn-1	protein_coding	chrI	9511174	9512236	-	2334.45723516859	-1.37560070721805	5.62711545793835e-05	down
WBGene00004888	smo-1	protein_coding	chrI	1340678	1341265	+	1915.68558305883	-0.895353845243877	0.0398296893164544	down
WBGene00004922	snt-2	protein_coding	chrIII	786070	793733	-	48.8997041241048	-1.96151771863909	0.00184554541125795	down
WBGene00004954	spd-3	protein_coding	chrIV	6762716	6765200	+	145.620743892111	-0.952657347712873	0.0423296157548056	down
WBGene00004959	spe-5	protein_coding	chrI	5101665	5103476	-	211.710597110764	-1.15581713638013	0.0128213883420574	down
WBGene00005011	F26F4.8	protein_coding	chrIII	4903997	4905473	-	522.528346813906	-1.459676189296	0.000153390482255783	down
WBGene00005014	spt-4	protein_coding	chrIII	69073	69752	-	417.406394593125	-0.966086003373361	0.00953480849473906	down
WBGene00005663	sars-1	protein_coding	chrIV	10003726	10005578	+	2047.04300863941	-0.977396858116568	0.00491233666167212	down
WBGene00006066	sto-4	protein_coding	chrX	11644126	11647425	+	159.139840216987	-1.57164906678708	0.000144314865322779	down
WBGene00006381	tac-1	protein_coding	chrII	14752891	14753877	-	2070.90719075329	-1.11754713833119	0.000972056743744006	down
WBGene00006402	fut-3	protein_coding	chrII	5657709	5659775	-	741.532352632224	-2.51199060505324	3.38313618532338e-16	down
WBGene00006439	ant-1.1	protein_coding	chrIII	13463163	13464652	+	243105.013964033	-1.52951227362303	0.000121181955763698	down
WBGene00006466	tag-115	protein_coding	chrIV	13237282	13239414	-	362.277594435628	-1.31658161976694	0.000549694814527833	down
WBGene00006491	acl-3	protein_coding	chrIV	11650715	11652023	-	327.811010275594	-1.16322040350349	0.00128421156701525	down
WBGene00006568	thk-1	protein_coding	chrIV	10279459	10281582	-	1053.7556426659	-0.702266040719911	0.0485777920031503	down
WBGene00006619	try-1	protein_coding	chrII	4948154	4949527	-	4672.13495495823	-0.772962235908649	0.0278609393263951	down
WBGene00006703	ubc-6	protein_coding	chrII	7479187	7480713	+	1827.2243508559	-1.22144837827864	0.00497240446106148	down
WBGene00006706	ubc-9	protein_coding	chrIV	4651044	4652447	+	2244.47371926215	-1.18160266460578	0.000549694814527833	down
WBGene00006707	ubc-12	protein_coding	chrI	11911320	11912053	+	553.2745816571	-0.861884242547714	0.0279740716476856	down
WBGene00006713	ubc-18	protein_coding	chrIII	7067686	7068570	-	1824.30764496589	-1.01752192748857	0.00885639537461736	down
WBGene00006722	ubh-2	protein_coding	chrV	6508907	6509817	-	273.414500246989	-1.42920582319602	0.0002890451114692	down
WBGene00006723	ubh-3	protein_coding	chrV	6506752	6508803	-	598.439612819228	-1.35584157126393	5.80387754337262e-05	down
WBGene00006725	ubl-1	protein_coding	chrIII	3068310	3069210	+	5193.21251952233	-1.40306560536516	0.00205184539342337	down
WBGene00006728	ubq-2	protein_coding	chrIII	12977963	12978523	-	6551.49862916478	-1.52013206527843	0.00118945466690309	down
WBGene00006738	ulp-3	protein_coding	chrIV	1963634	1964724	+	98.7631104655919	-1.08676160938266	0.0485202274827325	down
WBGene00006924	vig-1	protein_coding	chrII	1321037	1323073	+	4496.78035566483	-1.0832350834798	0.000649083160055533	down
WBGene00007013	mdt-8	protein_coding	chrII	11527168	11533816	-	864.745692402702	-0.807861048630917	0.0335837708426836	down
WBGene00007018	mdt-18	protein_coding	chrI	6492720	6495253	-	546.387828426523	-1.04227399559957	0.0115552719636781	down
WBGene00007022	mdt-22	protein_coding	chrII	10301216	10301888	+	2198.99230938583	-1.18975116609911	0.000179216214333118	down
WBGene00007025	mdt-29	protein_coding	chrIII	13773176	13778908	+	463.653443055349	-0.801373455418958	0.0452974243984957	down
WBGene00007090	B0001.5	protein_coding	chrIV	12141165	12143331	-	619.06654407381	-1.01566595400993	0.00474556665655936	down
WBGene00007099	trx-2	protein_coding	chrV	10314671	10315294	+	146.291921124525	-1.77715656304145	1.27082934119061e-05	down
WBGene00007106	B0035.3	protein_coding	chrIV	11314078	11314998	-	4218.47917492154	-0.896221685139512	0.00942429983180476	down
WBGene00007150	acly-2	protein_coding	chrV	13116488	13120131	+	3248.999427933	-0.713377060790269	0.0365753756603351	down
WBGene00007195	thoc-7	protein_coding	chrIV	13882734	13884177	+	948.139945227759	-1.14268451975769	0.00139385806372523	down
WBGene00007329	C05C10.2	protein_coding	chrII	9922219	9930846	+	771.97366145195	-0.916828628505817	0.00718173560036619	down
WBGene00007352	cdc-48.1	protein_coding	chrII	10560036	10563407	-	8790.27100325844	-0.773977984646948	0.0296206393086034	down
WBGene00007435	algn-6	protein_coding	chrII	8039802	8041741	+	196.879554706313	-1.09526870036659	0.00640912669776512	down
WBGene00007554	pptr-2	protein_coding	chrV	11027031	11034931	-	2045.98612452003	-1.04301037277826	0.00100173661445288	down
WBGene00007579	C14B1.8	protein_coding	chrIII	3718652	3719680	-	553.225200506459	-1.09027759337221	0.0021394879293794	down
WBGene00007681	C18D11.3	protein_coding	chrIII	11823448	11824975	+	488.89493690625	-0.920056041513059	0.040615685318781	down
WBGene00007686	tomm-40	protein_coding	chrII	8971965	8973566	-	1569.03510560731	-0.76284565740493	0.033754881545758	down
WBGene00007696	tram-1	protein_coding	chrIV	10219373	10221287	-	321.87222235187	-1.12394101281775	0.0093802098399202	down
WBGene00007697	C24F3.2	protein_coding	chrIV	10222539	10223745	+	513.926005420209	-1.94434903514172	6.32866611528839e-08	down
WBGene00007698	qns-1	protein_coding	chrIV	10214986	10219308	-	517.202410323081	-1.39656940099463	1.66278899885084e-05	down
WBGene00007709	clec-87	protein_coding	chrI	10184462	10185520	-	278060.157563817	-1.1714386254915	0.00501386450942347	down
WBGene00007712	mrpl-34	protein_coding	chrI	10193242	10193999	+	285.92224291805	-0.901253315334841	0.0398296893164544	down
WBGene00007730	C25G4.2	protein_coding	chrIV	12443236	12444035	-	360.665442820805	-1.40794414805634	0.000770969507008345	down
WBGene00007732	spe-44	protein_coding	chrIV	12452063	12454215	-	170.04794737398	-1.48612075637033	0.000651782091240334	down
WBGene00007744	C26D10.3	protein_coding	chrII	8325386	8329654	+	92.8682869827392	-1.78334903514437	0.000903237471222072	down
WBGene00007762	C27B7.5	protein_coding	chrIV	8901646	8903177	+	656.278719511835	-1.00811471860309	0.00677370412473355	down
WBGene00007785	tofu-1	protein_coding	chrV	9981147	9982766	+	4667.20540537001	-0.977924971625675	0.00449720293366652	down
WBGene00007797	C29A12.1	protein_coding	chrV	10812339	10813487	-	1260.24993588582	-1.3729037361424	3.54156571913312e-05	down
WBGene00007826	C30H6.9	protein_coding	chrIV	17379247	17380170	-	512.510020847846	-1.14311722319602	0.00636986770451487	down
WBGene00007952	C35A5.8	protein_coding	chrV	10521994	10525908	-	1491.31173808469	-0.911268297532741	0.0100151084487745	down
WBGene00008007	C38D4.7	protein_coding	chrIII	4810031	4811295	-	18.1715271845943	-2.44882607595618	0.0111661121821426	down
WBGene00008137	sfxn-1.4	protein_coding	chrII	11679091	11681236	-	31.2149420398409	-2.81366198615516	0.000116830216264568	down
WBGene00008197	C49C3.7	protein_coding	chrIV	17332561	17333646	+	346.526105231231	-1.46955661477082	0.000353928006283995	down
WBGene00008262	ril-1	protein_coding	chrV	14523330	14524129	-	1373.635914512	-0.842255779946966	0.033754881545758	down
WBGene00008275	nstp-1	protein_coding	chrIV	8984866	8986774	+	225.639171517322	-0.892785002771894	0.0365460895416106	down
WBGene00008330	C55A6.1	protein_coding	chrV	11503820	11504968	-	1371.03585881529	-1.65943522344341	1.75400422059934e-08	down
WBGene00008343	C56A3.4	protein_coding	chrV	13550516	13551754	-	2477.67448434994	-1.05561046173278	0.00103219645283455	down
WBGene00008371	D1054.3	protein_coding	chrV	10771451	10772832	+	1799.28840419649	-1.73613728442745	3.07788940615176e-09	down
WBGene00008504	pigq-1	protein_coding	chrIV	11146106	11147247	-	119.956651819136	-1.3745725484103	0.00289114599560019	down
WBGene00008530	F02E9.5	protein_coding	chrI	8424993	8426092	-	329.166932615638	-1.72658244560288	1.46519193149496e-05	down
WBGene00008546	gfat-1	protein_coding	chrII	11592392	11595418	-	10627.6925512929	-1.21538276556664	0.00319524488216138	down
WBGene00008561	F07H5.10	protein_coding	chrII	8807141	8808582	-	660.261489475375	-1.31572015258111	0.000124181031519663	down
WBGene00008580	dsb-1	protein_coding	chrIV	12408925	12410470	+	648.376233461316	-0.772280032016619	0.0463171456168638	down
WBGene00008639	F10B5.2	protein_coding	chrII	8144762	8147236	+	424.968286589629	-0.953894727698294	0.0258679652651789	down
WBGene00008641	pch-2	protein_coding	chrII	8158349	8159925	+	207.80162403905	-1.95112524451864	1.66367469370274e-07	down
WBGene00008764	dylt-1	protein_coding	chrI	7300061	7300913	-	719.508263136886	-0.905452654089507	0.013608461639879	down
WBGene00008920	eef-1G	protein_coding	chrV	10965719	10967922	+	150482.614234786	-1.50219243255157	0.000100727501279383	down
WBGene00008968	elli-1	protein_coding	chrIV	8752699	8754827	-	633.282193821877	-0.841594797983263	0.0154523121407801	down
WBGene00009002	hint-1	protein_coding	chrI	7279666	7280489	-	423.17048980668	-0.874486696754302	0.0353087416934608	down
WBGene00009004	pfd-6	protein_coding	chrI	7282964	7283762	-	3166.07390694025	-1.22960715295171	0.000322350607850862	down
WBGene00009013	mrps-33	protein_coding	chrIV	8739470	8740026	-	247.311283304094	-0.910878642235182	0.0382281259720502	down
WBGene00009035	gfat-2	protein_coding	chrIV	11410228	11413002	+	17292.5903101675	-1.07549125971037	0.00643204948490271	down
WBGene00009045	F22B5.10	protein_coding	chrII	8467174	8468010	+	1025.14076577562	-0.843491255987022	0.0169233036117202	down
WBGene00009050	F22D6.2	protein_coding	chrI	7079562	7082040	-	2992.23692844227	-0.695002632084685	0.0437544571524835	down
WBGene00009081	F23B12.4	protein_coding	chrV	14441141	14445349	+	15.9862541379777	-2.18807842257148	0.0456233515442048	down
WBGene00009119	ndk-1	protein_coding	chrI	10553116	10553913	-	308607.170470624	-1.6848575933588	0.000205564210550367	down
WBGene00009139	F25H9.7	protein_coding	chrV	13468376	13469085	+	337.757679552238	-1.2691994664838	0.00124982886905589	down
WBGene00009161	cox-7C	protein_coding	chrI	9773172	9774012	+	667.873912879916	-1.07266029708353	0.0103104356701034	down
WBGene00009187	F27D4.1	protein_coding	chrI	7702429	7704580	+	1272.12692665977	-1.21296522919432	0.000133307543909504	down
WBGene00009207	F28C6.8	protein_coding	chrII	8606849	8607749	+	1008.4138749916	-0.914519348366343	0.0187678336092206	down
WBGene00009270	F30F8.1	protein_coding	chrI	7832663	7835453	-	1599.67909677219	-1.11016632333162	0.0161518182402066	down
WBGene00009285	F31C3.3	protein_coding	chrI	15041433	15050700	-	474.170369550619	-1.03966726139209	0.00379708600337224	down
WBGene00009287	psf-2	protein_coding	chrI	15053010	15053672	+	164.267061122626	-1.60062911369427	5.23344157137434e-05	down
WBGene00009305	metl-17	protein_coding	chrI	14839856	14843128	+	1026.16115839141	-1.33055514139782	0.000340957907800636	down
WBGene00009322	tbc-3	protein_coding	chrIV	9899012	9902513	+	1037.72035034405	-1.18770376434663	0.00164273934511792	down
WBGene00009330	F32D8.5	protein_coding	chrV	10894800	10895953	+	1636.6990344906	-1.73151792681292	2.78971557688454e-07	down
WBGene00009336	F32D8.14	protein_coding	chrV	10893650	10894788	-	2162.67613951926	-1.00427114486491	0.00355483757279993	down
WBGene00009436	marb-1	protein_coding	chrIV	12208190	12209010	-	545.813433938058	-1.03086467681832	0.0184425133577051	down
WBGene00009443	F35G12.7	protein_coding	chrIII	4586538	4587330	-	287.455514514055	-1.75835541804807	9.07077462671283e-07	down
WBGene00009575	F40F8.1	protein_coding	chrII	11127664	11129267	+	1247.43334687404	-1.15720654233808	0.000450766117250963	down
WBGene00009580	xbx-6	protein_coding	chrV	9703055	9707835	+	416.251897803412	-1.53861836021562	3.24555459924065e-06	down
WBGene00009583	aagr-3	protein_coding	chrV	9725984	9729512	-	722.56488104901	-0.843598485193086	0.02598056971727	down
WBGene00009711	F44G4.1	protein_coding	chrII	8994636	8996269	+	1069.3301429756	-0.872392303312773	0.0124380346774357	down
WBGene00009712	F44G4.2	protein_coding	chrII	8996364	8997017	+	1437.08158677345	-1.1359373822818	0.00123881112648002	down
WBGene00009713	F44G4.3	protein_coding	chrII	8997025	8997662	-	122.058642527727	-1.49294264178786	0.00815576152222132	down
WBGene00009776	F46B6.12	protein_coding	chrV	9774897	9775834	-	511.436542627639	-0.87078852978623	0.0262867713947236	down
WBGene00009878	F49C12.9	protein_coding	chrIV	9314817	9316215	-	6975.7872731544	-1.86838923510452	5.83330330439036e-11	down
WBGene00009880	F49C12.11	protein_coding	chrIV	9319380	9320143	+	882.847944649903	-1.19583239367606	0.00294492304896226	down
WBGene00009881	F49C12.12	protein_coding	chrIV	9320122	9321089	-	141.093651460423	-1.07982226473688	0.0331096221507528	down
WBGene00009882	vha-17	protein_coding	chrIV	9321801	9322525	+	158.651012750555	-1.55582506150953	0.000607456725515455	down
WBGene00009918	gcsh-2	protein_coding	chrI	7345886	7347427	-	617.007018679311	-2.45264373229902	1.66714033278636e-13	down
WBGene00009919	kbrl-1	protein_coding	chrI	7347222	7350386	+	1245.8343491935	-1.36290475786254	0.0089347942925171	down
WBGene00009946	ogr-2	protein_coding	chrII	10041134	10042513	+	71.3950813516718	-2.18594316069377	0.000213129492314089	down
WBGene00010042	bcs-1	protein_coding	chrII	8571085	8572904	+	969.944402461829	-0.989389033017486	0.00506681649534184	down
WBGene00010052	F54D5.7	protein_coding	chrII	11547517	11549311	+	1016.1215370963	-0.750731080452174	0.0461749028997023	down
WBGene00010089	hpo-31	protein_coding	chrV	13823052	13825226	+	669.408052809767	-0.9649348653535	0.00525540127185057	down
WBGene00010130	vha-14	protein_coding	chrIII	9508100	9509757	+	1248.93918364787	-0.691519533938397	0.0454929174258304	down
WBGene00010185	F57A10.4	protein_coding	chrV	15769438	15770371	+	88.0143684238767	-1.17626342277023	0.0281160137391156	down
WBGene00010195	pot-2	protein_coding	chrII	14524173	14525108	+	214.716146695745	-1.34022168548259	0.000958347340252515	down
WBGene00010227	F58A4.2	protein_coding	chrIII	9600038	9600745	-	170.391351103202	-2.71380072670633	1.18152069329156e-12	down
WBGene00010229	F58A4.6	protein_coding	chrIII	9614482	9615332	+	549.223917750027	-1.30282900169113	0.000935725912547021	down
WBGene00010233	rbm-17	protein_coding	chrIV	11638316	11640097	+	298.97382358862	-0.890541656311982	0.0332656119558407	down
WBGene00010262	droe-4	protein_coding	chrV	13992656	13993476	+	24.59552819394	-2.30722200990104	0.0391576825386063	down
WBGene00010286	F58H1.3	protein_coding	chrV	11933978	11935059	+	216.443116780399	-1.28980987801418	0.00450375172201545	down
WBGene00010317	idh-1	protein_coding	chrIV	9439078	9441107	-	1585.86924263232	-0.88809861452258	0.00895635473259128	down
WBGene00010407	scb-1	protein_coding	chrV	11118766	11119705	-	106.102831113273	-1.18860581289642	0.0161451716418977	down
WBGene00010419	atp-1	protein_coding	chrI	12652277	12654655	+	36895.8999943423	-1.0883778038931	0.00437687905729372	down
WBGene00010472	cdr-7	protein_coding	chrV	12410879	12412113	-	40.7258018424725	-2.82173686524404	3.63525851769042e-05	down
WBGene00010477	enu-3.6	protein_coding	chrIII	10750434	10751930	+	88.5304529215647	-2.04503089381836	4.58962259640861e-05	down
WBGene00010479	K01G5.8	protein_coding	chrIII	10740177	10740772	-	352.385002780279	-0.918496334037489	0.0223151767303369	down
WBGene00010556	rack-1	protein_coding	chrIV	10176680	10178099	+	38031.8553886862	-1.4001266298506	0.00360746772975649	down
WBGene00010562	cdc-48.3	protein_coding	chrI	8032863	8035696	-	164.092197483487	-1.27599440529843	0.00545753427217956	down
WBGene00010564	ath-1	protein_coding	chrI	8036941	8039831	-	580.925687058754	-1.3072188785084	0.00092440542526763	down
WBGene00010565	vacl-14	protein_coding	chrI	8040799	8043278	+	397.789969649669	-1.06342592996125	0.0024790258954136	down
WBGene00010569	scbp-2	protein_coding	chrI	8039879	8040526	-	49.2086649778599	-1.79713116715912	0.0118123134770021	down
WBGene00010609	dut-1	protein_coding	chrI	9585417	9587203	+	5264.23271770629	-0.739208747321173	0.0372327044948143	down
WBGene00010626	K07C5.3	protein_coding	chrV	10343032	10345489	+	563.157362426442	-0.745714888828107	0.0412620104466134	down
WBGene00010639	K07F5.15	protein_coding	chrIV	9865078	9866149	+	330.102430559413	-1.03437915689681	0.0423442440270721	down
WBGene00010664	dbn-1	protein_coding	chrIII	13759444	13762069	-	1468.01816369311	-0.767462956205678	0.0286823030911631	down
WBGene00010665	rml-1	protein_coding	chrIII	13764030	13768092	-	4474.08218550656	-0.794369075913895	0.0336778002262491	down
WBGene00010666	K08E4.2	protein_coding	chrIV	12055674	12056656	-	129.571500562935	-1.69727464383635	0.000111854824934051	down
WBGene00010678	K08F4.3	protein_coding	chrIV	10129257	10130244	+	2902.05561376411	-1.7388219232375	2.26635683089548e-08	down
WBGene00010685	aipl-1	protein_coding	chrV	15134198	15136801	-	1339.25221699207	-1.45866067144276	1.04848973078758e-06	down
WBGene00010699	trpp-6	protein_coding	chrV	9991895	9992792	+	1272.02489770534	-0.749363888664007	0.0423961764505718	down
WBGene00010790	sodh-1	protein_coding	chrV	11888248	11889650	+	31.7856493771092	-2.99361487349945	0.00157921715493894	down
WBGene00010809	lias-1	protein_coding	chrIII	3503710	3505101	-	351.052202865412	-1.04412318725774	0.0119879695899209	down
WBGene00010913	M110.3	protein_coding	chrII	8214575	8216616	-	625.395334121255	-1.17320975819479	0.0128272093808894	down
WBGene00010975	R01H10.7	protein_coding	chrIII	10261763	10266877	-	159.171304681115	-1.34181292100767	0.00168516076425543	down
WBGene00011038	R05H5.3	protein_coding	chrII	10197625	10198318	+	2177.93229506901	-1.21352406137127	0.00979700011909909	down
WBGene00011039	R05H5.4	protein_coding	chrII	10198218	10200006	-	154.172479483048	-1.61458010757226	0.000653977949136587	down
WBGene00011040	arv-1	protein_coding	chrII	10199810	10200823	-	65.335958346685	-1.8614192293546	0.0027895859221073	down
WBGene00011054	arrd-13	protein_coding	chrII	13758408	13761235	+	245.921419632902	-1.15500329122528	0.00273177042703495	down
WBGene00011063	cpg-3	protein_coding	chrI	7244937	7246295	+	35065.0012984685	-1.53325743853139	0.000352530084109221	down
WBGene00011064	adsl-1	protein_coding	chrI	7246904	7248689	-	902.181936226702	-0.754182579571717	0.0473193699012478	down
WBGene00011066	ztf-15	protein_coding	chrI	7255380	7258700	+	602.04922058646	-0.868553300863458	0.0219922527615037	down
WBGene00011128	adk-1	protein_coding	chrIV	11209309	11210831	-	1205.12129174959	-1.3214051167502	8.44127148142459e-06	down
WBGene00011155	rbm-3.1	protein_coding	chrI	11909366	11909991	-	14540.5875803965	-1.08172498930244	0.0176495553448153	down
WBGene00011156	rbm-3.2	protein_coding	chrI	11910328	11911021	-	83836.0537479186	-1.77676891109063	0.000457131841034829	down
WBGene00011237	gkow-1	protein_coding	chrIV	10358142	10360219	+	484.006578358632	-0.74498257602	0.0467334672360067	down
WBGene00011273	R53.4	protein_coding	chrII	9967277	9968049	-	6453.29573109622	-0.971564594373984	0.0332656119558407	down
WBGene00011282	R74.8	protein_coding	chrIII	4206277	4208219	+	2340.4180417934	-0.752583031510154	0.0325318905054985	down
WBGene00011291	R102.4	protein_coding	chrIV	10691980	10695303	-	39.9392356863913	-1.43841469094033	0.0490025779334747	down
WBGene00011292	allo-1	protein_coding	chrIV	10695306	10697072	-	830.939263754213	-1.38266434083489	4.49779203958323e-05	down
WBGene00011306	R186.3	protein_coding	chrV	12966003	12967210	-	546.598007408458	-0.962226268779156	0.00989402234545058	down
WBGene00011324	hrde-2	protein_coding	chrV	15005100	15006400	+	851.750347326387	-1.15390561073169	0.00103219645283455	down
WBGene00011326	T01D3.1	protein_coding	chrV	13689892	13703330	+	23.8830632938503	-2.41703666747127	0.00649089458713489	down
WBGene00011399	T03F6.3	protein_coding	chrIII	13389395	13390862	+	1431.99379149404	-1.52105890263698	1.6216592557174e-06	down
WBGene00011464	T05B9.1	protein_coding	chrII	11260087	11261192	-	3345.14048045035	-0.79599091621486	0.0243138899128504	down
WBGene00011499	T05G5.4	protein_coding	chrIII	9748934	9749673	+	16.8269430824884	-2.49239261958837	0.0173303157041122	down
WBGene00011501	rmd-1	protein_coding	chrIII	9759094	9760389	+	64024.9416097694	-1.42136795498815	9.01310911531528e-06	down
WBGene00011510	pdha-1	protein_coding	chrII	8066285	8068184	+	3191.37053814078	-1.00250248893078	0.00292542072350632	down
WBGene00011511	gpcp-2	protein_coding	chrII	8067976	8073374	-	479.382082493144	-1.76564177765488	3.69496504494446e-08	down
WBGene00011527	cchl-1	protein_coding	chrII	11235052	11236387	-	2827.39441176452	-0.805846873639298	0.0204303981800394	down
WBGene00011559	umps-1	protein_coding	chrIII	10355837	10357648	-	1246.05904393812	-1.56086668926838	9.55535219717875e-06	down
WBGene00011637	sds-22	protein_coding	chrII	7858401	7859753	+	898.361801565682	-1.36803613269694	2.52583743459589e-05	down
WBGene00011641	T09A5.15	protein_coding	chrII	7857960	7858238	+	34.6982917607758	-1.97193763681525	0.00897654577886356	down
WBGene00011648	cni-1	protein_coding	chrV	13180330	13181534	+	752.184835968788	-0.848393097853373	0.0481107586817112	down
WBGene00011688	T10C6.6	protein_coding	chrV	16024326	16027459	+	1002.82682163187	-1.04849807113735	0.00511247369619112	down
WBGene00011739	T12G3.4	protein_coding	chrIV	12048256	12049928	+	101.273343154399	-2.11553948156881	2.01871975550886e-06	down
WBGene00011759	mrps-18B	protein_coding	chrII	8525681	8526807	+	381.130429890388	-0.989298921218827	0.0122456032813657	down
WBGene00011814	gtf-2H2C	protein_coding	chrIII	10088757	10090785	-	661.532224133875	-0.821002257066399	0.0257935778433515	down
WBGene00011858	T20D3.5	protein_coding	chrIV	9337040	9338567	+	300.660741875568	-0.997958333476396	0.0154518252417962	down
WBGene00011859	T20D3.6	protein_coding	chrIV	9338587	9339305	-	426.470046523395	-0.996283821277008	0.0178821293999925	down
WBGene00011883	mrpl-50	protein_coding	chrII	8929841	8930940	+	961.703312648846	-0.984518064372752	0.00739247315611174	down
WBGene00011892	erh-1	protein_coding	chrV	10578427	10579141	-	2994.90005153558	-0.794009933638008	0.0243138899128504	down
WBGene00011915	ctf-8	protein_coding	chrI	7940134	7940728	-	718.473550796668	-1.20872281107834	0.000207815563577541	down
WBGene00012156	ebp-2	protein_coding	chrII	11442725	11444003	+	925.363128109668	-0.9717962945333	0.0166422659830224	down
WBGene00012157	adbp-1	protein_coding	chrII	11444162	11445106	+	221.539586991851	-1.18648514691607	0.0161451716418977	down
WBGene00012179	W01D2.1	protein_coding	chrII	14815518	14816140	+	1537.77959334776	-1.58127348087446	0.00157921715493894	down
WBGene00012182	osta-3	protein_coding	chrII	14812531	14814894	+	634.619794676519	-0.88707893123168	0.0100767602737566	down
WBGene00012188	W01G7.4	protein_coding	chrII	14060739	14062960	+	1471.89082992848	-1.20251452495394	0.00050856030341505	down
WBGene00012206	W02B12.11	protein_coding	chrII	11473861	11476025	+	381.64591548336	-0.856734795354402	0.0243138899128504	down
WBGene00012337	scyl-1	protein_coding	chrV	13036894	13041721	-	246.980459614586	-1.60893831907742	4.62190058821177e-05	down
WBGene00012431	Y11D7A.7	protein_coding	chrIV	9249519	9250459	+	57.5254449834812	-1.90515735126732	0.00100173661445288	down
WBGene00012472	Y17G7B.21	protein_coding	chrII	11975183	11977661	-	48.6597081390895	-1.398401670711	0.0269444824229092	down
WBGene00012481	Y18D10A.11	protein_coding	chrI	12861951	12863544	-	7964.87030535171	-1.44026273583032	2.51064728013099e-05	down
WBGene00012484	car-1	protein_coding	chrI	12904470	12906040	+	1791.22863030285	-0.846428728058868	0.0291838371309107	down
WBGene00012551	cec-7	protein_coding	chrIII	12875783	12877577	-	1135.32118229746	-1.12388001674026	0.00276905205630985	down
WBGene00012695	Y39B6A.37	protein_coding	chrV	18990851	18993505	+	321.956890915635	-0.875220603664151	0.0296206393086034	down
WBGene00012766	Y41E3.8	protein_coding	chrIV	15028358	15028978	-	226.549984732113	-1.1150674933289	0.0168205811972573	down
WBGene00012768	eef-1B.2	protein_coding	chrIV	15037331	15039551	+	8704.56620000157	-0.966144746990795	0.0417295549414075	down
WBGene00012795	Y43E12A.3	protein_coding	chrIV	10987895	10989221	+	124.058749640208	-1.79787047391598	4.71144492096621e-05	down
WBGene00012806	Y43F4B.9	protein_coding	chrIII	13315123	13318603	+	352.871959347224	-0.800355267213244	0.0414235458596044	down
WBGene00012992	mrpl-20	protein_coding	chrII	13338281	13339961	+	198.14796171844	-1.08160170305451	0.0336672285262766	down
WBGene00013024	cept-2	protein_coding	chrV	14347766	14351482	+	91.6374588359132	-1.59982029009503	0.00217151044409565	down
WBGene00013026	Y49A3A.3	protein_coding	chrV	14354410	14355741	+	262.558447362555	-0.958708290028289	0.0369209930932115	down
WBGene00013159	Y53F4B.12	protein_coding	chrII	15019223	15025782	+	50.2073341519434	-2.0344114944323	0.00190697006507797	down
WBGene00013208	Y54G9A.5	protein_coding	chrII	13722964	13725037	+	1512.13758864065	-1.61899450689119	2.34011410893036e-07	down
WBGene00013209	bub-3	protein_coding	chrII	13726062	13729610	+	2145.7897314203	-0.824422657063555	0.0170958384865374	down
WBGene00013236	Y56A3A.18	protein_coding	chrIII	11917836	11918719	-	531.019991493601	-1.25091756442249	0.00223843567813191	down
WBGene00013306	Y57G11C.8	protein_coding	chrIV	14781837	14782895	+	54.8211113780394	-2.09663618737524	0.000422686938373154	down
WBGene00013325	Y57G11C.36	protein_coding	chrIV	14771415	14773781	-	318.372557164385	-2.69796419323843	2.59794690993153e-14	down
WBGene00013361	fars-2	protein_coding	chrV	19897977	19907434	-	668.708207956637	-1.12159953324827	0.00139555742596482	down
WBGene00013379	Y62E10A.13	protein_coding	chrIV	13389146	13399053	-	351.579646123025	-0.862096339708979	0.0305254502373799	down
WBGene00013436	Y66D12A.10	protein_coding	chrIII	11565874	11568007	+	1169.52064353114	-0.899473307067203	0.0212872893218203	down
WBGene00013461	Y67H2A.2	protein_coding	chrIV	13289776	13297819	-	887.306413266715	-1.3185028101838	0.000684897301178945	down
WBGene00013462	micu-1	protein_coding	chrIV	13297926	13300066	+	926.759841673382	-0.969398033103684	0.0178115489770295	down
WBGene00013463	kdp-1	protein_coding	chrIV	13300188	13300625	+	2136.1664880253	-0.951993141824452	0.0155184979937502	down
WBGene00013553	Y75B8A.18	protein_coding	chrIII	12225639	12226230	-	913.894551606944	-1.22622244869013	0.000205564210550367	down
WBGene00013569	bath-36	protein_coding	chrV	15187888	15189588	+	156.949167444297	-1.31873644686577	0.00134096442093109	down
WBGene00013604	Y87G2A.18	protein_coding	chrI	13512313	13514290	-	117.965849753068	-1.09837111789215	0.0283902055649011	down
WBGene00013674	Y105E8A.14	protein_coding	chrI	14465380	14468214	-	146.621827927651	-1.08679699121947	0.0121827370881007	down
WBGene00013724	Y106G6H.14	protein_coding	chrI	10472196	10473389	-	503.121201327627	-0.764705650154934	0.0357022951838369	down
WBGene00013967	ZK287.7	protein_coding	chrV	9693062	9694785	+	193.786640501384	-0.956589192633683	0.0261894168811472	down
WBGene00014012	riok-3	protein_coding	chrIII	9802355	9805011	-	534.778471891659	-0.997408328122863	0.00506681649534184	down
WBGene00014034	ZK643.2	protein_coding	chrIII	8956540	8957731	+	974.521783098405	-0.962972901594368	0.0110532723345955	down
WBGene00014095	gdh-1	protein_coding	chrIV	11953249	11955541	+	5727.09694295494	-0.744126318300313	0.0445570152615297	down
WBGene00014109	chpf-1	protein_coding	chrV	10202538	10203485	-	390.539513591729	-1.02867109044142	0.00598048819140576	down
WBGene00014112	ZK856.11	protein_coding	chrV	10203771	10204938	-	400.967803923656	-1.23632338877015	0.00177514678549764	down
WBGene00014172	clpp-1	protein_coding	chrII	10300714	10302842	-	345.347575939696	-1.1187636939885	0.00276901369474864	down
WBGene00014176	ZK1010.2	protein_coding	chrIII	12975068	12977862	-	773.382089238312	-0.991606336144639	0.00474556665655936	down
WBGene00014258	ZK1320.9	protein_coding	chrII	9684088	9686713	-	332.469913675175	-0.927141103770339	0.0145923950011764	down
WBGene00015011	B0041.8	protein_coding	chrI	4647424	4648275	+	3771.99938481809	-0.88816376701488	0.0079488840503556	down
WBGene00015022	B0205.8	protein_coding	chrI	10728898	10730233	-	355.414183888886	-0.930606817989652	0.0312371879423459	down
WBGene00015073	B0238.9	protein_coding	chrV	5275554	5278101	-	497.274325178424	-1.00986495680867	0.00530316637230017	down
WBGene00015074	natc-2	protein_coding	chrV	5274070	5275615	+	722.348433763701	-0.902614080577024	0.00908195216272628	down
WBGene00015102	cpg-2	protein_coding	chrIII	7102092	7103990	-	45677.7745242386	-1.08982826275231	0.0465138372032017	down
WBGene00015134	B0304.2	protein_coding	chrII	4523622	4524589	+	386.561253900038	-1.08992994743718	0.00216338447887046	down
WBGene00015145	arle-14	protein_coding	chrIII	5692906	5693938	+	2808.7929773454	-0.867764597659789	0.0179408245694232	down
WBGene00015150	B0336.13	protein_coding	chrIII	5694036	5694784	+	910.22562788519	-1.11117870638585	0.000871900460474218	down
WBGene00015208	B0495.9	protein_coding	chrII	7707586	7708710	-	2427.98146050151	-0.947553170804129	0.011929878690615	down
WBGene00015235	cdc-26	protein_coding	chrI	10639076	10640233	-	668.081774596016	-0.893816936849955	0.0242354245041834	down
WBGene00015291	C01B12.8	protein_coding	chrII	24666	25446	+	476.970525018326	-1.60391531049024	7.58581909918408e-05	down
WBGene00015308	ddi-1	protein_coding	chrIV	6522867	6524571	+	893.709566054539	-0.904409652868232	0.00807211411071431	down
WBGene00015312	C01G8.1	protein_coding	chrI	5272846	5274270	-	30897.3409694086	-1.26873377573683	3.31185720168559e-05	down
WBGene00015326	ivd-1	protein_coding	chrIV	5086856	5088864	-	1350.59576013756	-0.880604784249606	0.0129349286410967	down
WBGene00015327	snpn-1	protein_coding	chrIV	5090243	5091043	-	212.205322087512	-1.02552337267793	0.0106033449406399	down
WBGene00015425	C04E6.11	protein_coding	chrV	5914093	5917891	-	487.094155787954	-0.773531841725136	0.0481286646478953	down
WBGene00015504	simr-1	protein_coding	chrI	5981766	5985871	-	709.032046742704	-1.0700424020807	0.00103219645283455	down
WBGene00015538	sams-3	protein_coding	chrIV	5848657	5850843	+	909.95527053388	-1.56257059312246	6.3694466229515e-07	down
WBGene00015579	C07H6.2	protein_coding	chrIII	7521009	7521332	+	44.1284699128024	-1.40632905179657	0.0337368089204015	down
WBGene00015641	C09E7.7	protein_coding	chrIII	6546720	6551229	-	74.9855447371042	-1.45453688044203	0.00841726100453489	down
WBGene00015703	C11D2.7	protein_coding	chrIV	6154558	6155396	-	433.59845388215	-1.19305630392871	0.000903237471222072	down
WBGene00015744	C13F10.5	protein_coding	chrV	7215009	7219088	-	292.338735070446	-0.932757062228046	0.0189396424832857	down
WBGene00015809	C16A3.4	protein_coding	chrIII	6381634	6382996	+	3414.73667144481	-0.917079377278593	0.0138637433241354	down
WBGene00015816	C16A11.3	protein_coding	chrII	4229545	4230797	+	242.455912013092	-0.944355594568045	0.0303131756710447	down
WBGene00015978	C18F10.7	protein_coding	chrIII	6276048	6278351	-	750.642219171632	-1.24922220526119	0.000111676552334899	down
WBGene00016115	mdt-26	protein_coding	chrII	5661181	5665243	+	696.042216684091	-1.26176999436494	0.00459640898935717	down
WBGene00016121	ift-43	protein_coding	chrII	5659881	5660786	-	22.4313062935303	-2.69022344216706	0.00200107317870346	down
WBGene00016128	elpc-4	protein_coding	chrIV	8016994	8018221	+	479.534694602458	-1.0403901053092	0.0069037543072462	down
WBGene00016148	C26F1.3	protein_coding	chrV	7777300	7778920	+	669.076038064161	-1.25493588927024	0.000260739342656814	down
WBGene00016150	hint-3	protein_coding	chrV	7760474	7761633	+	50.0802422764652	-1.51472368115039	0.0139236874261562	down
WBGene00016178	mesp-1	protein_coding	chrIV	8499310	8500076	+	3804.5172840138	-1.13965332084285	0.00413441580878045	down
WBGene00016238	mob-4	protein_coding	chrIII	8225097	8226380	+	1049.53712666362	-0.777543947219079	0.0275903896523023	down
WBGene00016341	mtq-2	protein_coding	chrII	2187149	2189457	-	151.734247657701	-1.26363646438196	0.00969215895207118	down
WBGene00016418	hpo-27	protein_coding	chrI	5906658	5918157	+	326.010268767498	-0.876943264102829	0.0303866056542812	down
WBGene00016442	C35D10.5	protein_coding	chrIII	4862351	4863426	+	177.849019373668	-1.01874751542479	0.0145584411311045	down
WBGene00016446	C35D10.10	protein_coding	chrIII	4860683	4861794	-	247.245801984945	-1.23397669102978	0.00102379428314494	down
WBGene00016492	C37A2.6	protein_coding	chrI	6788032	6789002	-	31.9894797398032	-1.69964896868164	0.0331093364320452	down
WBGene00016493	C37A2.7	protein_coding	chrI	6789039	6789738	-	2975.87814970626	-1.44635451321091	0.00256792105080881	down
WBGene00016586	C42C1.8	protein_coding	chrIV	12291044	12293317	+	702.621719188175	-1.39548063643497	1.97337966950321e-05	down
WBGene00016591	C42C1.13	protein_coding	chrIV	12278725	12279545	+	554.73715327396	-0.952013518790715	0.0262867713947236	down
WBGene00016621	arch-1	protein_coding	chrI	10624464	10625387	+	170.217491930862	-2.01958521580344	1.19273295195317e-06	down
WBGene00016623	psmd-9	protein_coding	chrII	6902095	6902931	+	395.839718659979	-0.791036839986744	0.0445570152615297	down
WBGene00016674	C45G9.2	protein_coding	chrIII	5069066	5070418	+	1107.42403684804	-0.923262406845341	0.0248382742211052	down
WBGene00016712	C46E10.8	protein_coding	chrII	3725839	3728096	-	87.2489904085456	-1.89847033694035	8.48708236411893e-05	down
WBGene00016799	C50C3.1	protein_coding	chrIII	8191995	8193845	+	402.174838957714	-0.934797273140657	0.0139236874261562	down
WBGene00016822	C50E3.11	protein_coding	chrV	7602256	7603486	-	262.125390372451	-1.07026916104887	0.0078656359497159	down
WBGene00016844	sucg-1	protein_coding	chrIV	7728913	7730650	+	431.727108889825	-0.798293394861075	0.0490785725796147	down
WBGene00016907	C53H9.2	protein_coding	chrI	1832897	1834763	+	1352.14401370592	-1.51863780332651	0.000168371087637383	down
WBGene00016930	madf-6	protein_coding	chrI	1011371	1014455	-	424.503990775308	-1.43007461728618	0.000549694814527833	down
WBGene00016964	C56C10.7	protein_coding	chrII	6584410	6587575	-	821.259637629045	-0.753950409158638	0.0301985736874914	down
WBGene00016968	epg-5	protein_coding	chrII	6598344	6609365	-	236.094226027942	-1.20744086357892	0.0050242906408362	down
WBGene00016989	mrpl-48	protein_coding	chrV	5593706	5594503	+	451.974625722457	-0.869442523156118	0.0407759226697482	down
WBGene00017007	D1007.10	protein_coding	chrI	4586273	4589450	+	171.478781947323	-1.10864199094206	0.0155992455340687	down
WBGene00017053	D2024.5	protein_coding	chrIV	7227271	7228308	-	800.622009182435	-0.761112018438424	0.0353087416934608	down
WBGene00017062	glrx-3	protein_coding	chrV	4338883	4341308	-	1363.28274424654	-0.971349361464069	0.00263774656986395	down
WBGene00017064	ppfr-2	protein_coding	chrI	6625066	6626788	-	668.034949051175	-0.965703652164083	0.0093802098399202	down
WBGene00017066	maco-1	protein_coding	chrI	6598982	6607520	-	207.068172132872	-1.5100107941614	0.000147132736403807	down
WBGene00017074	D2096.7	protein_coding	chrIV	8375722	8377630	-	333.239646377491	-1.22127498089908	0.00630463673704035	down
WBGene00017087	E01A2.5	protein_coding	chrI	4135239	4137074	-	342.716714969046	-0.966392116378798	0.0114274336153573	down
WBGene00017121	cyc-2.1	protein_coding	chrIV	4747895	4749012	-	3930.82333880182	-1.10524890138904	0.00754173239372364	down
WBGene00017132	tofu-6	protein_coding	chrII	5421248	5422737	+	1891.30956793184	-0.855967804847852	0.00738368517951859	down
WBGene00017134	EEED8.3	protein_coding	chrII	5414276	5415370	+	9341.00956217178	-1.97473393873768	2.44286985405309e-11	down
WBGene00017141	EEED8.13	protein_coding	chrII	5411537	5412567	-	28.3195119976095	-3.02827525678993	0.000209131983178942	down
WBGene00017142	EEED8.14	protein_coding	chrII	5412722	5414052	-	152.222311730308	-2.34748675476683	2.99239547764308e-08	down
WBGene00017153	E_BE45912.2	protein_coding	chrIII	1028773	1031103	-	64.8288920707113	-1.37620779544845	0.0248342126466234	down
WBGene00017160	F01F1.3	protein_coding	chrIII	5871938	5874706	+	62.9172981957856	-1.58927704755163	0.00845210566971361	down
WBGene00017166	aldo-2	protein_coding	chrIII	5874673	5876625	-	35757.3740881703	-1.51843248920267	1.0460442912599e-06	down
WBGene00017219	F07F6.7	protein_coding	chrII	5422735	5423858	-	46.6729683410559	-2.02418749228157	0.00284025348926687	down
WBGene00017358	F10E9.7	protein_coding	chrIII	8305734	8307441	-	167.552281430978	-1.07576159583173	0.0129154452124318	down
WBGene00017441	F13H8.8	protein_coding	chrII	6265609	6268083	-	13.708559809803	-2.39977497395094	0.0434236144179205	down
WBGene00017459	F14D2.11	protein_coding	chrII	3341297	3342089	-	72.8750130581176	-1.59472673730531	0.00500289730536609	down
WBGene00017462	F14D2.14	protein_coding	chrII	3346745	3347990	-	82.8800241984865	-1.21443858712188	0.0299521577536132	down
WBGene00017549	pid-1	protein_coding	chrII	7689681	7690556	-	1770.15110786496	-1.13248459788717	0.00180557581903888	down
WBGene00017556	F18A12.7	protein_coding	chrII	3411091	3414483	-	56.4078604458345	-1.89399620691815	0.00288740570576045	down
WBGene00017584	F19B10.2	protein_coding	chrII	3675476	3676739	+	629.30796304653	-1.46864332943389	0.000426294374106734	down
WBGene00017620	tofu-2	protein_coding	chrV	7049434	7051248	-	2027.25107405855	-1.4932528361673	1.03073966602003e-05	down
WBGene00017696	polk-1	protein_coding	chrIII	8626258	8628590	-	2039.87332660864	-0.854939954317793	0.017057526997178	down
WBGene00017750	F23F1.10	protein_coding	chrII	41471	41982	-	196.218456249754	-1.15110566954643	0.00615842601887887	down
WBGene00017758	F23H11.2	protein_coding	chrIII	895747	900158	+	345.095568739852	-1.239830282588	0.0116427887769126	down
WBGene00017759	sucl-2	protein_coding	chrIII	900138	901412	-	1302.77510476431	-0.828748440528077	0.0152204464533136	down
WBGene00017763	crls-1	protein_coding	chrIII	908330	909902	-	845.742240740751	-1.00539963401505	0.00656268717028767	down
WBGene00017776	F25B5.5	protein_coding	chrIII	5943833	5946124	-	726.122336183304	-1.09783182756978	0.00126254757190248	down
WBGene00017777	F25B5.6	protein_coding	chrIII	5946215	5948733	-	1321.69057092928	-1.15519452986049	0.00290486678286092	down
WBGene00017828	F26F4.6	protein_coding	chrIII	4891608	4893640	-	554.726962481363	-0.891802272845623	0.0139440228697523	down
WBGene00017829	F26F4.9	protein_coding	chrIII	4910475	4912521	-	972.244113676679	-1.21886595930266	0.000390481151327125	down
WBGene00017831	F26F4.12	protein_coding	chrIII	4908960	4910038	-	511.552415116417	-1.20532290153756	0.000665917845674207	down
WBGene00017832	kbp-2	protein_coding	chrIII	4903169	4903884	-	219.434887479288	-1.14648238708291	0.00677370412473355	down
WBGene00017985	neg-1	protein_coding	chrV	4373754	4374874	-	1182.68499303715	-0.891700714053302	0.0235556494463057	down
WBGene00017986	F32D1.7	protein_coding	chrV	4374974	4376173	-	1830.59397933724	-0.916121448701285	0.0127285525894454	down
WBGene00017990	cec-4	protein_coding	chrIV	7575718	7577326	+	228.6051060754	-0.925473985615416	0.02598056971727	down
WBGene00018099	ztf-28	protein_coding	chrV	2090669	2091740	+	161.382158544094	-1.39694542710826	0.000510854549622812	down
WBGene00018131	F37A4.1	protein_coding	chrIII	6723389	6725724	+	995.847761892265	-0.882734189714637	0.0162618944506573	down
WBGene00018132	F37A4.2	protein_coding	chrIII	6722454	6723283	+	826.251336995056	-1.49392659718086	2.05276210072155e-05	down
WBGene00018181	mpdu-1	protein_coding	chrV	8358203	8359163	-	417.813175230612	-1.69118401493207	5.34559173032201e-05	down
WBGene00018218	F40A3.3	protein_coding	chrV	7877444	7878514	+	455.027236602216	-1.05613779053001	0.00895635473259128	down
WBGene00018230	mage-1	protein_coding	chrI	2642724	2643778	+	460.908826393776	-0.896669416836078	0.0244783720413201	down
WBGene00018302	F41G3.6	protein_coding	chrII	6742914	6744267	+	1627.402653016	-1.06376791875694	0.000618548436802115	down
WBGene00018305	exos-8	protein_coding	chrII	6741691	6742816	+	2087.94582697281	-1.5089575233121	1.91616686475813e-06	down
WBGene00018337	F42A9.8	protein_coding	chrIV	8618244	8618785	-	58.2873163190537	-1.30655394458267	0.0311577370372484	down
WBGene00018390	F43E2.1	protein_coding	chrII	7375280	7377580	+	129.58075600887	-0.994325733477494	0.0342244440990075	down
WBGene00018427	F44E7.5	protein_coding	chrV	5778817	5780922	-	854.339488425011	-2.8122259267606	2.73911497924593e-08	down
WBGene00018613	skpt-1	protein_coding	chrIII	5446511	5448395	-	5156.01595407615	-1.64747867500654	7.92918249265342e-08	down
WBGene00018636	oef-1	protein_coding	chrIV	7548417	7551519	+	4818.48793460631	-1.06306268669115	0.00262856802218715	down
WBGene00018637	F49E8.6	protein_coding	chrIV	7553202	7554667	-	122.588010052511	-1.16588170043117	0.0170106070434896	down
WBGene00018679	F52C12.2	protein_coding	chrIV	1953579	1956710	+	190.472056823823	-1.12062145772231	0.0106033449406399	down
WBGene00018698	vha-18	protein_coding	chrV	8411775	8413482	-	933.987923793735	-1.53412659919201	6.3694466229515e-07	down
WBGene00018764	F53F10.2	protein_coding	chrI	3829515	3834125	+	503.338437128103	-0.937213710263402	0.011456584182127	down
WBGene00018827	pst-2	protein_coding	chrIII	5680433	5682325	+	327.743131407465	-0.912999122424102	0.0465138372032017	down
WBGene00018846	eef-1B.1	protein_coding	chrIII	7972382	7973386	-	150915.741073882	-1.67396232938335	0.000112574325495644	down
WBGene00018867	zhp-1	protein_coding	chrI	5366944	5367986	-	187.228369884843	-1.06958303449836	0.0115028859114922	down
WBGene00018961	mrps-16	protein_coding	chrII	5474373	5475420	+	163.072476546488	-1.16888608347389	0.0186127178510814	down
WBGene00018964	F56D2.2	protein_coding	chrIII	5587263	5589128	+	334.376069737733	-0.891047980606078	0.0188072328511341	down
WBGene00019196	H14A12.3	protein_coding	chrIII	7463797	7465244	+	1512.55488828501	-2.88722731452504	1.27673630128777e-11	down
WBGene00019322	ahcy-1	protein_coding	chrI	6836469	6838140	+	13452.0451976551	-1.05314354762353	0.0169441344162188	down
WBGene00019353	K03B4.1	protein_coding	chrV	4689330	4691611	+	679.216098113832	-1.09114891772688	0.00221361802153402	down
WBGene00019354	K03B4.2	protein_coding	chrV	4687994	4689234	+	1355.7024411575	-0.88328922209934	0.00803374610352617	down
WBGene00019381	K04C2.3	protein_coding	chrIII	6873089	6873729	+	341.270555558602	-1.03212903824008	0.00531767608699746	down
WBGene00019433	acdh-3	protein_coding	chrI	6464195	6466941	-	1014.23012515743	-0.913981277307258	0.0145082457050912	down
WBGene00019466	tos-1	protein_coding	chrV	9338859	9344203	-	825.227969911908	-0.864477516308058	0.0243138899128504	down
WBGene00019498	K07E8.7	protein_coding	chrII	640991	650367	-	107.508102521929	-2.05222720368617	6.53319000782299e-06	down
WBGene00019509	K07H8.9	protein_coding	chrIV	8285175	8286476	-	486.279808836817	-1.81359968043638	1.53330988297995e-06	down
WBGene00019537	K08D12.3	protein_coding	chrIV	1710265	1711127	+	3192.52539025532	-1.17973410021009	0.00136467290642108	down
WBGene00019598	K09H9.7	protein_coding	chrI	3150341	3152003	-	46.3529857137917	-1.77052795215364	0.00388591688508462	down
WBGene00019606	clec-88	protein_coding	chrII	6365722	6367002	+	26623.4542225423	-0.744706895956708	0.0223806327271981	down
WBGene00019607	K10B2.4	protein_coding	chrII	6360326	6360959	-	491.911760803336	-1.0908757443885	0.00388591688508462	down
WBGene00019630	emb-1	protein_coding	chrIII	5173439	5173809	+	220.910025589983	-1.01265770107662	0.0281233742944752	down
WBGene00019651	K11D12.12	protein_coding	chrV	5052261	5053490	+	53.5997918308807	-1.43803694342744	0.0233323892972349	down
WBGene00019677	K12H4.2	protein_coding	chrIII	8047712	8048464	+	193.938937961545	-1.15616783633262	0.00933478753881291	down
WBGene00019678	K12H4.3	protein_coding	chrIII	8046034	8047612	+	1268.74573389482	-1.14461908284275	0.00050285466026984	down
WBGene00019679	spcs-3	protein_coding	chrIII	8045017	8045931	+	1028.14356415605	-1.54721295416663	1.09514906507189e-06	down
WBGene00019713	pqn-52	protein_coding	chrI	5566343	5570085	-	1711.71871157029	-0.856463046441311	0.00893643434105514	down
WBGene00019724	M02B7.2	protein_coding	chrIV	3803581	3804949	+	92.9528223772378	-1.08211892907009	0.0337165143815552	down
WBGene00019725	algn-14	protein_coding	chrIV	3800872	3803426	-	132.908169230026	-1.20424466376305	0.0312371879423459	down
WBGene00019811	egg-2	protein_coding	chrIII	7058527	7060583	-	2370.0312575571	-0.753386705083085	0.0461749028997023	down
WBGene00019825	R02D3.8	protein_coding	chrIV	255966	257203	-	147.391945994626	-1.47444266105087	0.000824068172363266	down
WBGene00019831	R02F2.1	protein_coding	chrIII	5501885	5506400	+	1410.16914307372	-0.931445799080262	0.0078656359497159	down
WBGene00019890	R05F9.6	protein_coding	chrII	4889437	4891405	+	1156.45983372689	-1.23217325619098	0.000144314865322779	down
WBGene00019983	sti-1	protein_coding	chrV	773518	774775	+	2476.38728331519	-1.25615714417802	0.00708274462531474	down
WBGene00020027	R12C12.7	protein_coding	chrII	6055039	6055985	-	132.164935314818	-1.63361099454989	0.000123049391069684	down
WBGene00020035	egg-5	protein_coding	chrI	4168984	4171589	-	1354.3692337782	-1.23136542632416	0.00503912163069302	down
WBGene00020064	kbp-1	protein_coding	chrIII	6869633	6870348	+	162.036398311744	-1.20745220704178	0.00553924671861108	down
WBGene00020166	T02G5.7	protein_coding	chrII	7075614	7077188	+	1194.26567839277	-0.700971363893186	0.044022646510514	down
WBGene00020275	atp-4	protein_coding	chrV	6426246	6427112	-	2216.49926693611	-0.857500387545736	0.033154286463503	down
WBGene00020300	ssna-1	protein_coding	chrIV	388084	388716	+	403.550991552031	-0.987612059608076	0.0079717549655951	down
WBGene00020349	T08B2.11	protein_coding	chrI	6221245	6223115	-	80.9138067492416	-3.00296560294567	1.52254313225766e-08	down
WBGene00020398	cerk-1	protein_coding	chrI	6931138	6936928	+	636.932870622476	-0.994997756485918	0.00268598678908732	down
WBGene00020408	T10D4.6	protein_coding	chrII	3119332	3123183	+	286.584947289447	-2.21884381999945	7.80860465051541e-11	down
WBGene00020467	T12F5.2	protein_coding	chrI	3731352	3732940	+	199.117262794017	-1.59900523727546	4.45383950996644e-05	down
WBGene00020480	ssup-72	protein_coding	chrII	6776598	6777900	+	230.637134439602	-0.920251283036153	0.0298449485909544	down
WBGene00020499	mrps-18.C	protein_coding	chrII	6736203	6736783	+	231.663532135406	-0.930929663339882	0.031153239395208	down
WBGene00020500	T14B4.3	protein_coding	chrII	6734937	6736110	+	825.277245203821	-0.896451132185796	0.00623810332288005	down
WBGene00020588	T19H12.2	protein_coding	chrV	4890429	4891422	+	5989.51978995733	-1.06266909564517	0.00291156215625154	down
WBGene00020625	mrrf-1	protein_coding	chrI	3909629	3910544	-	37.9708508287258	-1.68012583882113	0.0212807746566505	down
WBGene00020696	pygl-1	protein_coding	chrV	3579023	3585042	+	14942.6953020742	-1.16103290243226	0.000110414404197634	down
WBGene00020709	T23B3.1	protein_coding	chrI	6717819	6719428	+	388.139218973082	-1.05889381348922	0.00351398392465421	down
WBGene00020757	ucr-2.3	protein_coding	chrIII	879860	881458	+	1844.06229984523	-0.801819338359468	0.0373779614830297	down
WBGene00020761	T24C4.5	protein_coding	chrIII	877435	879734	-	375.622390080043	-1.25278800064828	0.0011759418423118	down
WBGene00020782	T24H7.3	protein_coding	chrII	6246354	6247334	+	768.62848309353	-0.890552034210159	0.0158736979154305	down
WBGene00020823	T26A5.8	protein_coding	chrIII	6462216	6462856	-	632.633749661836	-1.49717954606778	4.21085398307813e-05	down
WBGene00020942	W02D7.6	protein_coding	chrV	8299753	8301507	-	893.956178356325	-1.60672322744081	2.55212689430524e-07	down
WBGene00020951	sna-1	protein_coding	chrV	6709578	6710679	-	2420.797273463	-1.01872958441353	0.00212159820835683	down
WBGene00021000	W03F9.2	protein_coding	chrV	127000	128034	-	118.944707991931	-1.04901696756713	0.0334676409985324	down
WBGene00021014	pid-4	protein_coding	chrI	4962451	4964390	+	242.23463255866	-0.932504022874028	0.0203341362737953	down
WBGene00021076	W07E6.5	protein_coding	chrII	473503	477851	+	281.867292374743	-1.69743110704663	1.27082934119061e-05	down
WBGene00021082	zip-11	protein_coding	chrIV	3311276	3313189	+	113.168774992258	-3.18568863912043	8.29822266521554e-10	down
WBGene00021097	cdc-37	protein_coding	chrII	577837	580593	-	1509.17261574151	-1.06386167482168	0.00119903939876447	down
WBGene00021104	W09B6.4	protein_coding	chrII	1132287	1140839	-	44.2585533017413	-1.58532844516695	0.0136099493059425	down
WBGene00021112	W09C3.4	protein_coding	chrI	4704604	4705885	+	274.147124026472	-0.917264717287931	0.0185909049680459	down
WBGene00021201	Y17G9B.4	protein_coding	chrIV	4752119	4753227	+	238.209826645959	-1.42613030137915	0.00106497933438308	down
WBGene00021269	Y23H5A.2	protein_coding	chrI	2621957	2623186	+	185.007329830629	-2.38118414521077	7.36218723704568e-09	down
WBGene00021287	Y24D9B.1	protein_coding	chrIV	4317358	4321921	+	16.2228008590729	-2.20908165163019	0.0465138372032017	down
WBGene00021296	Y25C1A.13	protein_coding	chrII	3109365	3111247	-	158.705667841138	-0.985527385229835	0.0311762638734991	down
WBGene00021340	Y34F4.5	protein_coding	chrIII	1026462	1031065	-	81.9373023374868	-2.64365060513448	1.51565881698569e-06	down
WBGene00021350	Y37E3.8	protein_coding	chrI	2069681	2070607	-	15280.2230696161	-1.71547426923665	0.000787164040166247	down
WBGene00021378	Y37E11B.6	protein_coding	chrIV	3598656	3599306	-	277.654730164157	-1.35713011925332	0.000715657494382445	down
WBGene00021420	trap-3	protein_coding	chrIV	2389445	2390259	+	322.314122172346	-0.962011464264996	0.0445570152615297	down
WBGene00021508	Y41D4A.6	protein_coding	chrIV	1740447	1745503	-	535.633881494006	-1.45790731047377	0.000320486715448534	down
WBGene00021512	Y41D4B.4	protein_coding	chrIV	1660110	1670294	+	109.130463059571	-1.05370444729589	0.0309502660531166	down
WBGene00021657	Y48G1A.1	protein_coding	chrI	348460	357236	+	51.7701846163774	-1.32345096495355	0.0344894948241989	down
WBGene00021658	Y48G1A.2	protein_coding	chrI	347469	348357	+	940.240198891535	-1.6867620249718	9.62941544957265e-08	down
WBGene00021687	Y48G8AL.7	protein_coding	chrI	1157571	1162923	+	76.7460212012258	-1.84705307996677	0.000647797193650177	down
WBGene00021763	Y51F10.2	protein_coding	chrI	1978030	1983412	+	33416.5131828307	-0.839374503077003	0.0137536777166226	down
WBGene00021795	Y52E8A.2	protein_coding	chrII	4320836	4321617	+	175.012675723878	-0.917590508577847	0.033401244700199	down
WBGene00021887	fbxc-45	protein_coding	chrIV	2919827	2922243	-	97.2080432424548	-1.0971471779209	0.0423961764505718	down
WBGene00021956	Y57E12AL.1	protein_coding	chrV	7060530	7062816	+	2279.48630108221	-1.04607555302598	0.000805580688094815	down
WBGene00021960	tmem-258	protein_coding	chrV	7063174	7063718	+	399.337646378573	-1.11679661379518	0.00332591574427685	down
WBGene00022031	Y65B4A.8	protein_coding	chrI	659565	663610	-	148.366750109319	-1.98916856268325	5.5309454276613e-05	down
WBGene00022042	icd-2	protein_coding	chrI	535791	536587	+	11593.1226729683	-1.21671540334273	0.0229703867155608	down
WBGene00022057	Y67D2.7	protein_coding	chrIII	1555410	1558529	-	338.778800525915	-0.895947781849251	0.0178975239152386	down
WBGene00022101	Y69A2AR.32	protein_coding	chrIV	2610436	2612441	+	456.248840349174	-1.83959457155733	9.92604209534234e-06	down
WBGene00022127	yop-1	protein_coding	chrI	2730004	2731453	+	2799.06658716491	-1.10758305438064	0.0146508527910821	down
WBGene00022128	Y71F9B.6	protein_coding	chrI	2721588	2726724	-	97.8740055423705	-1.61171752047948	0.00224760130662034	down
WBGene00022141	chaf-2	protein_coding	chrI	1823447	1825967	+	712.247295517178	-0.747903589916182	0.0387574681577992	down
WBGene00022174	slc-30A9	protein_coding	chrIII	2690160	2698817	-	126.432720682077	-1.00088224464773	0.0298449485909544	down
WBGene00022235	sqd-1	protein_coding	chrIV	6324174	6326422	+	2147.43866417363	-0.7617651899082	0.0203341362737953	down
WBGene00022250	Y73B6BL.29	protein_coding	chrIV	6321929	6323567	+	203.847968706423	-1.20656488038625	0.0405802317934255	down
WBGene00022268	Y73E7A.1	protein_coding	chrI	1629003	1633498	+	233.568608841449	-1.06112642136477	0.00935324407502791	down
WBGene00022336	Y82E9BR.3	protein_coding	chrIII	1419196	1419869	+	4887.62811391655	-0.851462815853668	0.0441661636313187	down
WBGene00022452	Y110A2AR.1	protein_coding	chrII	2919710	2920904	+	9002.63745387898	-1.08214394953761	0.00101619099710174	down
WBGene00022590	ZC317.7	protein_coding	chrV	5468645	5471030	-	89.4698672930151	-1.39639105842429	0.0288845729948923	down
WBGene00022618	ZC477.3	protein_coding	chrIV	7103492	7105096	+	2262.2125420282	-0.851717952050104	0.0384223473069214	down
WBGene00022620	rde-8	protein_coding	chrIV	7101379	7103261	-	594.595523782886	-0.98598165225479	0.00904663019082651	down
WBGene00022646	acl-9	protein_coding	chrV	6453226	6454965	+	956.309241047899	-0.704470395023036	0.0413361410622778	down
WBGene00022672	npp-24	protein_coding	chrII	5505870	5509038	+	885.913129674289	-0.773162619957666	0.0236839577576897	down
WBGene00022673	ZK177.8	protein_coding	chrII	5509022	5514945	-	661.992995918445	-0.873279689075752	0.00974430804973334	down
WBGene00022737	tofu-7	protein_coding	chrIII	7083684	7085018	-	1160.60266052744	-0.898257887740621	0.0274793045827988	down
WBGene00022738	fubl-2	protein_coding	chrIII	7085196	7087741	-	1371.56614947867	-0.763661274835626	0.0437482643927757	down
WBGene00022748	oaz-1	protein_coding	chrI	6093307	6094437	+	859.295376659072	-1.01054553023582	0.00210421422518981	down
WBGene00022752	ZK484.6	protein_coding	chrI	6090009	6091385	-	26.9173260995635	-2.78319036644845	0.000787164040166247	down
WBGene00022787	tag-307	protein_coding	chrIII	7855648	7857242	-	743.870290732659	-0.893201241886415	0.0175943731149859	down
WBGene00022798	fahd-1	protein_coding	chrIII	7892256	7894629	+	51.3440479010265	-1.64249225259597	0.0120983277433306	down
WBGene00022800	ZK688.5	protein_coding	chrIII	7885084	7891623	-	660.926098228067	-2.00091528040075	2.09669906748304e-11	down
WBGene00022803	ZK688.9	protein_coding	chrIII	7881113	7883000	-	452.016005055837	-0.956109928643967	0.00839079332258292	down
WBGene00022854	cin-4	protein_coding	chrII	7038292	7041685	+	345.366949709515	-2.38809279517	1.3523787616686e-12	down
WBGene00022862	ZK1236.1	protein_coding	chrIII	8429297	8431621	+	230.555240502093	-0.915405418548451	0.0376430255149683	down
WBGene00022881	ZK1248.11	protein_coding	chrII	5827587	5828586	-	543.601845918001	-1.28921681424955	0.000169389591623116	down
WBGene00022883	ZK1248.15	protein_coding	chrII	5836781	5838553	-	381.26331393019	-1.30917314013816	0.000953639281157841	down
WBGene00022885	ZK1248.19	protein_coding	chrII	5838663	5839414	-	120.55343819199	-1.17188435450517	0.0376430255149683	down
WBGene00023068	rpl-41.2	protein_coding	chrI	4790292	4790642	+	1523.5580829708	-1.70269582463791	0.000386142291953241	down
WBGene00023427	F14D2.15	protein_coding	chrII	3342335	3343814	-	112.326725885261	-1.07396733283315	0.0261252586228313	down
WBGene00043057	M142.8	protein_coding	chrIII	10933631	10936129	+	274.190185006407	-0.912090561976016	0.0394235386216288	down
WBGene00043068	F32E10.9	protein_coding	chrIV	7562190	7563950	-	23.9392023036216	-3.8509759364487	1.89325550357446e-05	down
WBGene00044025	T01G1.4	protein_coding	chrIV	11359864	11361509	-	261.242289382421	-0.824578342193715	0.0437482643927757	down
WBGene00044065	tag-229	protein_coding	chrI	13802393	13806801	-	200.390462034989	-0.989585570534228	0.0162618944506573	down
WBGene00044258	Y57G11C.51	protein_coding	chrIV	14773592	14774554	-	1345.36089693365	-1.77729825274592	6.37005321944363e-05	down
WBGene00044305	rad-8	protein_coding	chrI	5744180	5745617	+	798.629337331306	-0.865721502547122	0.0103104356701034	down
WBGene00044322	tag-280	protein_coding	chrII	12460652	12461471	+	79.4745436863001	-1.63275501505471	0.00276901369474864	down
WBGene00044762	ZK688.11	protein_coding	chrIII	7883574	7884963	-	181.350279318308	-2.72584517434869	1.67298835968004e-13	down
WBGene00077500	C27H6.9	protein_coding	chrV	9982868	9983932	+	280.625201141725	-1.59215470680823	4.0176869867396e-05	down
WBGene00138720	F58H1.8	protein_coding	chrV	11935148	11936529	+	185.281740250299	-1.11895941319263	0.0103104356701034	down
WBGene00185002	K11H3.8	protein_coding	chrIII	9835188	9838682	+	226.856842410584	-0.996741402310647	0.0408117353667565	down
WBGene00194706	C53A5.16	protein_coding	chrV	14521204	14522614	-	131.214437331969	-1.31009371553748	0.0249786768895591	down
WBGene00219425	Y54G2A.73	protein_coding	chrIV	3000541	3008892	-	49.0585624574704	-1.75555391823332	0.0039092944050503	down
WBGene00255714	B0511.19	protein_coding	chrI	10633279	10634078	-	299.017098022545	-0.997091511929112	0.00864605053815648	down
WBGene00271694	T10E9.14	protein_coding	chrI	6531983	6533031	-	133.610513174545	-1.46560601005284	0.0233558884336998	down
WBGene00271706	D2089.8	protein_coding	chrII	10662245	10662781	-	24.1462064225448	-2.00746851148955	0.0161451716418977	down
WBGene00000066	act-4	protein_coding	chrX	4960621	4964413	+	2626.51684159362	1.05307684730333	0.00236412147892679	up
WBGene00000067	act-5	protein_coding	chrIII	13604412	13606066	-	57.2285359964771	1.36916691671521	0.0458545646651384	up
WBGene00000103	akt-2	protein_coding	chrX	14147700	14152070	+	19.9947479147343	2.10602660751492	0.0284191845169195	up
WBGene00000137	amx-1	protein_coding	chrIII	3822403	3826260	+	84.2919291336163	1.67955718303112	0.00783279954694634	up
WBGene00000140	anc-1	protein_coding	chrI	4318033	4359092	+	104.407570553756	1.20676753741651	0.0442907004844807	up
WBGene00000149	apl-1	protein_coding	chrX	5112422	5116866	-	50.9764762256389	1.49406057704451	0.0199340180016796	up
WBGene00000186	ark-1	protein_coding	chrIV	12622091	12631022	-	371.436824687114	1.04897811596432	0.00971459101435518	up
WBGene00000214	asp-1	protein_coding	chrV	19049562	19050752	-	34.5312847511058	1.96332125228962	0.0402998074998023	up
WBGene00000219	asp-6	protein_coding	chrV	8267511	8268937	-	22.392283522549	2.99980619312857	0.0119879695899209	up
WBGene00000221	atf-4	protein_coding	chrX	14809156	14810810	-	166.028159811968	1.38529917609737	0.00953480849473906	up
WBGene00000222	atf-6	protein_coding	chrX	12480948	12484904	+	43.2268864984356	1.53833630775394	0.024159501943747	up
WBGene00000370	ccg-1	protein_coding	chrIV	15270160	15275804	-	330.872526578222	1.44782396876622	0.00413441580878045	up
WBGene00000383	cdc-14	protein_coding	chrII	5589038	5593427	-	989.923628555382	0.812232954089995	0.0170106070434896	up
WBGene00000396	cdh-4	protein_coding	chrIII	4520357	4536994	+	407.633860625924	1.28889988077349	0.00231355529884879	up
WBGene00000535	cpi-1	protein_coding	chrIV	6092603	6093680	-	151.843869454524	3.63041909982436	3.57146439038755e-14	up
WBGene00000545	clp-4	protein_coding	chrIII	1807740	1818323	-	83.217586658578	2.39027424270476	7.03219796825836e-06	up
WBGene00000565	cnt-1	protein_coding	chrII	12072170	12088868	-	56.5200475059434	1.31658927410586	0.0377483985724088	up
WBGene00000670	col-95	protein_coding	chrIII	11703994	11705091	+	24.0281601637482	3.28574925877972	0.0083662477252012	up
WBGene00000677	col-103	protein_coding	chrIV	762413	763678	-	52.8680800744616	4.28911742035419	0.0177847583856382	up
WBGene00000715	col-142	protein_coding	chrV	6831177	6832256	+	67.1227467172115	2.02531372778642	0.00959234083243219	up
WBGene00000752	col-179	protein_coding	chrX	11201465	11202485	+	146.437975699453	2.96781168878726	2.3795541151114e-06	up
WBGene00000797	crn-4	protein_coding	chrX	2255848	2258101	-	127.833245351278	1.13616531646343	0.024165383077767	up
WBGene00000900	daf-4	protein_coding	chrIII	5625135	5632323	+	112.280140654201	1.08626083993216	0.0341346628027736	up
WBGene00000977	dhs-14	protein_coding	chrV	2763981	2765200	-	12.7466031453074	4.76228594342172	0.00380541493777915	up
WBGene00000984	dhs-21	protein_coding	chrV	12731767	12733645	-	31.0959712669482	3.06434847661302	0.000499516337434342	up
WBGene00001032	dnj-14	protein_coding	chrX	4709741	4711748	-	34.5923743407981	1.62251392002458	0.0387574681577992	up
WBGene00001038	dnj-20	protein_coding	chrII	9617469	9624176	-	173.119752083097	1.24142678510934	0.00362092147417874	up
WBGene00001045	dnj-27	protein_coding	chrI	11877803	11887278	+	66.8552315831435	2.06174803180198	0.000689030759008703	up
WBGene00001082	dpy-23	protein_coding	chrX	4389359	4393803	+	66.0627757799062	1.74832954460692	0.00806352271954898	up
WBGene00001130	dyn-1	protein_coding	chrX	15568890	15573021	+	93.0205090332545	1.19179788543086	0.0280659064190795	up
WBGene00001169	eef-1A.2	protein_coding	chrX	7823654	7825769	+	367.412789738954	1.02342788634086	0.0365902084867971	up
WBGene00001186	egl-18	protein_coding	chrIV	1902322	1917840	+	136.532019858155	1.11034752295656	0.0236176868995733	up
WBGene00001208	egl-44	protein_coding	chrII	5928802	5940830	+	14.1228731847722	3.588083755912	0.00971459101435518	up
WBGene00001263	emb-9	protein_coding	chrIII	9336881	9344447	-	228.753718779735	1.47301590839669	0.000587457909556777	up
WBGene00001395	fat-3	protein_coding	chrIV	9803023	9806119	+	94.6815440987077	1.25895063648829	0.0332656119558407	up
WBGene00001425	fis-2	protein_coding	chrX	8283275	8285219	-	99.7500006760083	1.19533686978359	0.0408014524631908	up
WBGene00001438	fkh-6	protein_coding	chrII	4379585	4383406	-	22.5896659191337	2.31063651878029	0.0246540239011534	up
WBGene00001479	fmo-4	protein_coding	chrV	13603276	13606701	-	88.6666888734334	1.27413115870161	0.0235191322117101	up
WBGene00001481	fog-1	protein_coding	chrI	3211046	3217267	+	465.315150295432	0.876631880821511	0.0135007178184262	up
WBGene00001488	frm-1	protein_coding	chrI	14875823	14900322	-	679.396842521016	0.892810476734364	0.0156574305595428	up
WBGene00001493	frm-7	protein_coding	chrV	12302484	12306974	+	120.152501630983	1.1999455233396	0.041945720655523	up
WBGene00001560	gei-3	protein_coding	chrX	12795201	12813639	-	27.6115215667873	2.20948635550409	0.00952187994619803	up
WBGene00001569	meg-3	protein_coding	chrX	1986469	1989607	-	610.893080841252	1.04744021710936	0.00675876427329768	up
WBGene00001579	gex-2	protein_coding	chrIV	572769	583577	+	291.12058079656	0.941514425038382	0.0236748756689071	up
WBGene00001582	gfi-2	protein_coding	chrI	9737816	9744146	+	572.093968737688	0.949408342890617	0.0205556531925389	up
WBGene00001708	grk-1	protein_coding	chrX	9991248	9999208	-	85.7018413273979	1.29889442282609	0.0395986398506903	up
WBGene00001752	gst-4	protein_coding	chrIV	10142225	10143099	+	112.27518074813	2.16204228803473	0.000587457909556777	up
WBGene00001761	gst-13	protein_coding	chrII	9231457	9232344	+	12.3593534226792	3.63550241328342	0.021536250626054	up
WBGene00001772	gst-24	protein_coding	chrII	13610443	13611366	-	90.7649210811198	4.09806945733491	2.16364064048971e-13	up
WBGene00001778	gst-30	protein_coding	chrII	4933883	4935054	-	51.511373224883	1.42785014571793	0.0348918143884138	up
WBGene00002065	iff-2	protein_coding	chrII	8559375	8561367	-	147.74037331605	0.967172796486515	0.0346144563133377	up
WBGene00002081	ina-1	protein_coding	chrIII	9168073	9172802	-	72.6774008745915	1.33372869336705	0.0215500955508471	up
WBGene00002217	klp-4	protein_coding	chrX	3171420	3178701	-	23.935328612523	1.79144956051693	0.0454862984367192	up
WBGene00002240	ksr-2	protein_coding	chrI	12047342	12059798	-	280.618216008185	1.1011870901643	0.00912555288157131	up
WBGene00002251	lat-1	protein_coding	chrII	8896841	8908634	+	990.126934427231	0.93960277368727	0.0112437461973556	up
WBGene00002253	lbp-1	protein_coding	chrX	3259142	3259812	+	174.872865301974	1.32084298885176	0.0129154452124318	up
WBGene00002258	lbp-6	protein_coding	chrI	6728296	6729376	-	60.1643525933245	2.23029031442853	7.51483618292984e-05	up
WBGene00002265	lec-2	protein_coding	chrII	10009608	10016183	-	93.3227977960852	1.17661196238599	0.0267535414784194	up
WBGene00002267	lec-4	protein_coding	chrIII	3771425	3773326	-	124.154346750362	1.50008798125556	0.0126937340895077	up
WBGene00002268	lec-5	protein_coding	chrII	5839639	5841103	-	171.4044040067	1.70366975398185	0.00332096721720804	up
WBGene00002269	lec-6	protein_coding	chrIII	599510	600366	-	32.4451016968297	2.1694250442585	0.0463572158250979	up
WBGene00002271	lec-8	protein_coding	chrX	9850571	9851336	+	141.088293059933	2.37868739245449	0.000172081321099017	up
WBGene00002280	let-2	protein_coding	chrX	16380597	16389340	-	311.813441889685	1.51921231287304	0.000142700630375082	up
WBGene00002295	let-19	protein_coding	chrII	8770975	8782020	+	276.012488557586	0.917358101414997	0.0417295549414075	up
WBGene00002632	let-413	protein_coding	chrV	7973078	7977776	-	54.0533104722874	1.54222849115242	0.0387527791729912	up
WBGene00002978	lev-11	protein_coding	chrI	14621169	14631094	-	345.624434901085	1.00566615058897	0.033403026379489	up
WBGene00002989	lim-7	protein_coding	chrI	5716574	5725809	+	30.2575633841768	1.81201657826834	0.0373746614319323	up
WBGene00003093	lys-4	protein_coding	chrIV	11621429	11623174	-	14.9343741169166	2.92530211981831	0.0414235458596044	up
WBGene00003096	lys-7	protein_coding	chrV	3481432	3482600	-	17.4157872996632	5.48930420060776	0.00035042184114175	up
WBGene00003219	mes-1	protein_coding	chrX	11857478	11862373	+	59.0629562562463	1.33330985072239	0.0351358120738652	up
WBGene00003229	mex-3	protein_coding	chrI	127285	134270	+	2779.66952390584	0.825151404298781	0.0381958853095823	up
WBGene00003247	mig-15	protein_coding	chrX	10421653	10428657	-	49.8014284335503	1.48274636414531	0.0373057477802643	up
WBGene00003369	mlc-1	protein_coding	chrX	17459210	17460778	+	168.427353893629	1.25796861879864	0.037453257068922	up
WBGene00003375	mlp-1	protein_coding	chrIII	5971527	5975055	-	29.8098083153443	2.25012699481678	0.00423697759441933	up
WBGene00003396	mom-4	protein_coding	chrI	9895692	9900817	-	516.506422309876	1.08420860410153	0.00738368517951859	up
WBGene00003423	msi-1	protein_coding	chrIII	3964648	3976391	-	27.5744204328631	1.90249402380303	0.0382061898732465	up
WBGene00003476	mtm-3	protein_coding	chrIII	3789979	3800467	-	1331.37177788176	0.851500923486923	0.0263884375755697	up
WBGene00003495	mup-2	protein_coding	chrX	6408471	6410227	-	223.353781654926	1.1936313619722	0.0178821293999925	up
WBGene00003582	dcap-2	protein_coding	chrIV	13513369	13521870	-	612.056887292321	0.842108102176275	0.0403033346544568	up
WBGene00003593	nfm-1	protein_coding	chrIII	6159453	6164589	+	24.0274148653533	2.0435178213236	0.0236922101583485	up
WBGene00003601	nhr-2	protein_coding	chrI	5818474	5821134	-	51.4846413001281	1.70160206667018	0.0168205811972573	up
WBGene00003661	nhr-71	protein_coding	chrX	13747315	13751797	+	164.32151923929	1.23360739280014	0.0093802098399202	up
WBGene00003674	nhr-84	protein_coding	chrV	15876732	15879608	-	17.6577970859218	2.17877883274039	0.0461749028997023	up
WBGene00003706	nhr-116	protein_coding	chrV	16912234	16915350	+	13.818407413426	2.89751649470833	0.032858111605474	up
WBGene00003776	nmy-1	protein_coding	chrX	2909527	2918044	+	165.955994383662	2.1869338375562	2.01021136054315e-07	up
WBGene00003812	nrf-5	protein_coding	chrV	13828267	13830907	+	30.8985465785657	2.73538008049556	0.0021394879293794	up
WBGene00003858	ogt-1	protein_coding	chrIII	7145842	7153797	-	370.860791984033	0.904354559062037	0.0433402899399152	up
WBGene00003893	ost-1	protein_coding	chrIV	1107396	1110872	+	562.372772922069	1.42750978523557	0.000361350013647058	up
WBGene00003898	oxi-1	protein_coding	chrIII	10858284	10866946	+	598.815528436751	0.745017317814367	0.0380826555033644	up
WBGene00003912	pal-1	protein_coding	chrIII	4804688	4809576	-	521.455028427895	1.15638470258559	0.00261850852790731	up
WBGene00003918	par-3	protein_coding	chrIII	5664233	5676795	+	1471.44196093393	0.773331905009916	0.0311762638734991	up
WBGene00004049	parp-1	protein_coding	chrI	2907725	2925529	-	460.930371740802	0.784082177867878	0.0409304072927436	up
WBGene00004053	tank-1	protein_coding	chrV	1276415	1285707	-	271.268967235294	0.999095836380706	0.0115327950954228	up
WBGene00004086	pph-4.2	protein_coding	chrIII	12374173	12377248	-	433.438871539282	0.872689065440431	0.0336778002262491	up
WBGene00004087	ppk-1	protein_coding	chrI	5358512	5365174	+	258.341708527951	1.0399073253023	0.0173912172641631	up
WBGene00004111	pqn-21	protein_coding	chrI	6773973	6780151	-	413.135732519464	1.70967409715921	1.13012248214922e-06	up
WBGene00004112	pqn-22	protein_coding	chrIV	6019672	6033639	-	101.921015157704	1.93242533042899	0.000765190446544518	up
WBGene00004148	pqn-65	protein_coding	chrX	4610911	4619635	-	654.774243721209	1.00601117535857	0.019227310674427	up
WBGene00004313	rbc-1	protein_coding	chrX	14611374	14624863	+	134.800999355456	1.18515516298956	0.0278609393263951	up
WBGene00004370	rig-3	protein_coding	chrX	6853618	6860922	+	14.2375533991989	2.79642166366213	0.0215500955508471	up
WBGene00004371	rig-4	protein_coding	chrIV	7991410	8004119	-	648.424721198328	0.965627537404404	0.0142933257088891	up
WBGene00004438	rpl-25.1	protein_coding	chrX	4715178	4715796	+	145.900455795119	1.41068708521055	0.0011759418423118	up
WBGene00004745	sdc-1	protein_coding	chrX	16275763	16282534	+	147.834651386916	1.42047194858755	0.00360746772975649	up
WBGene00004758	sek-1	protein_coding	chrX	7816734	7821036	+	51.3945068606981	1.78096545409631	0.0161518182402066	up
WBGene00004769	sel-12	protein_coding	chrX	915867	918290	+	45.9303287506216	1.72406547121441	0.0162911066951935	up
WBGene00004774	sem-5	protein_coding	chrX	7959453	7961723	-	117.27220977145	1.35543999063534	0.0236774564002575	up
WBGene00004782	set-2	protein_coding	chrIII	4922427	4930204	-	351.855617705351	0.865590465942926	0.0456233515442048	up
WBGene00004786	sex-1	protein_coding	chrX	10201329	10205421	-	124.804242196236	1.41000491991003	0.00654898433652986	up
WBGene00004804	skn-1	protein_coding	chrIV	5651039	5660384	-	1181.01355079158	0.866144121250084	0.02598056971727	up
WBGene00004829	sli-1	protein_coding	chrX	720237	725968	-	147.864112629471	1.21810601870438	0.0169233036117202	up
WBGene00004904	snf-5	protein_coding	chrII	12861963	12865785	-	13.4581762169529	2.98429806936938	0.0271545020818981	up
WBGene00004945	sop-2	protein_coding	chrII	12339944	12344799	+	75.0403059987694	1.39671326076289	0.0269718755027512	up
WBGene00005023	sqv-5	protein_coding	chrI	9947804	9953391	+	1370.06874828601	0.882417147917167	0.0235551549873585	up
WBGene00006044	ssp-16	protein_coding	chrI	6102067	6102396	+	24.883551476037	3.30612513386116	0.00809816817866127	up
WBGene00006063	sto-1	protein_coding	chrX	7562824	7564814	+	106.522646918934	1.6172428994491	0.00884188169677257	up
WBGene00006351	sur-5	protein_coding	chrX	7301389	7305570	-	99.6027645767162	1.21395090659454	0.0243138899128504	up
WBGene00006384	taf-3	protein_coding	chrX	16332435	16346028	+	95.0586808055614	1.66787639190139	0.00230390817754383	up
WBGene00006407	lim-9	protein_coding	chrI	9181810	9220728	-	22.8187139674086	2.26898094601124	0.0321132663638764	up
WBGene00006408	tag-18	protein_coding	chrX	3731894	3734036	-	337.342455194855	0.969669600730536	0.0219922527615037	up
WBGene00006504	kcc-1	protein_coding	chrIV	7206269	7218002	+	196.031858637647	1.3585557318929	0.00293491880207218	up
WBGene00006517	madd-3	protein_coding	chrX	14284752	14296659	-	135.506089609014	1.47560616264501	0.00924849189475974	up
WBGene00006524	tap-1	protein_coding	chrX	14589624	14591821	+	40.8022670088203	1.59335294324286	0.0325987156046246	up
WBGene00006530	tba-4	protein_coding	chrII	10918706	10920211	+	53.0376716049945	1.57895105923293	0.0146508527910821	up
WBGene00006541	tbh-1	protein_coding	chrX	15500256	15504895	-	785.604620341961	1.17083721988885	0.0170106070434896	up
WBGene00006552	tbx-33	protein_coding	chrIII	11633216	11636840	-	48.5957005757039	1.78377406762933	0.0039835275127462	up
WBGene00006593	tol-1	protein_coding	chrI	444003	461605	+	590.741784993191	0.959902876813784	0.0176109583884111	up
WBGene00006601	tpi-1	protein_coding	chrII	12036835	12039139	-	535.806936615343	0.878106716351858	0.02598056971727	up
WBGene00006602	tps-1	protein_coding	chrX	17467121	17474534	-	47.8816756370957	1.61567196372684	0.0152204464533136	up
WBGene00006603	tps-2	protein_coding	chrII	14600902	14610554	+	26.9721410799383	1.9592933750869	0.0351358120738652	up
WBGene00006606	tra-3	protein_coding	chrIV	14436445	14444183	-	102.764970871485	1.14941227752916	0.0483415143198372	up
WBGene00006763	unc-26	protein_coding	chrIV	13261555	13272516	-	254.907636156195	1.06916175075505	0.0103974794594557	up
WBGene00006764	unc-27	protein_coding	chrX	8789456	8790621	+	149.977773187828	1.26829791309393	0.0103866999503304	up
WBGene00006768	unc-32	protein_coding	chrIII	8905615	8911756	+	505.526834619892	0.894955380979306	0.0199340180016796	up
WBGene00006769	unc-33	protein_coding	chrIV	3516886	3526602	+	98.2615986021745	1.24862950835837	0.0133347993206383	up
WBGene00006776	unc-40	protein_coding	chrI	5679837	5691503	-	629.740822198371	0.899514025530535	0.0273190189871856	up
WBGene00006788	unc-53	protein_coding	chrII	11058047	11089456	-	26.4023652084107	2.45621050351586	0.00329286963378462	up
WBGene00006789	unc-54	protein_coding	chrI	14855901	14863482	-	148.977209713193	1.13351448913299	0.0176109583884111	up
WBGene00006823	unc-94	protein_coding	chrI	5992661	6003379	-	329.435503712572	1.15102047808173	0.0156468961960255	up
WBGene00006827	unc-98	protein_coding	chrX	7570374	7573619	-	89.1668778458436	1.10947010301665	0.0473193699012478	up
WBGene00006836	unc-112	protein_coding	chrV	14691855	14696654	-	86.4769013700737	1.58106993105367	0.0140686438598502	up
WBGene00006896	ver-3	protein_coding	chrX	10992477	10997851	+	37.1085944252137	1.70325448608737	0.0176395758101266	up
WBGene00006925	vit-1	protein_coding	chrX	7727889	7733168	+	34.4704022856303	1.99393243648156	0.0348566087833474	up
WBGene00006928	vit-4	protein_coding	chrX	3558769	3563965	-	27.3835229701952	2.92096113401062	0.0164742852859665	up
WBGene00007053	chd-7	protein_coding	chrI	4685865	4698575	-	188.233439165302	1.18748009523953	0.00714776898588186	up
WBGene00007091	eri-12	protein_coding	chrIV	12156838	12164281	+	129.556766590034	1.28213207082983	0.0273190189871856	up
WBGene00007261	lron-3	protein_coding	chrX	15546644	15557949	-	33.323277017469	1.84372747044264	0.0173303157041122	up
WBGene00007297	C04F12.1	protein_coding	chrI	9673664	9678557	-	620.351634233713	1.62614122875181	1.0420981813283e-06	up
WBGene00007309	C04G2.10	protein_coding	chrIV	10115442	10118118	+	51.799338573821	1.87178112213759	0.00474556665655936	up
WBGene00007327	C05C9.3	protein_coding	chrX	11142971	11152820	-	29.8193000453382	2.95493184032505	0.000386142291953241	up
WBGene00007357	C06A12.3	protein_coding	chrIV	17427723	17429602	+	34.7236606470801	2.2314351235935	0.00389171128694889	up
WBGene00007419	C07E3.9	protein_coding	chrII	10350756	10351613	+	25.8040673710001	1.87695373376522	0.0337614792690729	up
WBGene00007574	C14B1.3	protein_coding	chrIII	3703564	3705058	+	224.522927494462	1.04675337963243	0.0212872893218203	up
WBGene00007675	C18D4.6	protein_coding	chrV	17535586	17538375	-	82.2249699341174	2.72529337198673	6.54708260381763e-07	up
WBGene00007703	gbf-1	protein_coding	chrIII	11751258	11773681	-	211.933732221099	0.954399703209297	0.0208056074552933	up
WBGene00007771	C27C12.1	protein_coding	chrX	14852552	14853762	-	109.719431482664	1.52504108323573	0.00138194782651652	up
WBGene00007779	C27D8.3	protein_coding	chrIV	12706700	12711744	-	131.966617319949	3.17934006219418	7.69973649646168e-10	up
WBGene00007923	C34C12.4	protein_coding	chrIII	3467664	3469746	-	151.197131725418	1.05929434847215	0.0161518182402066	up
WBGene00007924	rsu-1	protein_coding	chrIII	3472003	3473722	+	190.612015813441	1.43184510889613	0.000386626463845555	up
WBGene00008010	C38D9.2	protein_coding	chrV	17567150	17571742	+	24.4865127537719	2.89305018714012	0.00367463331249773	up
WBGene00008377	D1054.10	protein_coding	chrV	10791975	10792875	-	377.288964832707	6.90269938733889	2.59311676239118e-06	up
WBGene00008531	F02E9.7	protein_coding	chrI	8412422	8416197	+	118.324228624465	1.29205205425452	0.0150329335626997	up
WBGene00008549	din-1	protein_coding	chrII	11614770	11633609	-	302.015481791474	0.967148344291332	0.0173374876563467	up
WBGene00008622	F09C8.2	protein_coding	chrX	16140507	16147022	-	140.418456243737	1.97337984002283	0.000320737008007391	up
WBGene00008741	ctsa-1.2	protein_coding	chrII	11739358	11742876	+	63.1525213099422	3.39927522107211	0.000117809018396761	up
WBGene00008805	git-1	protein_coding	chrX	10524898	10528452	+	35.5249568380929	2.01329483729536	0.0189327497567198	up
WBGene00008862	F15D4.5	protein_coding	chrII	13245376	13247774	+	32.6087061056918	2.63138726519085	0.0010297446474987	up
WBGene00008865	F15G9.1	protein_coding	chrX	9706384	9708566	+	12.1287155797744	4.12536464364853	0.0110574921461074	up
WBGene00008951	F19C6.2	protein_coding	chrX	10000935	10005361	+	38.78587493695	1.77946348359499	0.0175693620017325	up
WBGene00009202	aptf-4	protein_coding	chrII	8590984	8593012	+	22.3048595546367	4.01374471103229	0.00100375272686938	up
WBGene00009233	F28H6.4	protein_coding	chrX	14127872	14133528	+	230.126369056184	1.3989312271008	0.0006373069915679	up
WBGene00009245	rict-1	protein_coding	chrII	13098239	13116810	-	866.274673943447	1.56588132859483	1.91616686475813e-06	up
WBGene00009280	F31B9.3	protein_coding	chrX	15923740	15925169	+	110.251382044849	1.03250715148135	0.0490785725796147	up
WBGene00009301	F31F6.2	protein_coding	chrX	14869014	14871880	-	81.1928958568536	1.37682041486402	0.0382061898732465	up
WBGene00009342	fasn-1	protein_coding	chrI	8975366	8986540	-	726.869588561414	1.06087339144204	0.0148101023668697	up
WBGene00009373	F34D10.3	protein_coding	chrIII	3734255	3734851	+	59.9973816401153	1.5733457243498	0.0136686664329052	up
WBGene00009394	clec-63	protein_coding	chrII	12895638	12897446	+	17.0049136716563	4.49213723014648	0.00262856802218715	up
WBGene00009434	F35E12.10	protein_coding	chrV	13745695	13748758	-	178.311426339801	1.36405125599675	0.0122456032813657	up
WBGene00009594	cyld-1	protein_coding	chrIII	9898604	9910658	-	1012.64098394263	1.1207093028071	0.00169046382872165	up
WBGene00009701	egg-3	protein_coding	chrII	10882408	10884441	-	1337.76260122416	0.762382311820593	0.0432109890811548	up
WBGene00009736	ciao-2B	protein_coding	chrIII	13437054	13439544	-	681.210817756488	1.10465897785484	0.00294785822294085	up
WBGene00009787	F46F2.3	protein_coding	chrX	15259579	15260287	-	104.175606270105	2.6796199029642	0.000472935729934275	up
WBGene00009801	ipla-2	protein_coding	chrX	9833352	9838039	-	94.6784636542505	1.30387270905561	0.0253967667973545	up
WBGene00009824	gpdh-1	protein_coding	chrI	14075837	14078211	+	20.6453985399634	2.59024285404892	0.0367410153257638	up
WBGene00009886	F49E2.2	protein_coding	chrX	9566729	9573740	+	49.1549388356465	2.08164824825373	0.0011759418423118	up
WBGene00009888	F49E2.5	protein_coding	chrX	9543652	9560804	+	114.68791126255	1.80817159420062	0.00279156019689652	up
WBGene00009940	strl-1	protein_coding	chrI	9928993	9930885	+	509.576515422896	0.763550076985158	0.0437482643927757	up
WBGene00009976	swan-2	protein_coding	chrV	13800973	13804281	-	159.007010065571	1.35070525362339	0.0166892020772943	up
WBGene00009977	swan-1	protein_coding	chrV	13804395	13807237	-	99.4701341189571	1.35277218122797	0.0146508527910821	up
WBGene00010079	F55A11.6	protein_coding	chrV	11776838	11783429	+	21.0789339557401	2.00199353760289	0.0454862984367192	up
WBGene00010204	cpr-9	protein_coding	chrV	12003053	12004584	+	50.019489247897	2.06501895822279	0.0364512076140284	up
WBGene00010264	F58G1.2	protein_coding	chrII	12915417	12919010	-	1522.77014633273	1.04007927693861	0.0125197162631088	up
WBGene00010333	copz-1	protein_coding	chrII	10872879	10873796	+	807.391917250656	1.10656343279279	0.00485831041281645	up
WBGene00010440	ttr-51	protein_coding	chrIV	13250655	13252311	-	76.3269541849537	2.04498577136561	0.00179868565857806	up
WBGene00010491	K02B7.3	protein_coding	chrII	14694192	14695301	-	32.3452157779868	3.63870332948726	3.25218146319758e-05	up
WBGene00010492	meg-1	protein_coding	chrX	13927036	13929634	-	1198.85380972745	0.846053689402944	0.0235191322117101	up
WBGene00010493	meg-2	protein_coding	chrX	13922643	13926129	-	162.69007195794	1.52058647357817	0.00646272191772102	up
WBGene00010681	mak-1	protein_coding	chrII	8744071	8747250	+	256.196264235108	1.04029953011109	0.0108630392395372	up
WBGene00010759	cysl-2	protein_coding	chrII	14492874	14494451	-	87.7381853887173	1.51784358470984	0.00318451241078498	up
WBGene00010806	M01E5.3	protein_coding	chrI	13280846	13286504	-	720.584627009275	0.888838195147309	0.0463171456168638	up
WBGene00010918	M117.1	protein_coding	chrIV	11814247	11819758	+	23.4875625514257	2.37942696686501	0.00715469312478028	up
WBGene00011105	R07E3.4	protein_coding	chrX	10330539	10333351	-	16.2266844076055	2.77478021644812	0.0269718755027512	up
WBGene00011198	R10E4.1	protein_coding	chrIII	4269743	4272510	+	99.0201452038234	1.19727835246157	0.0227992157023324	up
WBGene00011232	pck-2	protein_coding	chrI	7866136	7872100	+	1592.31804711364	1.01299887027186	0.00558942081528504	up
WBGene00011252	R11H6.4	protein_coding	chrV	14609943	14610705	+	83.9514852627277	1.3281490164256	0.0290513523091586	up
WBGene00011276	aakg-5	protein_coding	chrII	9971035	9975125	-	1244.41894691312	1.33512932426361	0.000762435275597351	up
WBGene00011331	T01E8.1	protein_coding	chrII	10206725	10209261	+	28.657238296289	1.94384002078319	0.0423296157548056	up
WBGene00011388	T02G6.5	protein_coding	chrI	11815908	11819280	+	370.78144012587	0.929801817527955	0.0435121597973575	up
WBGene00011474	aldo-1	protein_coding	chrIII	13563346	13564937	-	87.6660900598575	1.47976180084926	0.026111779600276	up
WBGene00011498	T05G5.1	protein_coding	chrIII	9739094	9743339	-	60.7086324939272	2.46159482186055	2.05276210072155e-05	up
WBGene00011561	ttr-15	protein_coding	chrIII	10337847	10339440	+	48.5140497415173	3.09659663331857	2.25361325354563e-05	up
WBGene00011614	nfya-1	protein_coding	chrX	11944285	11946838	-	107.785533333063	1.1233915773621	0.0296444447123829	up
WBGene00011738	T12G3.2	protein_coding	chrIV	12038980	12046967	-	91.9082169150752	1.63319537301877	0.0242354245041834	up
WBGene00011802	T16G1.9	protein_coding	chrV	12946798	12950862	-	157.092163079703	1.21394484178155	0.0138823489995954	up
WBGene00011820	T18D3.1	protein_coding	chrX	12454745	12457949	+	105.919872669886	1.32365151600803	0.028088235706623	up
WBGene00011939	prmt-9	protein_coding	chrIV	12677398	12684378	-	838.780458428002	0.86752562834665	0.0199340180016796	up
WBGene00012019	dkf-2	protein_coding	chrV	16747622	16788441	+	434.487488184646	0.958013623074579	0.00924849189475974	up
WBGene00012117	T28B11.1	protein_coding	chrV	10712160	10732422	-	403.68720274569	1.16518415386305	0.0160097982556293	up
WBGene00012140	T28F4.5	protein_coding	chrI	7491816	7492934	+	26.8016680289142	2.13556841219204	0.020773735884731	up
WBGene00012158	ucr-2.1	protein_coding	chrX	12018429	12021206	+	199.36754321636	1.08471772824802	0.0324317813872723	up
WBGene00012198	W02B8.2	protein_coding	chrII	13908914	13915254	+	129.232246702416	2.01237916956618	2.55994526025459e-05	up
WBGene00012317	ztf-6	protein_coding	chrI	11206922	11211905	+	82.5395793984975	1.80986616984743	0.00378143298932292	up
WBGene00012330	zip-3	protein_coding	chrII	13951904	13957457	-	23.3224663307381	3.35812879293954	0.000857932273089838	up
WBGene00012343	casc-3	protein_coding	chrI	13333440	13336146	-	60.1302738431268	1.58603763975875	0.024159501943747	up
WBGene00012405	ztf-25	protein_coding	chrV	17601820	17602970	+	1221.1290200949	0.800580470207194	0.0491753380503124	up
WBGene00012428	Y11D7A.3	protein_coding	chrIV	9233091	9241387	+	33.5649761660621	3.2076017977236	0.00134096442093109	up
WBGene00012478	mxt-1	protein_coding	chrI	12844269	12853130	+	41.4495073633459	1.93535053786559	0.0178115489770295	up
WBGene00012492	fbxb-7	protein_coding	chrV	17377406	17379233	+	491.777310530123	1.76781621729005	2.95814160843953e-06	up
WBGene00012546	Y37D8A.4	protein_coding	chrIII	12837189	12838963	-	216.090180280348	1.06792443197592	0.0261252586228313	up
WBGene00012557	Y37D8A.19	protein_coding	chrIII	12929873	12931435	+	126.591716082356	5.81894725974192	0.00014434720163624	up
WBGene00012585	lips-15	protein_coding	chrII	12604386	12607027	+	51.5279110056024	1.99270343489896	0.00166887131291375	up
WBGene00012592	Y38E10A.14	protein_coding	chrII	12623110	12624533	-	234.721363871634	1.84932855635814	0.000156610483865346	up
WBGene00012615	dct-16	protein_coding	chrV	20497924	20499057	-	110.27974260033	1.2409452766691	0.0300271386046165	up
WBGene00012624	fbxa-150	protein_coding	chrV	20522598	20524512	+	10.8626984663923	3.38662872531124	0.0180174722761054	up
WBGene00012672	Y39B6A.10	protein_coding	chrV	19131531	19133607	-	58.6110151265124	1.31353393079984	0.0332656119558407	up
WBGene00012712	ttm-1	protein_coding	chrIII	12952969	12966995	-	152.163266746256	1.44019774558948	0.00353455068270949	up
WBGene00012804	slc-36.1	protein_coding	chrIII	13307502	13313389	+	188.033515142035	0.984100349170912	0.017768707167929	up
WBGene00012875	Y45F10B.13	protein_coding	chrIV	13549605	13561729	-	19.3765983429973	2.14653005505369	0.0454929174258304	up
WBGene00012899	Y46G5A.7	protein_coding	chrII	12755148	12756332	-	31.9824307335326	2.14438803963522	0.00857799752189472	up
WBGene00012907	cpt-1	protein_coding	chrII	12788244	12796452	-	1426.22734764619	0.996965875336158	0.00798378887188276	up
WBGene00012980	efhd-1	protein_coding	chrII	14178814	14189917	+	162.791785916472	1.12469022815943	0.0210972515941964	up
WBGene00012983	men-1	protein_coding	chrII	14226355	14234120	-	683.660180608566	1.18685829470107	0.0011759418423118	up
WBGene00013086	arrd-2	protein_coding	chrII	9407769	9409007	+	92.462587418581	1.7287995497338	0.00330247617325259	up
WBGene00013093	cup-14	protein_coding	chrII	13855785	13872241	-	795.369397623638	0.892171265248732	0.00919825680043573	up
WBGene00013181	Y53H1B.2	protein_coding	chrI	11292662	11294164	-	79.5098259111042	2.58401934173624	1.66488265312191e-05	up
WBGene00013278	Y57A10B.6	protein_coding	chrII	12390083	12392662	+	53.7628214729643	1.646436029926	0.0314667690227996	up
WBGene00013394	ule-5	protein_coding	chrX	11883127	11884042	+	270.421061844235	6.2857815922685	1.80372556890977e-07	up
WBGene00013465	Y67H2A.10	protein_coding	chrIV	13282984	13289504	-	1024.96260677259	1.59611832445041	3.07340127788268e-05	up
WBGene00013481	Y69H2.3	protein_coding	chrV	18656088	18664126	-	144.645530111246	1.92230124637208	0.00276905205630985	up
WBGene00013623	fbxa-90	protein_coding	chrV	16966814	16968586	+	15.5200654615208	2.9272964700267	0.0461766943311455	up
WBGene00013654	Y105C5B.15	protein_coding	chrIV	15951936	15954836	+	12.8992506408739	3.24400912094812	0.03187661520993	up
WBGene00013667	Y105E8A.2	protein_coding	chrI	14347549	14358326	-	297.393488436477	0.823440133709687	0.0336778002262491	up
WBGene00013755	fbxa-115	protein_coding	chrV	20190535	20192152	-	22.2066511765332	2.4641162925859	0.0136093037324985	up
WBGene00013867	ZC373.2	protein_coding	chrX	10057925	10058432	-	68.9941351883348	4.01870427593005	3.84217774792077e-06	up
WBGene00013917	cdk-11.2	protein_coding	chrX	10416631	10419765	-	114.194122172722	1.17379981025532	0.0238630248620487	up
WBGene00014001	pyk-2	protein_coding	chrIV	10909913	10913078	+	18.6636218875415	2.29726071221793	0.0289610653086806	up
WBGene00014031	ZK637.14	protein_coding	chrIII	8888193	8889156	-	256.571534088225	1.14088232500403	0.00803374610352617	up
WBGene00014152	ZK930.2	protein_coding	chrII	11890992	11893423	-	103.15616089921	1.23512050688578	0.0212807746566505	up
WBGene00014213	ZK1073.1	protein_coding	chrX	16123942	16128865	-	51.2567972655907	1.36073961054337	0.0432109890811548	up
WBGene00014220	ZK1098.3	protein_coding	chrIII	9531872	9538705	-	21.840938832414	2.02149610284422	0.0311762638734991	up
WBGene00015037	B0212.3	protein_coding	chrIV	3540172	3543603	+	160.49420675651	1.28253758257851	0.00336074959689006	up
WBGene00015061	cpna-2	protein_coding	chrII	7724903	7752731	+	24.0883929056996	1.97456972622382	0.0261252586228313	up
WBGene00015112	B0281.5	protein_coding	chrII	2299854	2300961	-	156.071178986358	1.68960862490047	0.00230390817754383	up
WBGene00015126	B0303.4	protein_coding	chrIII	8689850	8693471	+	705.655876455359	1.15007419805658	0.00236951555240148	up
WBGene00015155	B0353.1	protein_coding	chrIII	555950	576448	+	59.1476431662117	1.41440585870139	0.0177847583856382	up
WBGene00015390	C03F11.4	protein_coding	chrX	5401417	5406445	-	20.0615831570588	2.77928247432162	0.00530316637230017	up
WBGene00015429	sor-3	protein_coding	chrX	353619	357939	+	64.6140861161096	1.55094555364933	0.0136093037324985	up
WBGene00015466	hyls-1	protein_coding	chrV	7237381	7239659	+	1406.1768336172	0.916635224856467	0.0116603908719766	up
WBGene00015610	C08F1.6	protein_coding	chrII	1787217	1788187	-	25.2691496497299	6.74876878417421	1.46519193149496e-05	up
WBGene00015619	C08G9.1	protein_coding	chrIV	7658763	7664166	+	100.066806342644	1.32626945681038	0.0116830506537781	up
WBGene00015759	C14C6.5	protein_coding	chrV	536628	537418	+	28.3528323988073	3.48961791933006	0.00262843922352046	up
WBGene00015780	C14F11.4	protein_coding	chrX	6230906	6233048	-	109.233523994987	1.41795618738906	0.00685635971153677	up
WBGene00015802	kynu-1	protein_coding	chrX	6106927	6109338	-	26.298324460763	2.80109628826513	0.00180557581903888	up
WBGene00015823	C16B8.3	protein_coding	chrX	3968140	3968634	-	15.1617841404444	2.41915972665449	0.0395986398506903	up
WBGene00015852	C16C8.14	protein_coding	chrII	3449814	3451058	+	88.5229629856144	1.43769682342038	0.00571474342291196	up
WBGene00015955	C18B2.4	protein_coding	chrX	3604291	3605741	-	126.398165222936	1.07871537250954	0.042281442533762	up
WBGene00016052	dod-3	protein_coding	chrV	2730622	2731098	-	32.499267573318	5.12210834336941	2.76505152793544e-05	up
WBGene00016061	hpo-15	protein_coding	chrV	5509930	5513830	-	27.6335118713017	2.62395482088441	0.0145584411311045	up
WBGene00016084	cht-3	protein_coding	chrIV	7003623	7009268	+	530.356468996611	1.93802972487189	2.00441266324475e-05	up
WBGene00016143	eri-9	protein_coding	chrIII	4932450	4934947	+	1154.8392649342	1.20806741417994	0.000121099974662245	up
WBGene00016158	ari-1.1	protein_coding	chrI	6058548	6060953	-	332.987747821165	0.897772095793555	0.0480405285583149	up
WBGene00016162	crh-2	protein_coding	chrII	5179026	5187569	-	373.311181617752	1.04642563997779	0.0129154452124318	up
WBGene00016188	sec-15	protein_coding	chrX	8831737	8835715	-	71.2138332214228	1.35583842089784	0.0169233036117202	up
WBGene00016260	rege-1	protein_coding	chrI	6954414	6961139	-	28.5257457697845	2.20073712412833	0.0113401413172431	up
WBGene00016289	lntl-1	protein_coding	chrIV	5800336	5807093	-	83.5742280820434	1.67178891126689	0.012934290340192	up
WBGene00016512	C38C3.3	protein_coding	chrV	1495634	1497990	+	13.1803249067462	3.33268163602126	0.0248382742211052	up
WBGene00016559	C41A3.2	protein_coding	chrX	5406562	5414350	-	43.0001365190638	1.937320605991	0.00700749018329233	up
WBGene00016658	C45B2.1	protein_coding	chrX	6086124	6086567	+	21.0834075968647	1.96576256604247	0.0489260375611137	up
WBGene00016710	fbxc-52	protein_coding	chrII	3717261	3719764	+	56.6893628616055	1.29909009952532	0.0483415143198372	up
WBGene00016733	phat-2	protein_coding	chrI	5046394	5048003	-	14.563000053837	5.97806907892614	0.000649083160055533	up
WBGene00016797	C50A2.3	protein_coding	chrIV	1145673	1158028	-	21.355685829231	2.48247247652236	0.00895635473259128	up
WBGene00016862	cest-32	protein_coding	chrV	5230475	5233891	-	38.8727344525416	3.13579093132618	0.00027638248706594	up
WBGene00016885	fbxb-97	protein_coding	chrII	1846977	1848161	-	102.9121251547	3.30296073517241	7.81915863353169e-09	up
WBGene00016892	pgph-3	protein_coding	chrV	5762494	5763846	-	28.4410916239051	3.50631341294986	0.000294564619108989	up
WBGene00016893	C53B7.2	protein_coding	chrX	6846234	6847425	+	42.5039086927692	2.83077641724091	0.00589021990912799	up
WBGene00016902	C53D5.1	protein_coding	chrI	291215	305477	+	96.5332608505155	1.38852591252533	0.0210972515941964	up
WBGene00016905	ztf-3	protein_coding	chrI	286040	289185	-	523.505275497807	1.25029177550966	0.0231050428490513	up
WBGene00016943	acdh-1	protein_coding	chrI	6497436	6499560	+	99.0563634703819	1.9901442346476	0.0161518182402066	up
WBGene00017046	utx-1	protein_coding	chrX	8557146	8563238	+	112.378215622106	1.13030591107557	0.0427430240124337	up
WBGene00017065	D2092.4	protein_coding	chrI	6612188	6615990	-	28.7297553389317	1.85384784706925	0.0409432326310322	up
WBGene00017082	DC2.5	protein_coding	chrV	210145	212787	-	23.6708653627422	2.21661451588856	0.043156163420299	up
WBGene00017263	F08F3.6	protein_coding	chrV	5418038	5420067	-	1860.84063620603	0.852866246841972	0.0486610012200231	up
WBGene00017342	F10D7.5	protein_coding	chrX	17383125	17391615	-	127.717582002849	1.31072134764369	0.0147603758236877	up
WBGene00017355	F10E9.3	protein_coding	chrIII	8311007	8312587	+	227.098780037471	1.30497381423852	0.0102085934165896	up
WBGene00017373	F10G7.10	protein_coding	chrII	4713673	4726264	-	209.129803071363	1.04401841584863	0.025415759866175	up
WBGene00017419	sec-16A.2	protein_coding	chrX	8287249	8294519	+	202.015996200367	0.969564430703091	0.0331096221507528	up
WBGene00017423	F13C5.2	protein_coding	chrX	593960	596293	+	83.2187498394907	1.71460665825475	0.00378143298932292	up
WBGene00017541	F17E9.4	protein_coding	chrIV	8348373	8349170	+	50.9684051030677	2.77013875444861	0.00256401156083131	up
WBGene00017591	F19C7.1	protein_coding	chrIV	4605786	4608217	+	15.812773991339	2.95602313393671	0.0155097004907279	up
WBGene00017676	F21F3.7	protein_coding	chrI	4918372	4920758	+	138.078461676965	1.22282322211607	0.0120983277433306	up
WBGene00017691	ilys-5	protein_coding	chrX	6533490	6536840	-	120.339978532443	2.9087414702644	3.31185720168559e-05	up
WBGene00017823	pals-34	protein_coding	chrV	7955404	7956497	-	55.9259999081565	1.67904484108521	0.0200550783827705	up
WBGene00017826	tag-340	protein_coding	chrIII	4900508	4903170	+	636.359755546713	0.959468212698205	0.00677370412473355	up
WBGene00017898	F28C10.3	protein_coding	chrX	531841	535828	-	71.4589611336617	1.54317849197815	0.0150329335626997	up
WBGene00017939	F31A3.5	protein_coding	chrX	17554945	17563610	-	65.9586311100824	1.31542284875428	0.0437482643927757	up
WBGene00017970	F32A5.4	protein_coding	chrII	7229150	7230616	+	18.7331444460841	2.61437877293354	0.0261224833767822	up
WBGene00018024	F35A5.1	protein_coding	chrX	3807466	3816429	+	78.0580830131911	1.29432794965509	0.0341266246156233	up
WBGene00018145	F37C4.5	protein_coding	chrIV	3871831	3873806	-	373.504838124137	1.33251232297804	0.00219544124564106	up
WBGene00018405	F44A2.5	protein_coding	chrV	9297632	9302496	+	28.1502798542499	2.69807775553817	0.00236951555240148	up
WBGene00018488	acs-1	protein_coding	chrV	6524989	6532089	+	134.931818231127	1.289455188227	0.00873390708500994	up
WBGene00018519	F46H5.3	protein_coding	chrX	7230705	7238662	-	5700.88471245709	0.987085643818744	0.0145584411311045	up
WBGene00018522	F46H5.7	protein_coding	chrX	7238666	7242983	-	136.910908719241	1.8991408397694	1.65613772220892e-05	up
WBGene00018811	pmt-2	protein_coding	chrV	4628580	4635263	+	340.586825670686	1.7777296150606	0.00450417217773943	up
WBGene00018848	F55A3.2	protein_coding	chrI	10793401	10798059	+	235.262698113818	0.944343687186254	0.02598056971727	up
WBGene00018878	glit-1	protein_coding	chrX	4712279	4715080	+	62.2638817410634	1.68771892606725	0.0188912239323777	up
WBGene00018903	F55G1.7	protein_coding	chrIV	7466681	7469832	-	167.188568452006	1.67951637666927	7.84221037569078e-05	up
WBGene00018953	F56C9.10	protein_coding	chrIII	7329705	7335316	-	986.174317580835	1.01316580220978	0.0116616553137507	up
WBGene00018985	F56F10.2	protein_coding	chrX	859615	862461	+	29.1196004278988	2.31467830441125	0.0261252586228313	up
WBGene00019006	spg-20	protein_coding	chrI	6550536	6552625	-	341.47591986715	1.58571714032546	3.02424394986255e-05	up
WBGene00019203	ttr-47	protein_coding	chrV	8923088	8923896	+	18.5123610302139	2.02553584660999	0.0463960888159386	up
WBGene00019361	clik-3	protein_coding	chrI	3419600	3424211	+	85.4887598558971	1.43542426272601	0.011456584182127	up
WBGene00019611	K10B3.5	protein_coding	chrX	3103235	3106479	-	68.51193423742	1.73963519650155	0.014976618573615	up
WBGene00019664	K11H12.8	protein_coding	chrIV	655390	658626	+	1714.29687732112	0.958304739285873	0.0110737583840972	up
WBGene00019666	sago-1	protein_coding	chrV	6303771	6308337	+	87.6335063188516	2.12449610383143	1.60096930108931e-05	up
WBGene00019682	K12H4.7	protein_coding	chrIII	8048450	8051081	-	22.3357851543554	2.83723585266654	0.00589021990912799	up
WBGene00019747	ipla-1	protein_coding	chrII	4590939	4601356	-	474.824773228261	1.12322181266105	0.0029769490410596	up
WBGene00019819	aass-1	protein_coding	chrIV	245143	251925	+	109.599711720002	1.14909085692451	0.0328572059873037	up
WBGene00020139	eppl-1	protein_coding	chrIV	8449353	8451759	-	58.7977328723087	1.24232115925388	0.0456233515442048	up
WBGene00020142	aak-2	protein_coding	chrX	16796087	16803398	+	98.0711398181767	1.31174357936369	0.020583124723461	up
WBGene00020235	T05A12.4	protein_coding	chrIV	6887948	6897783	+	112.61221322534	1.16159114209432	0.0378303338083639	up
WBGene00020471	pho-14	protein_coding	chrII	1097927	1100819	-	147.220896830044	1.43363331776341	0.00836031682478536	up
WBGene00020507	vha-15	protein_coding	chrX	2237911	2240255	+	206.364859299428	1.09856053467799	0.0175943731149859	up
WBGene00020511	immt-1	protein_coding	chrX	2682754	2687184	-	140.258380671138	1.19301491681783	0.0192633305708344	up
WBGene00020581	T19D12.6	protein_coding	chrII	6637075	6643117	-	88.5568190267104	1.23951305240909	0.0418772570002025	up
WBGene00020628	T20F5.6	protein_coding	chrI	3920206	3925162	-	923.37243207744	0.788293554694075	0.0320229663395672	up
WBGene00020633	aakg-2	protein_coding	chrX	16866046	16869031	-	72.8381364403404	1.41400281160315	0.0268879211098008	up
WBGene00020674	T22B7.7	protein_coding	chrX	5651865	5654074	-	141.732547787637	5.59106032323006	1.11213158547634e-17	up
WBGene00020756	T24A6.20	protein_coding	chrV	3553134	3554571	+	45.7837235675584	1.41272836231656	0.0442907004844807	up
WBGene00020834	T27A1.2	protein_coding	chrII	530844	536875	-	34.1079162297615	1.88773780043953	0.0303580226729828	up
WBGene00020867	shc-2	protein_coding	chrII	4969163	4988940	+	44.3195443254964	1.74333126605071	0.0115232380075041	up
WBGene00020952	kel-8	protein_coding	chrV	2671455	2688513	+	27.8682718515701	1.86417003565145	0.0240068858373199	up
WBGene00021114	W09C3.7	protein_coding	chrI	4714320	4715483	-	895.865597811472	1.22486221827086	0.00199066835822691	up
WBGene00021213	Y18H1A.9	protein_coding	chrI	748210	757010	-	23.7806245672697	2.32621358561584	0.0147603758236877	up
WBGene00021316	Y32H12A.8	protein_coding	chrIII	5385489	5406037	-	288.508030892159	0.961774953784161	0.0148541204934737	up
WBGene00021319	Y34B4A.2	protein_coding	chrX	5279497	5283719	+	85.1314272873841	1.89099400807101	0.00893643434105514	up
WBGene00021366	Y37E11AM.2	protein_coding	chrIV	3722862	3725461	-	125.246990187219	1.12736168746347	0.0437482643927757	up
WBGene00021425	ppgn-1	protein_coding	chrIV	2333837	2348912	-	193.189364625399	0.999957125519638	0.0236176868995733	up
WBGene00021629	scpl-3	protein_coding	chrI	4298184	4302245	+	398.372368725877	1.65421945982828	0.000642791458190531	up
WBGene00021633	Y47G6A.3	protein_coding	chrI	3601291	3602908	+	22.0729182987402	2.52980549650968	0.0112012834910723	up
WBGene00021648	mis-12	protein_coding	chrI	3604515	3605744	-	391.151361397509	1.17675779799994	0.00545930197412032	up
WBGene00021808	Y53G8AM.8	protein_coding	chrIII	3267186	3278710	-	62.0405967847335	1.49423952884973	0.0093802098399202	up
WBGene00021849	Y54F10AM.5	protein_coding	chrIII	2529063	2530502	+	392.558632197743	0.781013158422628	0.0422344819764757	up
WBGene00021870	samt-1	protein_coding	chrIV	2931403	2936843	+	48.7705945831622	2.01425824352504	0.00529282784196875	up
WBGene00021872	clec-85	protein_coding	chrIV	2850886	2855456	+	10.9948394240106	5.58141344582345	0.00244349086404272	up
WBGene00021912	affl-2	protein_coding	chrIII	434891	440142	+	103.729676075977	1.12707423142123	0.0331093364320452	up
WBGene00022131	Y71F9B.13	protein_coding	chrI	2776364	2778719	-	27.122516531233	1.80914917648807	0.0316270789549423	up
WBGene00022159	mppa-1	protein_coding	chrI	1740641	1751055	-	212.139140068585	1.07090118545245	0.0238630248620487	up
WBGene00022201	Y71H10B.1	protein_coding	chrX	2834205	2840292	-	131.377382825448	1.2228214204611	0.0101966804763955	up
WBGene00022245	acp-6	protein_coding	chrIV	6424600	6426139	-	11.6824207643051	3.79276563581125	0.0252140795219324	up
WBGene00022497	Y119D3B.21	protein_coding	chrIII	1215000	1215200	+	29.3269668248485	2.00615174911301	0.0178187746756022	up
WBGene00022508	ZC53.1	protein_coding	chrX	1910943	1913357	-	141.797855442546	1.2365163268238	0.0175693620017325	up
WBGene00022557	fbxb-15	protein_coding	chrII	1652455	1653497	-	28.1891166584191	2.66379116139889	0.0013203911812113	up
WBGene00022642	lipl-5	protein_coding	chrV	385746	387740	+	14.1607685344796	4.216008611482	0.0120143730566504	up
WBGene00022697	cyy-1	protein_coding	chrIII	8405874	8409399	+	519.298924112355	1.07189961480795	0.00372524059373357	up
WBGene00022749	ZK484.3	protein_coding	chrI	6068526	6070122	-	627.187359636022	0.935248108290309	0.0349915165568052	up
WBGene00022856	cth-2	protein_coding	chrII	7056184	7057960	-	324.342180028573	1.32656092312716	0.00809816817866127	up
WBGene00022887	ZK1290.5	protein_coding	chrII	7529643	7530931	+	50.2942354121486	2.12792740450013	0.000840298870140819	up
WBGene00023067	rpl-41.1	protein_coding	chrI	4789190	4789592	+	157.40168740626	1.1573868592682	0.0292474849082205	up
WBGene00023405	sor-1	protein_coding	chrIII	8418168	8422654	+	142.649769219337	0.921731437237366	0.046892917089044	up
WBGene00023417	swm-1	protein_coding	chrV	9054111	9054871	-	28.364980428446	2.14794120141446	0.00675876427329768	up
WBGene00023451	mlc-7	protein_coding	chrIII	13751444	13755861	+	80.6515578250618	1.84899185284094	0.00272366471848445	up
WBGene00023497	lin-15B	protein_coding	chrX	15726123	15732025	+	407.395202169491	1.68549450057682	2.3795541151114e-06	up
WBGene00023498	lin-15A	protein_coding	chrX	15731968	15735365	+	161.149340946313	1.18105647330382	0.0166389848337867	up
WBGene00044061	tbc-12	protein_coding	chrX	2525191	2532457	-	86.3028618390565	1.22418033700468	0.0341266246156233	up
WBGene00044072	ham-3	protein_coding	chrIII	10120781	10122925	+	322.343649817017	1.19496657258136	0.0021394879293794	up
WBGene00044281	R04A9.7	protein_coding	chrX	391360	394892	-	23.8437936413134	4.72759863027973	0.00027638248706594	up
WBGene00044696	F52E1.14	protein_coding	chrV	8383922	8384871	+	36.6806336400658	5.53311082183464	0.0417295549414075	up
WBGene00045192	aho-3	protein_coding	chrI	8030959	8032880	+	675.187051254217	1.02300960290855	0.00754173239372364	up

## Sheet: sin3tm_sig_protcoding
Table S2 : List of significant misregulated genes in sin-3(tm1276) allele as compared to wild-type
id_gene	gene_name	gene_biotype	chr	start	end	strand	baseMean	Log2.FC	padj	sig
WBGene00000001	aap-1	protein_coding	chrI	5107843	5110183	+	2452.85069382067	-0.117374358189782	0.0255836677286408	down
WBGene00000023	abt-5	protein_coding	chrI	12011195	12018684	+	10.6357639334376	-0.814333310912314	0.0396940936315781	down
WBGene00000064	act-2	protein_coding	chrV	11076777	11078154	-	12413.8977564392	-0.733790893585462	4.67776291605178e-37	down
WBGene00000065	act-3	protein_coding	chrV	11071690	11074498	-	1100.82565486611	-0.570958989577743	1.3994214671613e-12	down
WBGene00000079	adr-1	protein_coding	chrI	7773416	7777655	+	3006.27515790046	-0.171900478632312	0.000396717695083546	down
WBGene00000080	adr-2	protein_coding	chrIII	7231039	7232882	-	2968.09968642656	-0.408795523883468	2.5222643486051e-16	down
WBGene00000090	age-1	protein_coding	chrII	11519328	11527054	-	3226.08100792441	-0.629740559036394	7.78137621312984e-40	down
WBGene00000093	agt-1	protein_coding	chrIV	13368276	13369412	-	897.23248278713	-0.507490186149595	2.24719865086448e-10	down
WBGene00000094	agt-2	protein_coding	chrII	5371980	5373827	-	699.815582255008	-0.569318769358251	3.22298993864896e-11	down
WBGene00000098	air-1	protein_coding	chrV	8221488	8223582	+	4191.95036874333	-0.784481987529136	1.35430788971751e-70	down
WBGene00000099	air-2	protein_coding	chrI	5937195	5938881	+	2561.5194471803	-0.334809702133518	4.08742797563288e-12	down
WBGene00000101	aka-1	protein_coding	chrII	7472729	7478537	-	10784.3518979004	-0.45925881278917	1.42100471407791e-41	down
WBGene00000102	akt-1	protein_coding	chrV	10248905	10252845	+	5613.40460989749	-0.531903291679597	5.06409795034465e-31	down
WBGene00000107	alh-1	protein_coding	chrIII	5077764	5080661	+	5874.01212852503	-0.136111899442754	0.0001112476693856	down
WBGene00000109	alh-3	protein_coding	chrIV	11022603	11025870	+	2724.56127557754	-0.16570373238217	0.000295025433698512	down
WBGene00000110	alh-4	protein_coding	chrV	6427208	6429920	-	2340.99037239648	-0.517654153595448	1.18921903956765e-25	down
WBGene00000112	alh-6	protein_coding	chrII	1306240	1310133	-	1512.52708355797	-0.37449322548213	3.30886370461158e-08	down
WBGene00000113	alh-7	protein_coding	chrII	13487243	13491786	-	757.329981672762	-0.90617931947293	4.37180148115784e-26	down
WBGene00000114	alh-8	protein_coding	chrII	11729055	11731198	+	3180.50036338299	-0.887107260650854	3.25128678912447e-29	down
WBGene00000121	aly-2	protein_coding	chrIV	9147468	9148579	+	4850.09891429494	-0.242949541408763	7.87843597096258e-07	down
WBGene00000143	apc-2	protein_coding	chrIII	8080629	8083701	+	2928.52297264327	-0.558917306563482	9.94869585811043e-36	down
WBGene00000144	apc-10	protein_coding	chrV	10425362	10426353	-	996.559427399819	-1.31019577019328	4.38104433090021e-56	down
WBGene00000145	apc-11	protein_coding	chrIII	4593863	4594424	-	1240.98667604733	-0.358989900414015	1.7461620344785e-05	down
WBGene00000146	ape-1	protein_coding	chrV	11675938	11685274	+	4647.33713890786	-0.561328025648755	1.50568613178372e-49	down
WBGene00000151	apn-1	protein_coding	chrII	8047564	8049063	+	2464.51150190826	-0.302129978171912	3.42010726238046e-08	down
WBGene00000155	app-1	protein_coding	chrI	4964667	4967089	-	6447.29115119918	-0.491311225223847	2.17504961996883e-30	down
WBGene00000156	apr-1	protein_coding	chrI	8050037	8055475	+	6558.17441123548	-0.515216280574718	8.5401959404617e-47	down
WBGene00000159	aps-1	protein_coding	chrV	6017970	6018886	+	2145.27809399564	-0.207488194510052	0.000987128937253572	down
WBGene00000163	apb-3	protein_coding	chrI	7853750	7857853	+	3806.33393154479	-0.54011441342532	1.5557589967351e-32	down
WBGene00000168	apx-1	protein_coding	chrV	3210196	3223221	+	789.554010487976	-0.655331470684921	1.82373816501904e-13	down
WBGene00000176	aqp-8	protein_coding	chrX	4702167	4704977	-	12.3103152513246	-1.0369793893438	0.0207087857073289	down
WBGene00000177	aqp-9	protein_coding	chrI	9605896	9609047	+	24.3038580097419	-0.856644892080824	0.0126957515287082	down
WBGene00000183	arf-5	protein_coding	chrIV	7982526	7983852	+	4032.32300611263	-0.207324819672265	4.23859136818015e-06	down
WBGene00000192	arl-8	protein_coding	chrIV	14798149	14799227	+	2356.64511638969	-0.122679466912132	0.0119933708337869	down
WBGene00000197	aars-2	protein_coding	chrI	3983183	3986581	+	12810.5515728981	-0.278535331053335	3.50848506736263e-16	down
WBGene00000201	arx-3	protein_coding	chrIII	12052424	12058458	-	2550.86297224027	-0.21035028248068	1.58162460768135e-05	down
WBGene00000202	exos-4.2	protein_coding	chrIII	860198	862198	+	2516.19831068676	-0.194813247299855	7.85520514818324e-05	down
WBGene00000204	arx-6	protein_coding	chrIII	4878658	4879643	+	1241.29578181721	-0.238219775564576	0.00222015260278441	down
WBGene00000205	arx-7	protein_coding	chrI	3069325	3070150	-	824.485827715547	-0.423731131062298	1.41697937374262e-06	down
WBGene00000206	asb-1	protein_coding	chrIII	4594543	4595821	-	6858.79023798907	-0.395803325364074	3.21175761854029e-16	down
WBGene00000214	asp-1	protein_coding	chrV	19049562	19050752	-	167.60700691689	-1.14392275167952	0.00703921565791518	down
WBGene00000218	asp-5	protein_coding	chrV	8272385	8274044	+	51.1636578816358	-1.65473044090386	6.31906875853026e-05	down
WBGene00000219	asp-6	protein_coding	chrV	8267511	8268937	-	219.012695925722	-1.32069310814459	0.00654101985836115	down
WBGene00000223	atf-7	protein_coding	chrIII	4491627	4499045	-	2907.74559977991	-0.262322593376234	3.97706293021882e-06	down
WBGene00000226	atl-1	protein_coding	chrV	9634849	9645595	-	13282.2907712033	-0.480469744569652	8.39357504036636e-35	down
WBGene00000227	atm-1	protein_coding	chrI	183364	208384	+	4856.41997771962	-0.486558913179024	1.31049440341938e-18	down
WBGene00000229	atp-2	protein_coding	chrIII	5228417	5230536	+	44174.6312288679	-0.386797661988083	6.58077397930289e-21	down
WBGene00000230	atp-3	protein_coding	chrI	5428533	5429908	-	6737.04726065626	-0.295978950758518	2.24777157370504e-13	down
WBGene00000235	baf-1	protein_coding	chrIII	9467464	9468058	+	2316.70901026548	-0.335156581723977	3.55384187949962e-08	down
WBGene00000249	bir-1	protein_coding	chrV	11644477	11645370	+	1520.67413557499	-0.171108164614006	0.00490047781628989	down
WBGene00000250	bir-2	protein_coding	chrV	13568850	13570030	+	977.897757795836	-0.730828025716655	1.22563780918973e-28	down
WBGene00000254	bli-4	protein_coding	chrI	6342224	6356680	+	4407.58797025868	-0.858598335443759	1.90277400507387e-91	down
WBGene00000257	bmk-1	protein_coding	chrV	14453302	14456984	-	8303.21451713626	-0.186200038230228	6.60121397096672e-06	down
WBGene00000259	bpl-1	protein_coding	chrII	6274216	6279714	+	1325.68781358123	-1.39990987938049	5.50586645367044e-120	down
WBGene00000263	F23H11.5	protein_coding	chrIII	909957	910590	-	4510.82439311564	-0.248197155342088	8.91605990403093e-07	down
WBGene00000264	brc-1	protein_coding	chrIII	3853102	3862968	-	1959.5408044559	-0.317696872026805	2.12893042022415e-10	down
WBGene00000265	brd-1	protein_coding	chrIII	6885207	6889504	-	2154.0139257888	-0.569124083892672	1.71289788597466e-33	down
WBGene00000268	bre-3	protein_coding	chrIII	9469900	9485473	-	1284.01810184851	-0.387015816417976	2.54848198561689e-12	down
WBGene00000269	bre-4	protein_coding	chrI	1621314	1628486	-	290.599825455905	-0.417060505592086	0.000967390385530007	down
WBGene00000270	bre-5	protein_coding	chrIV	12049850	12051215	-	953.359912991926	-0.404633289279767	1.31364590734744e-08	down
WBGene00000271	brf-1	protein_coding	chrII	7305858	7308792	+	3534.71344019874	-0.185753730561695	3.27333093687757e-05	down
WBGene00000273	brp-1	protein_coding	chrIII	12020552	12025321	+	61.1131757589018	-0.557002186638062	0.0124182114846604	down
WBGene00000274	btf-1	protein_coding	chrII	13200165	13215706	+	4698.82604557313	-0.221846528470845	9.43604711142349e-06	down
WBGene00000279	cah-1	protein_coding	chrIII	5083206	5085629	-	34.6878549230663	-1.58345823603835	2.15827497240595e-05	down
WBGene00000292	cap-1	protein_coding	chrIV	7228422	7230223	-	2126.70147419697	-0.215022824393355	5.06095699408208e-05	down
WBGene00000366	cbp-1	protein_coding	chrIII	9766509	9774825	+	9984.34680774426	-0.26226441576904	3.96869900926376e-08	down
WBGene00000369	ccf-1	protein_coding	chrIII	11918828	11920237	-	1395.88286789728	-0.359993002261567	1.54598433314944e-07	down
WBGene00000375	cyp-44A1	protein_coding	chrII	5504044	5505975	+	1613.30650200676	-0.298125252196768	4.45829092063594e-08	down
WBGene00000377	cct-1	protein_coding	chrII	8185443	8187601	+	15941.9429137106	-0.25588171708011	1.54598433314944e-07	down
WBGene00000378	cct-2	protein_coding	chrII	8927741	8929815	+	14834.200156848	-0.235517736150513	3.02752498065561e-06	down
WBGene00000379	cct-4	protein_coding	chrII	8283667	8285711	+	12656.5291462988	-0.290497949135996	3.8441388462597e-08	down
WBGene00000392	cdd-2	protein_coding	chrIV	7547118	7547893	-	705.185084920633	-0.811338569783664	6.38650660500957e-22	down
WBGene00000397	cdh-5	protein_coding	chrIV	8668935	8676619	+	106.793797852201	-0.522304126905394	0.0488749214705195	down
WBGene00000405	cdk-1	protein_coding	chrIII	9747472	9748852	+	7421.16548381466	-0.159294938293337	0.000299252161445775	down
WBGene00000407	cdk-5	protein_coding	chrIII	13464687	13466342	-	891.16416532167	-0.583323883201081	1.38016062884612e-17	down
WBGene00000408	cdk-7	protein_coding	chrI	2281503	2291205	-	2858.53883749312	-0.277359752799591	2.49804763276113e-08	down
WBGene00000418	ced-4	protein_coding	chrIII	4852325	4855171	+	1872.52753571478	-0.158329814583576	0.00248754102224719	down
WBGene00000419	ced-5	protein_coding	chrIV	10484110	10492913	+	6813.15107129771	-0.275684518199103	1.50330702750855e-13	down
WBGene00000420	ced-6	protein_coding	chrIII	5595771	5598061	+	1188.68696952808	-0.274230938091487	3.93010943711218e-05	down
WBGene00000421	ced-7	protein_coding	chrIII	9570390	9580089	-	8717.44697878347	-0.281214385646448	1.02653840182821e-10	down
WBGene00000423	ced-9	protein_coding	chrIII	10335172	10337522	+	2060.42122587823	-0.132234909398921	0.0394735865473722	down
WBGene00000459	ceh-38	protein_coding	chrII	6951526	6955409	+	2174.3674893779	-0.53275413678713	3.78217556838061e-29	down
WBGene00000463	ceh-43	protein_coding	chrIII	4446638	4449943	-	115.005382376248	-2.14138559287961	1.9052801413707e-10	down
WBGene00000465	cpg-1	protein_coding	chrIII	4489359	4491392	+	54509.8832968752	-0.471826483183737	3.86722813827092e-28	down
WBGene00000472	cey-1	protein_coding	chrII	11039348	11041206	-	2568.60783352202	-0.472102877508567	6.8005727050037e-20	down
WBGene00000473	cey-2	protein_coding	chrI	5619569	5620669	+	55690.8104515102	-0.673321561731329	1.57004925765838e-65	down
WBGene00000474	cey-3	protein_coding	chrI	5571796	5572949	-	21158.5793861475	-0.338783517506768	4.93104709731638e-18	down
WBGene00000479	cgh-1	protein_coding	chrIII	7495320	7497832	-	22834.1098571708	-0.371787574891679	0.0057237951536569	down
WBGene00000497	chs-2	protein_coding	chrII	196985	211941	+	209.139238780817	-1.05973305178558	1.61279672172394e-16	down
WBGene00000498	chk-1	protein_coding	chrV	3757153	3759469	-	2880.40309542534	-0.764085933301059	5.80397045180417e-49	down
WBGene00000500	chn-1	protein_coding	chrI	6181314	6183856	-	1996.1652981015	-0.379363520317203	1.86027633627879e-13	down
WBGene00000502	chp-1	protein_coding	chrI	5103581	5104911	-	3252.17517730361	-0.151125672328918	0.011694924252484	down
WBGene00000503	cht-1	protein_coding	chrX	3397613	3400017	-	38.6877117561257	-0.567845871685192	0.042661518904781	down
WBGene00000509	cka-1	protein_coding	chrIV	9731737	9737621	-	1297.39639129567	-0.694473425608811	7.42213317004823e-37	down
WBGene00000512	ckb-2	protein_coding	chrIII	4367949	4370160	+	234.346644141836	-0.469195104561318	0.00025065594337407	down
WBGene00000517	cki-2	protein_coding	chrII	7816499	7820281	+	777.199067931046	-0.529819702730193	2.80070975401475e-13	down
WBGene00000519	cku-70	protein_coding	chrIII	11154827	11168817	+	2460.10278628547	-0.317427609228009	1.59169170661895e-10	down
WBGene00000532	clh-5	protein_coding	chrII	9094710	9098605	-	3113.64540934322	-0.116605996312939	0.0246115734285269	down
WBGene00000533	clh-6	protein_coding	chrV	12060234	12063368	-	2396.82168880447	-0.24279041672042	1.87126617560519e-05	down
WBGene00000534	cpi-2	protein_coding	chrV	6044062	6045664	+	1508.37896911549	-0.740597721137095	9.32065671577767e-35	down
WBGene00000537	clk-2	protein_coding	chrIII	7515222	7518524	-	2623.76631186938	-0.558341234776674	3.28381147991599e-29	down
WBGene00000542	clp-1	protein_coding	chrIII	7979959	7986380	+	1442.87905528107	-0.339546965270095	0.00284823939285917	down
WBGene00000543	clp-2	protein_coding	chrIII	4700325	4704025	-	2292.13555351332	-0.160834315483239	0.00230046524995058	down
WBGene00000546	clp-6	protein_coding	chrIV	1431190	1435039	-	28.0247618646412	-0.60515303845586	0.0415685029933732	down
WBGene00000547	clp-7	protein_coding	chrIV	1435465	1445966	-	1306.44553833647	-0.786361825329607	1.29281858317204e-39	down
WBGene00000552	cmd-1	protein_coding	chrV	1156271	1158189	+	2861.92547020031	-0.7024792836061	1.76272954251322e-50	down
WBGene00000564	cnk-1	protein_coding	chrIII	10271257	10278579	+	1420.06870011839	-0.376021908216743	3.44256638552219e-09	down
WBGene00000597	col-8	protein_coding	chrIII	7019583	7020600	-	741.46675759536	-0.921949406169427	1.38573309879406e-05	down
WBGene00000609	col-20	protein_coding	chrII	4869670	4870791	-	1153.78499611115	-0.916225577454999	0.000755521924188518	down
WBGene00000615	col-38	protein_coding	chrII	8568035	8569088	-	111.148098452767	-1.86888997137354	3.19036521754445e-14	down
WBGene00000675	col-101	protein_coding	chrIV	325435	327020	-	809.032602175189	-0.574415055919432	0.0125753699866853	down
WBGene00000680	col-106	protein_coding	chrIV	1459896	1460786	-	614.171098460027	-0.7261179892672	0.0010342823485931	down
WBGene00000685	col-111	protein_coding	chrIV	4655791	4657974	-	89.8347408151064	-0.805753874479531	0.000297916757446592	down
WBGene00000693	col-119	protein_coding	chrIV	8978926	8979795	-	1045.39687468666	-0.994238697935623	1.51942259734126e-05	down
WBGene00000696	col-122	protein_coding	chrIV	9563379	9564441	+	696.01455561664	-0.653949703719621	0.0105102690007387	down
WBGene00000713	col-140	protein_coding	chrV	5835855	5836834	-	2212.01755924031	-0.628226517406364	0.00484788427252397	down
WBGene00000716	col-143	protein_coding	chrV	6835635	6836704	+	428.977548525588	-0.604571139568849	0.0301866109157153	down
WBGene00000732	col-159	protein_coding	chrV	13198231	13202177	-	57.0107475765059	-0.855346138553774	0.00706093574460105	down
WBGene00000733	col-160	protein_coding	chrV	13200982	13202189	-	350.092970283359	-0.626408236617964	0.0206339731061649	down
WBGene00000751	col-178	protein_coding	chrX	11199455	11200467	+	349.829376729342	-1.21570116936547	1.33136824114772e-11	down
WBGene00000754	col-181	protein_coding	chrX	12104930	12106102	+	676.239169935594	-1.00411940793637	1.04756078392804e-05	down
WBGene00000757	col-184	protein_coding	chrX	13469455	13470409	+	513.228259902	-0.567429918299982	0.00783517926329981	down
WBGene00000763	coq-3	protein_coding	chrIV	14793104	14796324	-	1091.14663670403	-0.224677988817774	0.00157247253467028	down
WBGene00000765	coq-5	protein_coding	chrIII	7857315	7858457	-	2043.10008276612	-0.279247173031628	2.17988881541619e-08	down
WBGene00000766	coq-6	protein_coding	chrV	9336762	9338858	+	1220.31870483943	-0.494546392984021	1.07879861903581e-12	down
WBGene00000767	coq-8	protein_coding	chrIII	4863427	4866948	+	3903.40850035681	-0.500313251606967	1.24058133112084e-25	down
WBGene00000770	cpb-1	protein_coding	chrIII	9322310	9324913	+	849.728954281324	-1.81098560097853	5.03141568732488e-116	down
WBGene00000773	cpf-1	protein_coding	chrII	8600449	8602440	-	3470.655408331	-0.109777465491736	0.0277642860365669	down
WBGene00000774	cpf-2	protein_coding	chrIII	13266932	13268883	-	1800.53192108093	-0.577207160214724	9.61205262756902e-30	down
WBGene00000776	cpl-1	protein_coding	chrV	16592572	16595346	-	818.115420474393	-0.583272561428012	0.0064607073561093	down
WBGene00000777	cpn-1	protein_coding	chrI	8636123	8637943	-	6124.02696500872	-0.970836355187002	7.88631109801961e-83	down
WBGene00000785	cpr-5	protein_coding	chrV	1132598	1134036	-	81.0649570175675	-3.6895133661938	9.41608819194596e-21	down
WBGene00000788	cpz-1	protein_coding	chrI	2686640	2689429	-	108.481654404038	-0.499982013884293	0.00533581921837997	down
WBGene00000793	crh-1	protein_coding	chrIII	11657767	11693981	+	715.466236998802	-0.216617228061768	0.0197139325643059	down
WBGene00000794	crn-1	protein_coding	chrI	3481997	3484500	+	3240.81005317836	-0.50294780507279	2.19331263464504e-27	down
WBGene00000795	crn-2	protein_coding	chrV	5594615	5595842	+	629.858681109859	-0.435383035693217	8.60808922464279e-05	down
WBGene00000796	crn-3	protein_coding	chrII	10588042	10592652	+	5857.15893162519	-0.153438342857384	0.000428763801099229	down
WBGene00000800	cars-1	protein_coding	chrI	2623099	2628577	-	7459.37391281379	-0.365967431563296	1.36356322250275e-18	down
WBGene00000802	crt-1	protein_coding	chrV	6098992	6100542	-	14448.2819046734	-0.421898810783515	3.35032465423837e-13	down
WBGene00000804	csc-1	protein_coding	chrII	13596955	13597947	+	1989.10714830193	-0.604840427950759	5.13506536251689e-26	down
WBGene00000812	csk-1	protein_coding	chrI	71425	81156	+	2073.63273593393	-0.473007061377844	6.99991766631703e-20	down
WBGene00000815	csn-3	protein_coding	chrIV	194742	202586	+	3266.99882988255	-0.244245797746757	9.6741601420178e-08	down
WBGene00000817	csn-5	protein_coding	chrIV	5649533	5651079	+	2756.71994403856	-0.57302244646222	1.0396729173476e-29	down
WBGene00000818	csn-6	protein_coding	chrIV	13300824	13303711	+	2921.86315753631	-0.253316803462681	2.66935337885514e-07	down
WBGene00000819	csp-1	protein_coding	chrII	13601204	13605057	+	129.310738017532	-2.19095328060487	1.84664654311113e-18	down
WBGene00000836	cul-1	protein_coding	chrIII	10471237	10475129	+	2935.33389828723	-0.912884563157084	6.94249280696859e-85	down
WBGene00000837	cul-2	protein_coding	chrIII	13687269	13692683	+	5793.80816484285	-0.572464871405856	6.64555226763676e-56	down
WBGene00000838	cul-3	protein_coding	chrV	177417	185172	+	6014.34637373553	-0.168545283833559	4.67945709180568e-06	down
WBGene00000839	cul-4	protein_coding	chrII	7302101	7305758	+	4043.5959705484	-0.187926391590246	1.1051128454747e-06	down
WBGene00000840	cul-5	protein_coding	chrV	10179535	10183154	+	2901.94406646097	-0.886313037130062	3.21953354214557e-88	down
WBGene00000846	cup-5	protein_coding	chrIII	7584181	7591581	+	3122.50769381143	-0.165810896122045	0.000440550369046613	down
WBGene00000854	cux-7	protein_coding	chrIII	7518628	7520845	-	2409.4006391156	-0.515519240988081	8.48657366853197e-28	down
WBGene00000863	cya-1	protein_coding	chrIII	9106699	9109272	-	2237.96346768011	-0.407093088507134	7.68364549429573e-17	down
WBGene00000865	cyb-1	protein_coding	chrIV	10735216	10737177	+	6426.53689191204	-0.303165668180547	3.5205936451294e-12	down
WBGene00000866	cyb-2.1	protein_coding	chrIV	10985985	10987426	+	1926.15015832044	-0.690699154938092	9.2426441619176e-38	down
WBGene00000867	cyb-2.2	protein_coding	chrI	4114861	4116370	+	3410.84642155386	-0.299623672912877	1.56582557330942e-11	down
WBGene00000868	cyb-3	protein_coding	chrV	15395696	15397353	+	10913.3655106864	-0.345620782657238	2.51859804306167e-25	down
WBGene00000869	cyc-1	protein_coding	chrI	8022674	8024422	-	6125.26916085613	-0.352622333102926	1.18177863699803e-13	down
WBGene00000874	cyk-3	protein_coding	chrIII	6020159	6024985	+	5123.25473754986	-0.31351419911865	1.74101746318327e-15	down
WBGene00000875	cyk-4	protein_coding	chrIII	13768648	13771224	-	6617.64352481849	-0.358969593344204	1.22933951269434e-27	down
WBGene00000876	cyl-1	protein_coding	chrV	11991011	11993723	-	3200.46520378316	-0.319929678257037	2.4777093590662e-12	down
WBGene00000877	cyn-1	protein_coding	chrV	14356076	14356822	+	5254.7664453766	-0.374047442420707	9.51800079769753e-16	down
WBGene00000881	cyn-5	protein_coding	chrI	15040474	15041274	-	4242.48884051014	-0.318261867624181	1.9909270866452e-06	down
WBGene00000883	cyn-7	protein_coding	chrV	15186582	15187378	-	35270.6404524289	-0.421038044013967	7.47491381898981e-21	down
WBGene00000886	cyn-10	protein_coding	chrII	6912540	6913365	-	1072.58384599118	-0.726145546178614	1.18990765718834e-27	down
WBGene00000888	cyn-12	protein_coding	chrIV	7132132	7133217	-	1314.56651010168	-0.604296066284809	1.24834902994904e-20	down
WBGene00000894	dab-1	protein_coding	chrII	8222386	8229153	+	4275.96990067562	-0.278910720314585	3.91654013524384e-07	down
WBGene00000898	daf-2	protein_coding	chrIII	2994514	3040846	-	5758.50266330525	-0.245540650042426	1.52224795318844e-06	down
WBGene00000911	daf-15	protein_coding	chrIV	9386208	9394979	+	8286.4387813227	-0.291496050513404	3.28961055619604e-14	down
WBGene00000912	daf-16	protein_coding	chrI	10750498	10776703	+	1468.30534081214	-0.371650569315921	2.70305894997929e-09	down
WBGene00000913	daf-18	protein_coding	chrIV	420011	425177	-	20471.8064750997	-0.146118028214718	1.92496938603255e-06	down
WBGene00000915	hsp-90	protein_coding	chrV	14684918	14688545	+	127716.260202859	-0.638889972665107	3.6320870766891e-72	down
WBGene00000917	daf-25	protein_coding	chrI	332604	337845	+	982.534381567459	-0.419494536620373	6.83619723369573e-10	down
WBGene00000937	dbr-1	protein_coding	chrI	6490716	6492727	-	1589.37209572982	-0.829494125724384	3.76445943030338e-46	down
WBGene00000939	dcr-1	protein_coding	chrIII	8071967	8080281	-	9207.14941561459	-0.476388537211343	2.13677219187253e-40	down
WBGene00000940	dcs-1	protein_coding	chrV	20087848	20090743	-	1253.15492924338	-0.318234415666404	4.39830108915227e-07	down
WBGene00000962	dhc-1	protein_coding	chrI	4386785	4401907	+	59231.6379045021	-0.102312627764313	0.034949720985253	down
WBGene00000974	dhs-11	protein_coding	chrIII	10640836	10642865	-	818.098549256103	-0.680587652725096	2.87165288459363e-20	down
WBGene00000975	dhs-12	protein_coding	chrIV	10142455	10146225	+	1921.23398585426	-1.4379477228551	2.79602238194362e-94	down
WBGene00000981	dhs-18	protein_coding	chrV	11045705	11046833	-	24.2733204064464	-1.24243559453418	0.00346935223029612	down
WBGene00000985	dhs-22	protein_coding	chrV	14420071	14421440	-	3434.10891520478	-0.40760900242682	6.14334416796842e-11	down
WBGene00000994	ints-6	protein_coding	chrIV	8691745	8696564	+	2557.06622818058	-0.347012776220115	7.14219027475632e-13	down
WBGene00000996	dif-1	protein_coding	chrIV	7551560	7553008	-	1684.9221174899	-0.510745306221113	1.34937511711264e-22	down
WBGene00001002	div-1	protein_coding	chrIII	10245056	10248559	-	2303.60444226404	-0.194445541503181	7.50276996723451e-05	down
WBGene00001005	dlc-1	protein_coding	chrIII	6462963	6463779	-	6874.71920970415	-0.192350833601996	1.17648931178321e-07	down
WBGene00001007	dli-1	protein_coding	chrIV	13096982	13098792	-	2677.97443878684	-0.178056915493808	0.00150016330869729	down
WBGene00001016	dna-2	protein_coding	chrII	11778430	11782396	+	5657.24672566559	-0.48070438405451	3.18986358703019e-28	down
WBGene00001017	dnc-1	protein_coding	chrIV	10926720	10933203	-	6456.45672108022	-0.211955283150043	2.4110549623387e-07	down
WBGene00001018	dnc-2	protein_coding	chrIII	5924394	5925756	-	2105.83119875877	-0.667419193114234	2.22728461235062e-36	down
WBGene00001020	dnj-2	protein_coding	chrIV	11312476	11313980	-	1264.37431524943	-0.253100684823308	0.000277348385132725	down
WBGene00001023	dnj-5	protein_coding	chrII	6853461	6858301	-	8603.65493675963	-0.0836547028251479	0.0314722424508665	down
WBGene00001026	dnj-8	protein_coding	chrII	6594382	6598080	-	3768.71320113682	-0.241639550645313	2.8987507894063e-08	down
WBGene00001028	dnj-10	protein_coding	chrIII	8631165	8633565	+	2144.25441872741	-0.160363262751979	0.00820182736987797	down
WBGene00001029	dnj-11	protein_coding	chrIV	6585871	6588186	+	8332.21032056797	-0.180587170956924	0.00143471623262243	down
WBGene00001030	dnj-12	protein_coding	chrI	14756904	14758790	+	4793.52595625419	-0.559617618950343	3.33428724728602e-19	down
WBGene00001031	dnj-13	protein_coding	chrII	11545701	11547360	+	5598.2925648723	-0.34921987647808	5.35697940960194e-12	down
WBGene00001035	dnj-17	protein_coding	chrIII	13390850	13393339	-	1417.44663967843	-1.03153626015868	8.33856822685726e-70	down
WBGene00001037	dnj-19	protein_coding	chrV	5503033	5504857	-	9000.34767435575	-0.561300405287564	2.01711134089758e-28	down
WBGene00001040	dnj-22	protein_coding	chrV	8461113	8462120	-	3459.25488453231	-0.303054695044055	5.52716997500432e-08	down
WBGene00001041	dnj-23	protein_coding	chrII	9107382	9108600	-	2468.3271967491	-0.264416607066186	7.95424684507061e-08	down
WBGene00001043	dnj-25	protein_coding	chrV	20729948	20744346	-	2408.99563879427	-0.278663662576739	7.41978204663363e-09	down
WBGene00001049	dog-1	protein_coding	chrI	15017283	15022990	-	1537.85829976976	-0.22823287708342	0.00345432242790946	down
WBGene00001056	dpf-3	protein_coding	chrI	6838354	6843343	+	9374.92349128005	-0.172012130335877	1.14791997023152e-07	down
WBGene00001058	dpf-5	protein_coding	chrIV	4802702	4806586	-	6672.32500572305	-0.216329712316421	8.47051696717825e-05	down
WBGene00001077	dpy-18	protein_coding	chrIII	11372886	11377980	-	129.195965302226	-0.40298399918005	0.0174810428479679	down
WBGene00001085	dpy-26	protein_coding	chrIV	12445801	12451335	-	7015.75523306445	-0.439450612060359	1.82433701906484e-31	down
WBGene00001088	dpy-30	protein_coding	chrV	12191519	12192385	+	3032.39236580129	-0.442503578853663	5.83900083784295e-19	down
WBGene00001090	drh-1	protein_coding	chrIV	6607376	6613353	-	3407.21644159159	-0.439521125937982	8.33401937132217e-17	down
WBGene00001093	drp-1	protein_coding	chrIV	5538488	5541365	+	6511.27527650266	-0.238116953714179	1.0194264966011e-11	down
WBGene00001094	dars-1	protein_coding	chrIII	9489176	9491215	-	7791.40783177235	-0.3314657065594	1.56700327493673e-11	down
WBGene00001095	dars-2	protein_coding	chrV	12048745	12052181	+	1601.32070793788	-0.201128422981048	0.00425879917473378	down
WBGene00001102	dsh-2	protein_coding	chrII	5078233	5081174	-	3028.03474721163	-1.04077509348533	8.39974791347813e-105	down
WBGene00001110	duo-1	protein_coding	chrV	11554630	11558127	+	3605.84082018446	-0.326893383672659	1.98306859970245e-13	down
WBGene00001112	duo-3	protein_coding	chrI	10464289	10471056	-	4319.77890020278	-0.225124793293375	8.90211794902681e-07	down
WBGene00001119	dyf-3	protein_coding	chrIV	3396581	3399231	-	135.908218467268	-0.531871192285056	0.0113712926973541	down
WBGene00001134	eat-3	protein_coding	chrII	9324874	9329665	+	6810.93361859652	-0.314846558370983	1.55427692710351e-16	down
WBGene00001137	eat-6	protein_coding	chrV	13126414	13129995	-	18621.1498058679	-0.0852005599475062	0.0266850085762557	down
WBGene00001153	ech-4	protein_coding	chrII	10821031	10822391	+	1472.48326178632	-0.732683375605913	3.49783009031263e-32	down
WBGene00001160	efk-1	protein_coding	chrIII	6164906	6168547	-	3288.82721468499	-0.550479229986676	4.80237902056676e-25	down
WBGene00001162	efl-2	protein_coding	chrII	13406140	13411895	+	678.316383930674	-0.375837793656762	2.40676197020589e-05	down
WBGene00001166	eftu-2	protein_coding	chrIII	6009560	6012840	+	10323.6001998151	-0.283766655991263	3.31247642183532e-14	down
WBGene00001167	eef-2	protein_coding	chrI	9163531	9166952	+	192735.921297999	-0.438865277659924	2.16349326793538e-40	down
WBGene00001168	eef-1A.1	protein_coding	chrIII	6970026	6971712	-	339988.770849739	-0.624043308444702	3.4319756153837e-36	down
WBGene00001172	egl-3	protein_coding	chrV	10169177	10173753	-	30.1356428084741	-0.688857353509961	0.0241201871572056	down
WBGene00001189	egl-21	protein_coding	chrIV	10478442	10481844	-	26.8327923052732	-0.643017897815817	0.0349750062075737	down
WBGene00001194	egl-27	protein_coding	chrII	6835008	6847908	+	4019.70614110789	-0.539228315182518	2.06233650244476e-40	down
WBGene00001196	egl-30	protein_coding	chrI	1835661	1841965	+	559.512194295293	-1.06508872427366	4.45094572631937e-18	down
WBGene00001214	ego-1	protein_coding	chrI	7650341	7656338	-	11986.2113380836	-0.313306081212523	2.66607299987983e-25	down
WBGene00001224	ehs-1	protein_coding	chrII	5820712	5823862	+	1949.48186496168	-0.688320877326607	1.13884525445184e-31	down
WBGene00001225	eif-3.B	protein_coding	chrII	14795404	14798235	+	11389.6495853375	-0.411498325708117	6.14306718691339e-24	down
WBGene00001226	eif-3.C	protein_coding	chrI	9976426	9979662	-	16106.7419541907	-0.0867846478506255	0.0107321579680467	down
WBGene00001227	eif-3.D	protein_coding	chrIII	8969635	8971578	-	10000.2829678465	-0.129381458202321	0.000879841532689888	down
WBGene00001228	eif-3.E	protein_coding	chrI	10640465	10642281	-	5041.73713996142	-0.306743423790356	1.09394534662427e-15	down
WBGene00001230	eif-3.G	protein_coding	chrII	8442767	8444175	+	4908.91565578906	-0.378274903671073	3.96867285793501e-16	down
WBGene00001231	eif-3.H	protein_coding	chrI	4444719	4446613	+	5153.60364190362	-0.137465655444893	0.0115038983736424	down
WBGene00001232	eif-3.I	protein_coding	chrI	2485861	2489787	+	5126.67665087383	-0.347836704113341	2.58681933334539e-11	down
WBGene00001233	eif-3.K	protein_coding	chrV	12954002	12955229	+	3214.36076593234	-0.348557536447822	2.45203706897728e-08	down
WBGene00001235	elb-1	protein_coding	chrIII	11718834	11719450	-	1419.15674509733	-0.460559027334936	1.42310224224345e-11	down
WBGene00001236	elc-1	protein_coding	chrIII	1414238	1417190	-	1395.05932019337	-0.781301559772064	8.41946131840721e-27	down
WBGene00001241	elo-3	protein_coding	chrIV	7237718	7240488	+	1664.6078649726	-0.218370619819542	0.000111472094153048	down
WBGene00001243	elo-5	protein_coding	chrIV	5374616	5377117	-	35.4897308157738	-0.813917349737459	0.0157786247043307	down
WBGene00001244	elo-6	protein_coding	chrIV	5386629	5388559	-	106.147367314316	-0.506786571050433	0.0158544630134036	down
WBGene00001258	emb-4	protein_coding	chrV	18860285	18894974	-	8905.78191244196	-0.326058797080741	3.36413795415159e-19	down
WBGene00001281	emb-27	protein_coding	chrII	8159865	8162170	-	3680.43897783638	-0.453347490715015	2.1668522850581e-24	down
WBGene00001284	emb-30	protein_coding	chrIII	9435507	9441460	-	4694.93936389705	-0.25994720453592	1.14240063681413e-11	down
WBGene00001303	sec-61.G	protein_coding	chrV	10896658	10897143	-	4309.94572480126	-0.694106844840379	5.81269290368241e-58	down
WBGene00001332	eri-1	protein_coding	chrIV	415635	419958	-	2425.80251997839	-0.168063995127539	0.00235398800314545	down
WBGene00001334	ero-1	protein_coding	chrI	14664449	14674841	+	1635.25395514183	-0.371239135910118	2.35643344993604e-10	down
WBGene00001336	qars-1	protein_coding	chrIV	15008503	15013183	-	8661.28504263781	-0.50484823495177	3.98427596852704e-39	down
WBGene00001337	ears-1	protein_coding	chrI	10336395	10341178	+	14690.8969450025	-0.130777508619339	9.77667249710919e-05	down
WBGene00001338	ears-2	protein_coding	chrIV	388686	390468	-	1067.34590267743	-0.424430653224364	3.72114424849066e-08	down
WBGene00001352	evl-14	protein_coding	chrIII	4303096	4313128	-	7515.11700122834	-0.127424907487513	0.0072894913790979	down
WBGene00001358	evl-20	protein_coding	chrII	8444307	8445177	+	952.214622050182	-0.323556076765031	0.000130876602595106	down
WBGene00001365	exc-4	protein_coding	chrI	14511431	14518719	-	1214.95241332935	-0.432030445944783	3.02701247236031e-11	down
WBGene00001371	exl-1	protein_coding	chrII	14412202	14413475	-	644.288533925376	-1.25930201107115	4.2664734374166e-39	down
WBGene00001392	far-8	protein_coding	chrIII	842930	843802	+	28.3973414761083	-2.94216086238101	6.74590822322011e-10	down
WBGene00001396	fat-4	protein_coding	chrIV	9799429	9802226	+	2082.17681887974	-0.336493520988503	1.8551769079345e-11	down
WBGene00001402	fbf-2	protein_coding	chrII	6088863	6091480	-	2103.66580172803	-0.142953055806689	0.0129230451267313	down
WBGene00001404	fbp-1	protein_coding	chrI	2581015	2586124	-	1377.59448998266	-0.460429689851262	2.0758425313362e-10	down
WBGene00001411	fem-1	protein_coding	chrIV	5533140	5537962	-	2628.02815694482	-0.338638161108027	1.19815785896427e-11	down
WBGene00001412	fem-2	protein_coding	chrIII	632019	634626	-	2897.19124653452	-0.554391693538684	1.57796678296741e-28	down
WBGene00001413	fem-3	protein_coding	chrIV	9104966	9107607	+	1674.36118738701	-0.913820417927442	2.97997352888312e-43	down
WBGene00001426	fkb-1	protein_coding	chrIV	11036582	11037174	+	2298.10804044897	-0.916582438916654	2.85955026548478e-57	down
WBGene00001427	fkb-2	protein_coding	chrI	12918722	12919280	+	9020.32963543885	-0.155931043344401	0.00446116444210013	down
WBGene00001431	fkb-6	protein_coding	chrV	20846158	20847727	+	10241.5460600622	-0.349445391483013	5.28197098214851e-15	down
WBGene00001482	fog-2	protein_coding	chrV	20199254	20200648	+	1581.87255823125	-0.40753017784019	3.80708717335473e-13	down
WBGene00001485	fre-1	protein_coding	chrV	20075916	20087735	-	2064.82613962422	-0.410368380929633	1.0955681017987e-13	down
WBGene00001491	frm-4	protein_coding	chrI	5402882	5412400	-	2826.32630081542	-0.125026666286357	0.00363682059008691	down
WBGene00001496	frm-10	protein_coding	chrV	13463207	13467131	+	2170.52877528747	-1.04546086948744	8.72093912814267e-69	down
WBGene00001498	fars-3	protein_coding	chrII	8464848	8467072	+	5980.03836752229	-0.394846682618891	1.0239039640951e-16	down
WBGene00001503	fum-1	protein_coding	chrIII	7465605	7467640	+	1846.48237005515	-1.57294365560393	5.67632127854906e-122	down
WBGene00001509	fzo-1	protein_coding	chrII	5833328	5836203	-	3448.55093640245	-0.427524922962679	1.81867407531164e-25	down
WBGene00001510	fzr-1	protein_coding	chrII	9640156	9644466	-	2487.56400607493	-0.208427301779213	0.00386557173119932	down
WBGene00001511	fzy-1	protein_coding	chrII	5500770	5503912	+	5537.10313558253	-0.215987833509088	6.18647473743904e-09	down
WBGene00001513	gad-1	protein_coding	chrV	6431333	6433496	-	4142.21332248237	-0.435282913612068	9.53952240711027e-18	down
WBGene00001558	gdi-1	protein_coding	chrIV	14790818	14792887	-	7208.11894433801	-0.151925787152201	3.69122328446489e-05	down
WBGene00001563	gei-6	protein_coding	chrV	7226376	7230848	-	4087.66845627145	-0.1961428639372	1.08719830104571e-05	down
WBGene00001564	icl-1	protein_coding	chrV	724332	728004	-	338.757059523416	-0.966355620195633	0.00540883998977995	down
WBGene00001568	snpc-4	protein_coding	chrI	8962322	8966129	+	4886.17418417938	-0.100007855326982	0.0145324291307474	down
WBGene00001571	gei-14	protein_coding	chrII	8273543	8276231	-	3489.9626498607	-0.205035425805787	3.09208384896299e-05	down
WBGene00001574	gei-17	protein_coding	chrI	9100843	9108140	-	4565.18916689908	-0.225139040396675	3.65311045177098e-08	down
WBGene00001580	gex-3	protein_coding	chrIV	12404431	12408690	+	5748.03492968526	-0.0947965751343175	0.0105616373802195	down
WBGene00001584	nrde-4	protein_coding	chrIV	7646320	7654262	-	4268.02474002149	-0.56135407919323	6.70826953201494e-38	down
WBGene00001585	gfl-1	protein_coding	chrIV	11521290	11522214	+	1466.61508269612	-0.259072747986264	1.75997762039659e-05	down
WBGene00001590	lipt-1	protein_coding	chrI	9226905	9228184	+	508.860636206476	-0.740904403660789	3.25312610500528e-15	down
WBGene00001595	gld-1	protein_coding	chrI	7695681	7698222	+	13732.2389816425	-0.29035362910753	1.41431942451215e-05	down
WBGene00001596	gld-2	protein_coding	chrI	6369748	6386194	+	3961.31202176015	-0.325280285510452	7.06911975022364e-10	down
WBGene00001597	gld-3	protein_coding	chrII	7132643	7137522	+	9723.02381515036	-0.258357965701869	1.02503952423311e-15	down
WBGene00001599	glh-2	protein_coding	chrI	6513928	6517507	+	4480.28096457114	-0.661323843674089	3.84908899991018e-21	down
WBGene00001600	glh-3	protein_coding	chrI	5792321	5795114	-	2690.74776699299	-0.301599135767831	2.36277206246441e-11	down
WBGene00001601	glh-4	protein_coding	chrI	3727027	3731179	+	3496.31528754457	-0.256077532180514	0.00160086295641755	down
WBGene00001606	gln-5	protein_coding	chrIV	17272231	17273652	-	8632.09622486447	-0.408918374735819	8.18359367792175e-14	down
WBGene00001607	gln-6	protein_coding	chrIV	9739261	9740901	-	13225.6540246825	-0.617353198352998	9.6868572065953e-52	down
WBGene00001620	glt-1	protein_coding	chrX	3496026	3499169	+	37.8568638552024	-0.750384617154281	0.00668056418554416	down
WBGene00001629	gly-4	protein_coding	chrV	19881372	19895350	-	753.485899347142	-0.208016203042528	0.00902517879045211	down
WBGene00001635	gly-10	protein_coding	chrIV	13779096	13782396	+	3510.89079293773	-0.236499501702462	2.2776644028862e-08	down
WBGene00001645	gly-20	protein_coding	chrV	11282572	11286039	+	2992.97176563283	-0.468917479165759	7.30125921682494e-20	down
WBGene00001647	gna-2	protein_coding	chrI	7699682	7700958	+	4392.50511007218	-0.504185602743191	2.08860567031421e-25	down
WBGene00001648	goa-1	protein_coding	chrI	7522116	7526716	+	1072.06060609138	-0.555142858774848	2.65543439556867e-08	down
WBGene00001653	gon-4	protein_coding	chrIV	10197817	10202993	+	6688.09198999442	-0.244717672629715	1.68187295808935e-08	down
WBGene00001663	gpa-1	protein_coding	chrV	11174433	11177677	-	36.8513093907651	-1.0460698079935	0.00150033129915629	down
WBGene00001679	gpb-1	protein_coding	chrII	11742811	11748611	-	1000.60311189059	-0.386801208167166	7.44255965509933e-05	down
WBGene00001683	gpd-1	protein_coding	chrII	10394129	10395349	+	5984.75139053928	-0.755890606927705	1.38796683952914e-42	down
WBGene00001686	gpd-4	protein_coding	chrII	10171268	10172498	+	3597.50331311307	-0.980628485540353	1.0894149170084e-88	down
WBGene00001719	grl-10	protein_coding	chrV	7774545	7775759	+	20.4185041825741	-1.71636644188745	0.000274859656503495	down
WBGene00001749	gst-1	protein_coding	chrIII	9059331	9060181	+	7121.48431966186	-0.337753411797424	2.82278546685512e-08	down
WBGene00001791	gst-43	protein_coding	chrI	2901325	2903006	+	110.447015738413	-1.65137975422334	1.24974607878282e-15	down
WBGene00001793	gsy-1	protein_coding	chrII	12866446	12878121	-	3568.68169800214	-0.231241835371373	0.000217754032447244	down
WBGene00001815	hmt-1	protein_coding	chrIII	11091548	11099964	-	2494.13761724462	-0.28562079171101	4.3963816470488e-09	down
WBGene00001824	hbl-1	protein_coding	chrX	5822142	5827755	+	40.5071189779607	-0.69897742601291	0.0302328805660395	down
WBGene00001827	hcf-1	protein_coding	chrIV	7770770	7774275	-	7779.08046409318	-0.249935359152855	9.85204694364206e-13	down
WBGene00001829	hcp-1	protein_coding	chrV	6594194	6599208	+	18253.1335125914	-0.463076076161959	2.47773134072486e-26	down
WBGene00001830	hcp-2	protein_coding	chrV	9645859	9650211	+	10030.7053588445	-0.435911072245266	1.69525569697827e-34	down
WBGene00001831	hcp-3	protein_coding	chrIII	9615306	9616470	-	4107.07420172946	-0.232650426004175	4.84209635796841e-08	down
WBGene00001833	hcp-6	protein_coding	chrI	5165148	5171313	+	6900.40904324945	-0.316501886163331	2.09734674047579e-14	down
WBGene00001834	hda-1	protein_coding	chrV	14525389	14527411	+	3192.73421872168	-0.270133802016432	9.60923991298479e-08	down
WBGene00001835	hda-2	protein_coding	chrII	8020780	8022561	-	1772.84220166082	-0.281846790121137	2.78266282855795e-07	down
WBGene00001840	hel-1	protein_coding	chrII	8326852	8328870	-	18174.4876214496	-0.127289587127135	0.000383073141004797	down
WBGene00001853	hil-2	protein_coding	chrIV	6294240	6295217	+	1784.25732666238	-0.315854583640008	8.24237655044701e-05	down
WBGene00001855	hil-4	protein_coding	chrV	4754313	4755453	+	6815.80476211199	-0.125067038203103	0.014937029527174	down
WBGene00001856	hil-5	protein_coding	chrI	5774585	5775610	+	9282.29779915629	-0.514886136628446	1.31170870750465e-48	down
WBGene00001860	him-1	protein_coding	chrI	4951571	4957667	-	13162.7467754385	-0.14599082754741	6.78736805872832e-05	down
WBGene00001864	him-5	protein_coding	chrV	14090426	14092454	+	634.170188070634	-0.964307323295918	1.05398573122737e-31	down
WBGene00001865	him-6	protein_coding	chrIV	12490791	12495298	+	4334.06954809486	-0.743258893337727	2.30510746683857e-66	down
WBGene00001867	him-8	protein_coding	chrIV	10561905	10563974	+	1868.04386944393	-0.250473458763378	9.70645204576484e-06	down
WBGene00001869	him-10	protein_coding	chrIII	5803260	5805112	+	3328.97872781443	-0.462573227296561	2.65630808271344e-27	down
WBGene00001872	him-14	protein_coding	chrII	7065020	7069966	-	1906.6230530195	-1.06094575287825	5.65886968034034e-52	down
WBGene00001874	him-17	protein_coding	chrV	13176711	13180185	+	6571.41243724724	-0.326401816041629	3.74095335884349e-23	down
WBGene00001890	his-16	protein_coding	chrII	13817760	13818143	-	10307.9454259234	-5.42863186715338	0	down
WBGene00001909	his-35	protein_coding	chrV	9544659	9545288	-	693.371170354764	-0.96515961046571	5.44222611319118e-23	down
WBGene00001910	C50F4.6	protein_coding	chrV	9546092	9546841	+	350.733655497112	-0.806751148456613	1.59801979571218e-08	down
WBGene00001911	his-37	protein_coding	chrV	9547105	9547607	+	424.248063173929	-0.81550115722234	1.20509539303376e-11	down
WBGene00001915	his-41	protein_coding	chrV	9545536	9546264	+	37.828832049078	-0.690062733099607	0.018162766379184	down
WBGene00001922	his-48	protein_coding	chrIV	11324745	11325116	+	1066.3630023997	-0.557120549796993	6.11636118751969e-11	down
WBGene00001933	his-59	protein_coding	chrIV	7488249	7488659	+	18625.3162468339	-0.893571408744804	3.14056078093925e-100	down
WBGene00001934	his-60	protein_coding	chrIV	7487681	7487992	-	22086.5811322696	-0.886662314296469	5.7805917329447e-58	down
WBGene00001935	his-61	protein_coding	chrIV	7485834	7486217	-	12991.6715018466	-0.903803822830985	5.72483141446324e-67	down
WBGene00001936	his-62	protein_coding	chrIV	7486545	7486916	+	32747.1820322446	-0.917240170655502	1.60709081792245e-57	down
WBGene00001937	his-63	protein_coding	chrIV	11406451	11406861	-	1201.6844048662	-0.218072265799424	0.0147780938700707	down
WBGene00001938	his-64	protein_coding	chrIV	11407116	11407427	+	32946.6803914119	-0.369533672705277	0.000221476341519706	down
WBGene00001972	hmg-1.2	protein_coding	chrIII	6280380	6282438	+	1654.39677900212	-0.464314242230334	1.15269635316615e-14	down
WBGene00001973	hmg-3	protein_coding	chrI	5815609	5818132	-	7390.04521662873	-0.293952479267765	2.56769488096815e-13	down
WBGene00001974	hmg-4	protein_coding	chrIII	7379143	7381596	-	5230.34473645327	-0.391450955658173	4.75178842960079e-25	down
WBGene00001975	hmg-5	protein_coding	chrIV	7644895	7646219	-	2197.44242877694	-0.369966241128701	1.72657131316638e-11	down
WBGene00001977	hmg-12	protein_coding	chrII	11916513	11917643	+	12466.1612102741	-0.105264895753564	0.00179958168923543	down
WBGene00001978	hmp-1	protein_coding	chrV	11845871	11852166	+	4421.15744640508	-0.463907893615803	1.7010196915798e-33	down
WBGene00001979	hmp-2	protein_coding	chrI	14738882	14742671	+	4438.86628694982	-0.166822197260927	3.55207241954859e-05	down
WBGene00001980	hmr-1	protein_coding	chrI	11075755	11134667	-	7286.93473478054	-0.357181648933831	1.74957163169938e-14	down
WBGene00001983	hoe-1	protein_coding	chrIV	4739490	4744267	-	5025.44230240198	-0.392273285314899	2.1615540846929e-20	down
WBGene00001985	hop-1	protein_coding	chrI	4208515	4210341	-	1100.26117803725	-0.602962857373121	5.97398510865139e-15	down
WBGene00001998	hpr-17	protein_coding	chrII	13153464	13157047	-	1900.08261159263	-0.122777839306722	0.0391498313571379	down
WBGene00001999	hrpa-1	protein_coding	chrIV	3336920	3338867	-	8673.40281711896	-0.316401225378787	1.26238158587521e-05	down
WBGene00002000	hrpr-1	protein_coding	chrI	12060271	12064897	-	7327.2174536619	-0.216488937662731	6.24391653458505e-05	down
WBGene00002002	hsb-1	protein_coding	chrIV	12566092	12567226	-	1013.93710255557	-0.187556655443309	0.0140851830200767	down
WBGene00002005	hsp-1	protein_coding	chrIV	17278959	17281330	+	93362.1858382627	-0.374814639404529	8.19672516132804e-18	down
WBGene00002016	hsp-16.2	protein_coding	chrV	1804334	1804957	-	101.212642131196	-3.40304007166827	7.35813044415359e-14	down
WBGene00002018	hsp-16.41	protein_coding	chrV	1805178	1805875	+	110.59078443182	-3.53486523498038	1.1652117650191e-08	down
WBGene00002026	hsp-70	protein_coding	chrI	9320325	9322519	-	140.344999033162	-0.993578417185351	0.0181866942206468	down
WBGene00002027	hsr-9	protein_coding	chrI	9626241	9630848	+	12924.9798032225	-0.18288383615473	2.46845359614884e-07	down
WBGene00002028	hst-1	protein_coding	chrIV	8688276	8691513	-	2312.06745841249	-0.277272859513385	6.25387746175093e-07	down
WBGene00002035	hum-1	protein_coding	chrI	8845809	8851116	-	4087.78823502947	-0.421493173010784	2.43419531331158e-21	down
WBGene00002042	hus-1	protein_coding	chrI	3698102	3699300	+	1014.43531181168	-0.398980527449615	1.55632620263953e-08	down
WBGene00002045	icd-1	protein_coding	chrII	6587577	6588655	-	35359.6997130336	-0.228858359956001	5.62351551938518e-06	down
WBGene00002047	icp-1	protein_coding	chrI	2304513	2306790	-	6345.45591070436	-0.0853206848485527	0.0490261719205971	down
WBGene00002048	ida-1	protein_coding	chrIII	5755539	5765816	+	19.0174697382416	-1.44343683013504	0.0016760860833822	down
WBGene00002061	ife-3	protein_coding	chrV	6584	7828	-	12279.3056280227	-0.407665762826898	1.28802947373769e-16	down
WBGene00002064	iff-1	protein_coding	chrIII	9745862	9747193	-	33661.1877792477	-0.346292944352204	5.76137741667881e-10	down
WBGene00002070	ile-1	protein_coding	chrI	9609544	9611534	-	2969.90440991152	-0.865440081676188	1.81097232515755e-83	down
WBGene00002072	ima-1	protein_coding	chrV	11239675	11241792	+	4874.23846336978	-0.586311252948151	5.66761270226907e-31	down
WBGene00002073	ima-2	protein_coding	chrI	6315233	6317262	+	18945.6983644534	-0.179539583087296	5.90055204717088e-10	down
WBGene00002076	imb-2	protein_coding	chrII	14365701	14373901	+	6576.40699723186	-0.417468444428128	4.3624236693079e-36	down
WBGene00002078	xpo-1	protein_coding	chrV	7805064	7814656	+	13795.8044958648	-0.20061519350097	4.79874339536646e-06	down
WBGene00002079	xpo-2	protein_coding	chrI	318549	323352	-	6577.09561324492	-0.115311780431281	0.0120409427395699	down
WBGene00002129	inx-7	protein_coding	chrIV	5943981	5946638	-	661.624482906908	-0.568900062528871	9.4277223112906e-11	down
WBGene00002136	inx-14	protein_coding	chrI	7350309	7352235	-	3686.71252843478	-0.898825587969486	1.0407711066429e-73	down
WBGene00002148	gon-14	protein_coding	chrV	6606433	6611158	-	4532.37186117618	-0.312508298347999	5.33328970457001e-15	down
WBGene00002153	iars-2	protein_coding	chrI	10180236	10184599	+	3863.66533753418	-0.257312455173867	7.72996050485351e-11	down
WBGene00002162	isp-1	protein_coding	chrIV	8134016	8136055	-	4759.14538659939	-0.274497592037612	1.84391569780456e-09	down
WBGene00002169	isw-1	protein_coding	chrIII	6703988	6710100	-	10423.4508233184	-0.416529066376313	1.61787126078793e-32	down
WBGene00002176	jip-1	protein_coding	chrII	1326989	1350132	+	114.93046516999	-0.73766746368801	0.000433259303819853	down
WBGene00002180	jtr-1	protein_coding	chrIV	1420929	1421790	+	754.942018773674	-0.694671948244163	1.19120924503219e-20	down
WBGene00002183	kat-1	protein_coding	chrII	7073814	7075511	+	2565.77596416527	-0.329669021283668	0.0477565022244757	down
WBGene00002192	kin-4	protein_coding	chrIV	11425742	11447067	+	5433.55666610383	-0.71648288557915	2.40470501993001e-60	down
WBGene00002201	kin-18	protein_coding	chrIII	6118620	6124067	+	7147.85786292874	-0.386757033360282	3.96000495178766e-21	down
WBGene00002214	klc-1	protein_coding	chrIV	11083735	11086050	+	6358.53583508744	-0.315579207999134	1.64984870079863e-16	down
WBGene00002219	klp-7	protein_coding	chrIII	10805925	10811001	+	7431.22239177218	-0.371429012048171	3.31622744638397e-17	down
WBGene00002223	klp-12	protein_coding	chrIV	11341325	11359869	-	6573.40481237041	-0.161008345387008	0.00089889835925562	down
WBGene00002225	klp-15	protein_coding	chrI	5577070	5579194	-	8577.17826603931	-0.504328189340858	5.56968785148993e-54	down
WBGene00002226	klp-16	protein_coding	chrI	9512452	9514637	+	8395.58479722695	-0.588522218391621	5.45584226591299e-60	down
WBGene00002229	klp-19	protein_coding	chrIII	13302717	13307259	-	19934.850278693	-0.322752893783407	1.15552760174366e-23	down
WBGene00002231	knl-1	protein_coding	chrIII	8250632	8253943	+	6680.85598479879	-0.21896268544397	3.93586223603774e-10	down
WBGene00002238	kars-1	protein_coding	chrII	7070183	7072415	-	16178.1130092984	-0.31671195578789	7.84850255415911e-21	down
WBGene00002245	lag-1	protein_coding	chrIV	6095407	6110655	+	2800.74310884333	-0.350522506625011	6.12088947897958e-12	down
WBGene00002250	lap-2	protein_coding	chrV	13043712	13046154	+	2913.77639906088	-1.40533248875669	1.07502285881986e-123	down
WBGene00002251	lat-1	protein_coding	chrII	8896841	8908634	+	7296.1520532703	-0.196708549825176	1.80930030560772e-08	down
WBGene00002256	lbp-4	protein_coding	chrV	7820578	7821477	+	1646.23753561696	-0.323627598875824	3.50931845192232e-07	down
WBGene00002273	lec-10	protein_coding	chrV	6488203	6489120	-	49.3463586583986	-1.9578043157955	1.48393350285058e-07	down
WBGene00002275	lem-2	protein_coding	chrII	14063450	14066646	+	4001.78985896504	-0.656777979630826	1.81305950823388e-47	down
WBGene00002276	lem-3	protein_coding	chrI	9578526	9581267	-	3042.34669514327	-0.178925323062389	2.32696974344696e-05	down
WBGene00002297	ect-2	protein_coding	chrII	10778387	10783962	-	5229.28946139931	-0.239016753925234	1.92087896191215e-08	down
WBGene00002324	let-49	protein_coding	chrI	14820405	14821651	+	1252.83575051015	-0.203447281027372	0.00327208970187715	down
WBGene00002344	let-70	protein_coding	chrIV	11081086	11082253	-	3670.20305283548	-0.165112246445112	0.00244523101991662	down
WBGene00002348	myo-1	protein_coding	chrI	7258946	7267057	-	106.240216027689	-2.89425383264462	7.67816048230568e-08	down
WBGene00002363	let-92	protein_coding	chrIV	11858442	11860460	+	3248.70146305664	-0.205367535752996	0.000675517096870387	down
WBGene00002368	let-99	protein_coding	chrIV	12567842	12570622	+	5593.11075478812	-0.220387609037149	5.2245755908465e-08	down
WBGene00002583	let-363	protein_coding	chrI	5245743	5263424	+	11394.0115761968	-0.169892406869654	0.000352185378742889	down
WBGene00002637	let-418	protein_coding	chrV	5826833	5832831	+	14155.7201272043	-0.451968180344551	1.29202348854459e-39	down
WBGene00002694	let-502	protein_coding	chrI	4738171	4744321	-	6295.70871841647	-0.216963967357062	9.59482962310011e-08	down
WBGene00002696	let-504	protein_coding	chrI	4129565	4132224	-	2930.26727983851	-0.442455764187162	3.35032465423837e-13	down
WBGene00002783	let-607	protein_coding	chrI	6574004	6585510	+	1143.34756260073	-0.345410797760268	0.000351679239934125	down
WBGene00002845	let-711	protein_coding	chrIII	6946718	6958894	+	27367.3032296114	-0.153347439198011	0.000959531519548459	down
WBGene00002855	let-721	protein_coding	chrIII	6444693	6446907	-	3724.86751448081	-0.342500080736073	3.47825465117224e-10	down
WBGene00002889	let-765	protein_coding	chrIII	6592525	6601173	-	10934.3584658128	-0.44455949409233	2.20561389573747e-21	down
WBGene00002957	let-858	protein_coding	chrII	11022370	11027906	+	6839.61406140564	-0.331376760980153	2.75676629084756e-15	down
WBGene00002981	lgg-2	protein_coding	chrIV	10934196	10935903	-	1141.69136822992	-0.529172392483577	2.67796316360585e-16	down
WBGene00002982	lgg-3	protein_coding	chrIII	5697494	5698013	-	871.247577825164	-0.543443354113706	6.53882777069525e-14	down
WBGene00002985	lig-1	protein_coding	chrV	10814106	10816718	+	7107.44504617003	-0.60797724881199	1.35375981966649e-50	down
WBGene00002986	lig-4	protein_coding	chrIII	7521463	7524870	+	1430.42277407009	-0.697766945385903	6.54455130872797e-22	down
WBGene00002992	lin-3	protein_coding	chrIV	11054308	11063768	+	1108.90382137903	-0.458821994049846	5.11582268757906e-13	down
WBGene00002994	lin-5	protein_coding	chrII	7860574	7863563	+	8844.89210748606	-0.473874722357891	1.1988435056293e-31	down
WBGene00002998	lin-9	protein_coding	chrIII	8900237	8904131	-	2648.19922951525	-0.167401745005954	0.000204786577749564	down
WBGene00003002	lin-13	protein_coding	chrIII	7700338	7709491	-	13002.207173413	-0.358055041677004	3.56520883159563e-22	down
WBGene00003009	lin-23	protein_coding	chrII	6371303	6374776	+	3397.96031496109	-0.277110368979495	1.43222866277004e-12	down
WBGene00003010	lin-24	protein_coding	chrIV	12129504	12135096	+	2400.69970782623	-0.155608668805295	0.00738495310167457	down
WBGene00003014	lin-28	protein_coding	chrI	8407630	8410804	-	1367.6611864549	-0.280391887622364	4.06265831891399e-05	down
WBGene00003020	lin-35	protein_coding	chrI	5807709	5815637	+	6067.13720305156	-0.119353310076575	0.025088717865429	down
WBGene00003021	lin-36	protein_coding	chrIII	8016648	8020873	-	3079.41362799817	-0.625464904949419	4.82304067026954e-18	down
WBGene00003026	lin-41	protein_coding	chrI	9334800	9342496	-	9601.68118864724	-0.555524021145932	1.93481801050702e-16	down
WBGene00003036	lin-53	protein_coding	chrI	9618196	9619760	-	8996.67883330152	-0.100976907327158	0.00933105747576097	down
WBGene00003038	lin-56	protein_coding	chrII	10450007	10452005	+	713.838547698626	-0.467957950254513	3.64493783271586e-10	down
WBGene00003041	lin-61	protein_coding	chrI	7248827	7251282	-	2715.29358927715	-0.447004690364299	8.65006031348117e-26	down
WBGene00003043	lip-1	protein_coding	chrIV	6842958	6846011	+	892.377227012581	-0.711582741032732	1.62922086527703e-13	down
WBGene00003047	lis-1	protein_coding	chrIII	13371164	13376710	-	2544.25043835978	-0.146439945722758	0.00347011792733485	down
WBGene00003048	lit-1	protein_coding	chrIII	13701991	13724404	+	587.650434627634	-0.309234579875518	0.00540215286238694	down
WBGene00003052	lmn-1	protein_coding	chrI	8763041	8765631	+	9481.42773747541	-0.120584831685164	0.000539954618029182	down
WBGene00003059	lpd-2	protein_coding	chrI	6253701	6254947	+	974.543569131847	-0.280580948753087	0.000174113900248294	down
WBGene00003063	lpd-7	protein_coding	chrIII	7573350	7575263	+	9482.34766911877	-0.176669646821413	0.000254713818943475	down
WBGene00003074	lars-2	protein_coding	chrI	7457152	7460756	-	2401.50636426803	-0.566780965175859	2.85349641300638e-17	down
WBGene00003076	lsm-1	protein_coding	chrII	11126950	11127528	+	2253.19997794836	-0.341717361591592	3.92457557914253e-08	down
WBGene00003078	lsm-4	protein_coding	chrII	7252232	7253163	-	1433.28247488216	-0.56863156660839	2.31284561590027e-20	down
WBGene00003080	lsm-6	protein_coding	chrI	1701361	1701808	+	855.05070678358	-0.618055412854407	3.33770385876352e-14	down
WBGene00003083	lst-1	protein_coding	chrI	10588501	10590465	+	1880.78569663521	-0.480582358426466	2.96916759688759e-16	down
WBGene00003085	ccar-1	protein_coding	chrIV	14071548	14076742	+	17385.6512432217	-0.23454529438604	1.55465826883598e-13	down
WBGene00003132	mat-1	protein_coding	chrI	5123915	5127201	-	6652.99988321877	-0.352845248904061	6.07584811365718e-25	down
WBGene00003133	mat-2	protein_coding	chrII	11112719	11120805	+	8561.43463067586	-0.226448144800221	1.4780040358997e-10	down
WBGene00003134	mat-3	protein_coding	chrIII	475454	482325	+	2839.53089682392	-0.188865079283315	0.00078826895561142	down
WBGene00003136	mau-2	protein_coding	chrI	8125801	8130039	+	2315.24011791841	-0.514117783859115	4.94659444864332e-26	down
WBGene00003144	max-2	protein_coding	chrII	13014317	13025844	-	2772.48286760104	-0.205938603290936	0.0238450964983646	down
WBGene00003148	mbf-1	protein_coding	chrIV	11479354	11480369	-	3594.70047564368	-0.444649542360527	6.04604917685475e-14	down
WBGene00003150	mbk-2	protein_coding	chrIV	13009158	13035961	+	5624.573994558	-0.173719162130826	0.00703649041213693	down
WBGene00003154	mcm-2	protein_coding	chrII	12001509	12006625	-	7378.70837766848	-0.229505254611444	0.0005442254611149	down
WBGene00003155	mcm-3	protein_coding	chrV	15056719	15059599	-	10023.7569296063	-0.350459287305497	1.83863561143222e-18	down
WBGene00003156	mcm-4	protein_coding	chrI	2318291	2321817	-	9154.60548140023	-0.688218406593371	5.95709249345298e-62	down
WBGene00003157	mcm-5	protein_coding	chrIII	4288264	4291266	-	8970.25772551785	-0.258449669297075	6.55919479334043e-09	down
WBGene00003158	mcm-6	protein_coding	chrIII	9794367	9798644	+	13889.2602385981	-0.0934076551267486	0.0024633430754825	down
WBGene00003159	mcm-7	protein_coding	chrV	4347166	4349768	+	11064.8090301045	-0.321264166723873	2.62256492695974e-14	down
WBGene00003160	mdf-1	protein_coding	chrV	9541782	9544226	-	6487.48999212747	-0.27797460755592	5.10371415767365e-12	down
WBGene00003162	mdh-2	protein_coding	chrIII	6606544	6608106	-	3653.76777192498	-0.437625810115281	6.46290248756479e-12	down
WBGene00003164	mdt-6	protein_coding	chrV	7058547	7059624	-	2579.98478477839	-0.391720137979047	1.65779158266201e-14	down
WBGene00003177	mec-15	protein_coding	chrII	10236936	10239695	-	2667.44790562286	-0.229575509896327	4.02970402209204e-06	down
WBGene00003183	mei-1	protein_coding	chrI	8294874	8296940	+	3638.27600775115	-0.286268396736324	3.43036853896778e-11	down
WBGene00003184	mei-2	protein_coding	chrI	6564749	6565852	-	5262.75666922685	-0.175108912131403	0.000263969091810391	down
WBGene00003210	mel-28	protein_coding	chrIII	4786080	4792391	+	18792.8270717766	-0.148444610662176	5.24554310671693e-05	down
WBGene00003214	mel-32	protein_coding	chrIII	6440145	6443000	-	8235.17359810499	-0.577070054079465	4.73885106354826e-56	down
WBGene00003220	mes-2	protein_coding	chrII	14383973	14388454	+	2714.95148017614	-0.289287025546579	1.25788775592089e-08	down
WBGene00003222	mes-4	protein_coding	chrV	13433050	13437545	-	4408.02915773617	-0.461215359729378	6.02629754752635e-36	down
WBGene00003224	mes-6	protein_coding	chrIV	8511284	8513469	+	2362.48510580529	-0.215307826216382	0.00131372712405557	down
WBGene00003225	mev-1	protein_coding	chrIII	10334277	10335168	+	1334.25060308045	-0.244880692604787	0.000277741619376449	down
WBGene00003230	mex-5	protein_coding	chrIV	13353723	13356104	+	7827.15831572687	-0.268318984943077	0.000641041604355747	down
WBGene00003231	mex-6	protein_coding	chrII	9524174	9526359	+	6115.84170911993	-0.656812678828054	2.54323333699338e-70	down
WBGene00003236	mif-3	protein_coding	chrI	7312797	7313525	-	610.515826882425	-0.210451690508144	0.0450287304201738	down
WBGene00003241	mig-5	protein_coding	chrII	8182323	8185023	-	4066.04564327337	-0.136190784979867	0.00139009354104545	down
WBGene00003246	mig-14	protein_coding	chrII	13741738	13749983	+	759.334893891994	-0.333166443265513	0.000443198322575768	down
WBGene00003252	mig-21	protein_coding	chrIII	5876947	5878380	-	28.382236586455	-0.766420485053504	0.0132285320973185	down
WBGene00003367	mix-1	protein_coding	chrII	10824246	10841424	+	6730.19973616707	-0.180473832506238	2.06879322786733e-06	down
WBGene00003373	mlh-1	protein_coding	chrIII	13509301	13514570	-	2503.70872786728	-0.168016077239206	0.0108511799875843	down
WBGene00003389	mog-1	protein_coding	chrIII	9952060	9956215	-	7001.66478485697	-0.438347687236112	1.67530990546843e-26	down
WBGene00003391	mog-3	protein_coding	chrIII	5308596	5311140	+	3486.41678879371	-0.128365593382028	0.00687453228724851	down
WBGene00003392	mog-4	protein_coding	chrII	14552504	14561599	-	4156.40256285021	-0.267197654204846	6.40028254452665e-11	down
WBGene00003393	mog-5	protein_coding	chrII	5399538	5405810	+	6742.41975522731	-0.193037837385131	5.4429651434619e-05	down
WBGene00003395	mom-2	protein_coding	chrV	8355988	8358185	+	3795.81482190438	-0.405127171346386	7.51792490482347e-15	down
WBGene00003401	mpk-1	protein_coding	chrIII	4216763	4228108	-	4355.70385318373	-0.261280520990722	1.04850414571229e-09	down
WBGene00003405	mre-11	protein_coding	chrV	10733925	10736868	-	4887.99863971157	-0.565592022559731	1.92681769379126e-34	down
WBGene00003410	mrp-4	protein_coding	chrX	9884274	9889712	+	12276.3880231479	-0.144454534965335	0.0231804616881356	down
WBGene00003413	mrp-7	protein_coding	chrV	19674843	19693049	+	6506.23076222923	-0.281164260875578	3.20530562446457e-07	down
WBGene00003415	mars-1	protein_coding	chrIV	11631941	11635487	-	9689.72733625409	-0.318225700490313	9.18056576866498e-17	down
WBGene00003418	msh-2	protein_coding	chrI	3694296	3697551	-	5613.2994046783	-0.241210927921089	1.42652241097546e-09	down
WBGene00003421	msh-5	protein_coding	chrIV	13155233	13164054	+	4086.2519352677	-0.347210583813379	2.45559906441689e-15	down
WBGene00003422	msh-6	protein_coding	chrI	3449326	3462174	+	10042.8446555859	-0.193573924507397	2.27212692564567e-07	down
WBGene00003472	mtk-1	protein_coding	chrI	5795400	5803734	-	6729.61588906281	-0.239980013114678	3.83477204111221e-07	down
WBGene00003475	mtm-1	protein_coding	chrI	5134739	5137971	+	1733.22606913542	-0.141254948325548	0.0181111382627638	down
WBGene00003478	mtm-6	protein_coding	chrIII	13347085	13355684	+	2202.79122550345	-0.32738581075785	3.97408806139929e-10	down
WBGene00003479	mtm-9	protein_coding	chrV	3743576	3749403	+	1564.3315239943	-0.512853926306697	1.79888844539188e-12	down
WBGene00003499	mut-2	protein_coding	chrI	6356614	6358411	-	2455.11944197534	-0.467139438216182	3.54451796387749e-23	down
WBGene00003507	mut-14	protein_coding	chrV	5658713	5660704	-	1661.83032366211	-0.155937687250971	0.00505918012112978	down
WBGene00003509	mxl-1	protein_coding	chrV	11244839	11245926	+	1294.73640207785	-0.538840737115093	7.82755530413392e-13	down
WBGene00003510	mxl-2	protein_coding	chrIII	186949	188131	-	966.078634353454	-0.539356546244791	3.46763627531852e-09	down
WBGene00003514	myo-2	protein_coding	chrX	12468061	12475348	+	71.1964552421678	-2.71018033530931	4.08788376002245e-13	down
WBGene00003559	ncl-1	protein_coding	chrIII	7719729	7738105	+	3343.58014769422	-0.18090323292905	0.0411694146555251	down
WBGene00003567	ncx-2	protein_coding	chrV	5303689	5311270	+	20.4212226600595	-2.35521727763407	8.84307622510676e-07	down
WBGene00003576	ndc-80	protein_coding	chrIV	10086137	10088437	+	4494.51938686327	-0.580344187331491	4.45900133266145e-40	down
WBGene00003581	ndx-4	protein_coding	chrI	13792637	13797263	-	593.397114845257	-0.554722910637503	2.38731941976449e-09	down
WBGene00003583	ndx-6	protein_coding	chrII	5388829	5389881	-	213.297524424542	-1.03198506238257	1.28160309008449e-14	down
WBGene00003587	ned-8	protein_coding	chrI	10373373	10373862	-	1547.31547438353	-0.436178497207816	1.90860834107266e-13	down
WBGene00003588	nex-1	protein_coding	chrIII	5225621	5226804	+	2575.06357776902	-0.468617355474459	1.0303675441737e-11	down
WBGene00003592	nfi-1	protein_coding	chrII	7538180	7543007	+	2714.31339493583	-0.146247062815883	0.00579362457918799	down
WBGene00003622	nhr-23	protein_coding	chrI	7214745	7221299	+	844.153715586575	-0.49473502704309	1.00718506258292e-06	down
WBGene00003651	nhr-61	protein_coding	chrII	14816136	14818543	-	112.014664091749	-0.992514501000303	8.4935118857571e-08	down
WBGene00003656	nhr-66	protein_coding	chrIV	8226331	8236602	-	2555.30045266994	-0.141237920701915	0.00767626546709998	down
WBGene00003777	nmy-2	protein_coding	chrI	7926623	7934577	-	37875.2553751501	-0.467710202224273	8.83079812162089e-52	down
WBGene00003787	npp-1	protein_coding	chrIV	9858488	9862119	+	4883.33580535861	-0.188130937917862	8.1679682523254e-07	down
WBGene00003788	npp-2	protein_coding	chrI	8291299	8293640	-	6220.1487775002	-0.272177296867087	6.09975566481824e-13	down
WBGene00003789	npp-3	protein_coding	chrII	11865431	11874788	-	9784.29537613707	-0.255903738150214	4.94288665959161e-12	down
WBGene00003791	npp-5	protein_coding	chrII	11596767	11599809	-	4287.38120992166	-0.415030619048567	1.69807109368753e-21	down
WBGene00003792	npp-6	protein_coding	chrI	5176829	5182801	+	10661.7884204995	-0.239924325275803	1.99783874099896e-12	down
WBGene00003796	npp-10	protein_coding	chrIII	6013447	6019562	-	18803.4858575707	-0.226849125148494	8.01789721914859e-17	down
WBGene00003799	npp-13	protein_coding	chrI	2097346	2123443	+	5028.23978067636	-0.153107350424918	1.8014838353486e-05	down
WBGene00003800	npp-14	protein_coding	chrI	9660174	9664915	-	11186.9544076679	-0.150415777603465	9.31739291824422e-06	down
WBGene00003801	npp-15	protein_coding	chrIII	7929043	7933055	+	8099.63168539104	-0.294895702403628	1.62534367078911e-15	down
WBGene00003802	npp-16	protein_coding	chrIII	11915928	11917873	+	3498.03047149747	-0.445592834780518	1.85317434697062e-22	down
WBGene00003815	nars-1	protein_coding	chrI	7088030	7090062	-	8057.64210586838	-0.423075151305988	2.69718728433059e-25	down
WBGene00003818	nsf-1	protein_coding	chrI	7766532	7772231	-	4286.54895778362	-0.458169324772721	3.87012614922073e-31	down
WBGene00003825	ntl-2	protein_coding	chrII	4372739	4376465	-	1537.29286469955	-0.688206548453637	1.53342620747954e-28	down
WBGene00003827	ntl-4	protein_coding	chrIV	7910575	7915189	+	3574.97509647866	-0.226985407623874	0.000288284433439505	down
WBGene00003830	num-1	protein_coding	chrV	20829811	20837619	+	856.358801959403	-0.323165260774291	0.000188981001583793	down
WBGene00003834	nxf-1	protein_coding	chrV	14411649	14415014	-	4550.57624219421	-0.165574110775791	0.000177706487173802	down
WBGene00003851	odr-4	protein_coding	chrIII	6730800	6733936	+	1412.16150647938	-1.37470488604296	8.53948187048876e-83	down
WBGene00003868	ooc-3	protein_coding	chrII	11493159	11495321	-	2077.2646508826	-0.254898982384227	5.74469936425054e-07	down
WBGene00003870	ooc-5	protein_coding	chrII	8993160	8994534	+	3025.16417940854	-0.627967110354199	1.33024854637835e-38	down
WBGene00003884	osm-3	protein_coding	chrIV	3796300	3801052	-	337.271406769653	-0.961297699567883	3.16346614354425e-18	down
WBGene00003902	pab-1	protein_coding	chrI	10432856	10435876	-	47616.3451091386	-0.33394099344335	2.70687490340243e-23	down
WBGene00003914	pam-1	protein_coding	chrIV	7543976	7550812	-	12799.7324713872	-0.30460426614528	2.49151012881031e-19	down
WBGene00003917	par-2	protein_coding	chrIII	1081401	1095082	+	955.556964575743	-0.353104954497811	0.000277532782212726	down
WBGene00003920	par-5	protein_coding	chrIV	11820506	11821924	-	25688.4563238625	-0.361690205862984	4.14915421620363e-20	down
WBGene00003922	pas-1	protein_coding	chrV	14421566	14422618	-	5440.05431515726	-0.262398334427243	1.02329783429069e-08	down
WBGene00003923	pas-2	protein_coding	chrV	10770368	10771351	+	5776.72358702851	-0.606917886952141	1.38044068655197e-55	down
WBGene00003924	pas-3	protein_coding	chrI	5105110	5106048	-	8459.88495161388	-0.240438779906863	3.239272185835e-07	down
WBGene00003927	pas-6	protein_coding	chrV	5583161	5584343	-	4220.90613628758	-0.50483260903979	2.73608785259729e-33	down
WBGene00003928	pas-7	protein_coding	chrII	10098782	10099854	-	6682.12710553748	-0.157966396421238	0.00251687571319599	down
WBGene00003948	pbs-2	protein_coding	chrI	12967216	12968280	-	5540.02456335391	-0.16375022810659	0.00165766098844871	down
WBGene00003949	pbs-3	protein_coding	chrII	4954480	4955427	-	3246.37810116982	-0.589941060321332	1.3150710082164e-39	down
WBGene00003950	pbs-4	protein_coding	chrI	3908747	3909701	+	4795.53510111907	-0.387686268132729	3.38117165784783e-18	down
WBGene00003951	pbs-5	protein_coding	chrI	14719167	14720477	-	6096.52066953612	-0.219683659822953	1.94910736981379e-08	down
WBGene00003952	pbs-6	protein_coding	chrIII	8243122	8244092	-	4481.94329107081	-0.400143644547539	2.03900606211973e-18	down
WBGene00003953	pbs-7	protein_coding	chrI	8695205	8696301	-	6142.36204591559	-0.353519319873424	6.62172953919252e-12	down
WBGene00003960	pcs-1	protein_coding	chrII	11574941	11577740	-	744.904125949364	-0.193003552191654	0.0255404273616318	down
WBGene00003967	pdr-1	protein_coding	chrIII	13771513	13773345	+	1194.99495972719	-0.55768179166477	4.05756770108763e-19	down
WBGene00003982	pes-9	protein_coding	chrV	14595314	14597034	-	2881.24340302478	-0.661340983434195	4.43086071352137e-26	down
WBGene00003989	pfn-1	protein_coding	chrI	12922004	12923548	+	3721.07633948915	-0.190414228075071	0.000116992262968026	down
WBGene00003993	pgl-2	protein_coding	chrIII	8670543	8675435	-	2251.14458921337	-0.465750188622255	1.35464603602051e-18	down
WBGene00003994	pgl-3	protein_coding	chrV	4755979	4758587	+	13784.3390916548	-0.215939588396742	1.61013080962151e-11	down
WBGene00004023	pho-4	protein_coding	chrII	5236257	5238466	-	10.6217489988133	-1.57008661444842	0.0050892527063832	down
WBGene00004027	pie-1	protein_coding	chrIII	12426893	12429195	+	1857.32278562556	-0.394597107272102	7.97577213602834e-12	down
WBGene00004028	pif-1	protein_coding	chrI	719929	731078	+	1225.26162310442	-0.643311730307258	9.68368183713595e-18	down
WBGene00004031	pis-1	protein_coding	chrIV	9791933	9796594	-	2404.68329842175	-0.513217206722549	5.61962504062659e-19	down
WBGene00004039	plc-4	protein_coding	chrIV	7509524	7512667	-	2633.21413048865	-0.21460132252934	9.38531290285532e-06	down
WBGene00004040	pld-1	protein_coding	chrII	5083848	5091690	-	6687.03393099267	-0.28144371786129	3.61064860276834e-12	down
WBGene00004042	plk-1	protein_coding	chrIII	8101348	8104069	+	11729.8308373184	-0.173674753943822	1.22388359834946e-10	down
WBGene00004046	plp-1	protein_coding	chrIV	7633360	7634653	+	5168.93282289257	-0.743296881129661	3.86775380391288e-62	down
WBGene00004050	parp-2	protein_coding	chrII	9593037	9595128	+	3426.81970722672	-0.432120067113828	2.74013592199503e-25	down
WBGene00004051	parg-1	protein_coding	chrIV	8746252	8752676	+	5737.24445738776	-0.13871985872542	0.0090015776771454	down
WBGene00004060	pmp-3	protein_coding	chrV	14646739	14653493	+	2188.31058131145	-0.135312309152254	0.0122044896981306	down
WBGene00004064	pms-2	protein_coding	chrV	11566801	11570601	-	3453.7143145048	-0.766930793512472	4.91238268352268e-42	down
WBGene00004068	pnk-1	protein_coding	chrI	6295067	6297636	+	1408.03188769787	-0.231136516505933	0.000133709928446245	down
WBGene00004075	pod-1	protein_coding	chrIII	13514941	13524121	-	7143.97639228932	-0.417706653504262	2.3861216736047e-08	down
WBGene00004078	pos-1	protein_coding	chrV	8414086	8415254	+	10549.3432602944	-0.38864421884914	1.51997925369098e-20	down
WBGene00004090	eif-2Bgamma	protein_coding	chrII	6965800	6967648	-	1992.62336941798	-0.126916442905827	0.0496692715747838	down
WBGene00004091	pps-1	protein_coding	chrIV	10162006	10164390	+	1976.71937697089	-1.07472432918558	1.03412946412811e-63	down
WBGene00004095	pqe-1	protein_coding	chrIII	5311240	5321745	+	8749.15416707225	-0.138584493577984	0.00027148614278803	down
WBGene00004109	stam-1	protein_coding	chrI	5902085	5904695	-	1921.02654613074	-1.14630018730553	3.66133813582647e-112	down
WBGene00004116	pqn-27	protein_coding	chrII	13448835	13460642	-	1303.83856596554	-0.377085516987472	2.08430461704211e-07	down
WBGene00004117	sin-3	protein_coding	chrI	8416816	8425051	+	8413.60311966405	-1.05329927373136	3.10384295694089e-191	down
WBGene00004132	ifet-1	protein_coding	chrIII	4471411	4475150	-	20036.6700201189	-0.237457124878076	4.69438919624443e-14	down
WBGene00004136	pqn-51	protein_coding	chrV	5049607	5052214	+	3924.63965394984	-0.696163596298442	1.12066660668265e-83	down
WBGene00004138	pqn-53	protein_coding	chrV	12063476	12065391	-	2823.11685450705	-0.412393328849288	8.19011199686075e-17	down
WBGene00004143	pqn-59	protein_coding	chrI	379071	381902	-	19800.8637679396	-0.11972548852469	0.000749916895151293	down
WBGene00004147	larp-5	protein_coding	chrI	3732860	3740485	-	4001.0357603742	-0.159668076032676	0.00620962603202864	down
WBGene00004151	pqn-68	protein_coding	chrV	12952636	12953208	+	453.480807905067	-0.621010305440665	5.49894908316023e-09	down
WBGene00004161	pqn-80	protein_coding	chrIII	12626568	12651761	+	3021.0458236062	-0.261971262646564	1.78049942342363e-08	down
WBGene00004163	pqn-82	protein_coding	chrIII	1849047	1852473	+	182.46767348485	-0.294596411355298	0.0453976760325404	down
WBGene00004164	pqn-83	protein_coding	chrIII	13087475	13099461	-	1524.3888371837	-0.313723903986726	1.02506709053337e-06	down
WBGene00004166	pqn-85	protein_coding	chrII	240705	263663	-	10400.1486569175	-0.117973502959561	0.00942818052649017	down
WBGene00004180	pri-1	protein_coding	chrIII	9612254	9614281	-	2045.2104759909	-0.197844264187399	0.000830116976023581	down
WBGene00004181	pri-2	protein_coding	chrI	12528304	12532135	-	2836.19664759197	-0.524441283746764	1.75654934315515e-21	down
WBGene00004186	prpf-4	protein_coding	chrI	7091307	7094723	-	3757.78914128363	-0.541177542134138	2.91296369059763e-29	down
WBGene00004189	pars-1	protein_coding	chrIII	7239027	7241277	+	9048.89034116761	-0.111533751953155	0.0167965859080442	down
WBGene00004190	pars-2	protein_coding	chrI	12486944	12490890	+	1077.80146841674	-0.487975787628822	5.60279270646582e-12	down
WBGene00004198	prx-13	protein_coding	chrII	7250151	7252015	-	32.0313323882014	-0.83040561786339	0.00546264151998942	down
WBGene00004204	swsn-4	protein_coding	chrIV	11126024	11131162	+	10714.8722075845	-0.291497727227362	1.28213809226324e-13	down
WBGene00004205	psr-1	protein_coding	chrIV	4653262	4655850	+	2398.08390011637	-0.441343271046669	1.19363273051345e-20	down
WBGene00004208	ptc-1	protein_coding	chrII	7893222	7900515	+	23155.317462788	-0.375780470580473	1.07640562479623e-28	down
WBGene00004214	ptp-2	protein_coding	chrII	5918647	5921617	+	4019.60761134371	-0.197942670514556	4.09761454725777e-06	down
WBGene00004217	ptr-2	protein_coding	chrI	3789309	3792797	-	6660.12306338139	-0.322350856483786	1.11625214769149e-11	down
WBGene00004239	puf-3	protein_coding	chrIV	13510307	13512162	-	9794.20289605766	-0.452996382219147	4.03183249046324e-20	down
WBGene00004241	puf-5	protein_coding	chrII	8575541	8577787	+	18957.7162439226	-0.633501232178113	2.47728221007367e-49	down
WBGene00004243	puf-7	protein_coding	chrIV	5486713	5490322	+	984.258506810706	-0.558008388010307	1.58852908309603e-11	down
WBGene00004244	puf-8	protein_coding	chrII	7296110	7298247	-	6648.58669160046	-0.213408269509948	1.8268822588419e-08	down
WBGene00004258	pyc-1	protein_coding	chrV	11817783	11822529	-	4516.55003441063	-0.557911288075373	5.62087272423769e-24	down
WBGene00004266	rab-1	protein_coding	chrV	1262629	1263989	-	2147.39715523082	-0.325807170411749	5.42871053154237e-06	down
WBGene00004269	rab-6.1	protein_coding	chrIII	9004821	9005955	-	2386.43598053282	-0.863200740209254	2.55815964073453e-49	down
WBGene00004273	rab-10	protein_coding	chrI	6457282	6458479	-	955.959619954611	-0.300481182742238	2.00141212835387e-05	down
WBGene00004279	rab-21	protein_coding	chrII	8713998	8715013	-	856.030197107741	-0.186507747285655	0.0387720989722589	down
WBGene00004296	rad-50	protein_coding	chrV	12245646	12251246	+	7950.91545854247	-0.287187524669258	2.79387930891675e-11	down
WBGene00004298	rad-54.L	protein_coding	chrI	9065079	9070264	+	2097.10944386151	-0.488165229282559	2.55692987833365e-21	down
WBGene00004302	ran-1	protein_coding	chrIII	10746581	10747728	-	19075.0739652568	-0.0970982897766686	0.00850104074937636	down
WBGene00004303	ran-2	protein_coding	chrIII	7933535	7937708	+	4162.3180963304	-0.294135513969785	5.59478390358907e-06	down
WBGene00004304	ran-3	protein_coding	chrII	8322612	8325052	-	10102.2216153736	-0.154981703844594	6.0995588434519e-06	down
WBGene00004306	ran-5	protein_coding	chrII	6048109	6049686	+	3814.43824195465	-0.29639987479483	5.22061477491768e-11	down
WBGene00004312	rba-1	protein_coding	chrI	9616516	9618107	-	3862.3213098849	-0.139963853811693	0.000834218871581046	down
WBGene00004319	rbr-2	protein_coding	chrIV	10920070	10926817	+	7445.89285570062	-0.412202351763991	7.67769183242147e-29	down
WBGene00004320	rbx-1	protein_coding	chrV	9689686	9690522	-	2379.23392346777	-0.506910747128389	1.14244883009301e-18	down
WBGene00004323	rde-1	protein_coding	chrV	9987916	9991642	-	4747.09856696108	-0.348142214638226	1.78947612053919e-18	down
WBGene00004324	rde-2	protein_coding	chrI	7280466	7282924	-	2345.97872642689	-0.467630703099986	9.96023811458811e-16	down
WBGene00004326	rde-4	protein_coding	chrIII	10217302	10218646	-	5673.97742493673	-0.254043047852513	1.76846045487855e-07	down
WBGene00004332	rec-1	protein_coding	chrI	717890	719944	-	926.092581599088	-0.754288172060483	4.51654559607596e-29	down
WBGene00004333	rec-8	protein_coding	chrIV	13349122	13353193	-	4843.81104741894	-0.209654764717982	4.0508089979023e-09	down
WBGene00004337	rfc-1	protein_coding	chrV	14642667	14645979	-	5369.6818769626	-0.42120576494642	6.28867786262519e-13	down
WBGene00004339	rfc-3	protein_coding	chrIV	13095762	13096997	+	5000.37706361849	-0.357317807447954	1.68722520182605e-18	down
WBGene00004340	rfc-4	protein_coding	chrIII	6972253	6973717	+	4903.7441271982	-0.110634236200319	0.0355392319145166	down
WBGene00004341	rfl-1	protein_coding	chrIII	7021206	7023652	+	2515.08294259234	-0.220224835630802	0.000547679324822189	down
WBGene00004342	rfs-1	protein_coding	chrIII	8226478	8229989	+	395.070458979365	-0.853418410039811	3.91455134975398e-16	down
WBGene00004343	rgr-1	protein_coding	chrIII	9393730	9404541	+	5817.05146892647	-0.300451466531844	2.27233293728491e-12	down
WBGene00004348	rgs-5	protein_coding	chrIII	5698555	5702305	+	291.351081144817	-0.476237676353252	0.001385322061059	down
WBGene00004355	rha-1	protein_coding	chrII	8878496	8883659	-	5235.05558739766	-0.200338384688579	5.29177346787442e-05	down
WBGene00004373	rme-1	protein_coding	chrV	6208885	6217664	+	3705.96267671206	-0.374364327803002	1.26485678084019e-10	down
WBGene00004374	rme-2	protein_coding	chrIV	5470026	5473174	+	40685.998098055	-0.462501893484142	1.50628405067225e-36	down
WBGene00004383	rnh-2	protein_coding	chrII	8517150	8518407	+	2178.71877832412	-0.444089988436066	6.80894354122759e-18	down
WBGene00004384	rnp-1	protein_coding	chrV	12192273	12194366	+	1668.18540834516	-0.430575204601443	6.85466005701879e-17	down
WBGene00004387	rnp-4	protein_coding	chrIII	4406286	4407323	+	3309.46579540134	-0.168317364881714	0.00177912712483569	down
WBGene00004388	rnp-5	protein_coding	chrIII	852801	853909	-	2992.34595288557	-0.301069615704308	2.65057937148735e-12	down
WBGene00004391	rnr-1	protein_coding	chrIII	9225339	9228798	-	12375.6518252318	-0.428172436204925	5.47559548359644e-33	down
WBGene00004400	rom-1	protein_coding	chrIII	4907196	4908993	+	215.753263033464	-0.875696512766945	6.11958902804211e-10	down
WBGene00004403	rom-4	protein_coding	chrIV	16995822	17014953	+	2427.14830500374	-0.326028331379713	1.62643943061609e-09	down
WBGene00004405	rop-1	protein_coding	chrV	10252838	10255055	-	4898.24866690495	-0.799310119874329	2.26824948351476e-75	down
WBGene00004408	rla-0	protein_coding	chrI	10567894	10569017	+	122582.03268523	-0.408345526138676	8.00773065382006e-23	down
WBGene00004409	rla-1	protein_coding	chrI	2069086	2069575	-	56347.6701857721	-0.393267880823186	2.89922891212138e-13	down
WBGene00004410	rla-2	protein_coding	chrIV	13369425	13370285	-	11893.4779107472	-0.233088233951649	5.27450051760932e-09	down
WBGene00004411	rpc-1	protein_coding	chrIV	7160135	7165748	-	8420.93694519907	-0.176635351894645	2.80373959827237e-07	down
WBGene00004412	rpl-1	protein_coding	chrI	2875398	2876308	-	63549.9416074594	-0.38041339214627	1.97298302840411e-15	down
WBGene00004413	rpl-2	protein_coding	chrV	20479689	20480834	+	24706.7928483314	-0.37005559428656	1.21178312121357e-19	down
WBGene00004414	rpl-3	protein_coding	chrIII	3867854	3869587	+	102566.251440975	-0.329448016858744	3.72760671830702e-19	down
WBGene00004415	rpl-4	protein_coding	chrI	4645662	4646963	-	72356.2346390977	-0.362243446087608	7.82818270945828e-24	down
WBGene00004416	rpl-5	protein_coding	chrII	8569927	8571100	+	60284.555785662	-0.375546711624096	3.92568296481181e-19	down
WBGene00004417	rpl-6	protein_coding	chrIII	7208447	7209789	+	65238.591704531	-0.270810406508018	4.65386054520658e-13	down
WBGene00004418	rpl-7	protein_coding	chrI	111038	112417	+	74436.4775934355	-0.248182561251245	4.92183616158293e-12	down
WBGene00004419	rpl-7A	protein_coding	chrIV	4389143	4390590	-	32826.6967236772	-0.324748513173904	2.43132171662541e-13	down
WBGene00004420	rpl-9	protein_coding	chrIII	7572105	7572831	-	36490.2923794804	-0.673957791232144	3.55728502550839e-33	down
WBGene00004421	rpl-10	protein_coding	chrII	8143881	8144671	+	57182.0309114792	-0.436901601317538	2.53908710508688e-27	down
WBGene00004422	rpl-11.1	protein_coding	chrV	3585312	3586064	-	71948.3817380817	-0.376952482358881	7.31538746869293e-24	down
WBGene00004424	rpl-12	protein_coding	chrIV	13239587	13240651	-	54615.981774969	-0.293857664967735	3.74524732239187e-11	down
WBGene00004425	rpl-13	protein_coding	chrI	3788036	3788896	+	65543.6060294941	-0.301603506159384	2.47290090567568e-14	down
WBGene00004426	rpl-14	protein_coding	chrI	9689197	9690081	+	59151.1008228987	-0.471514093957796	4.23410108513858e-14	down
WBGene00004427	rpl-15	protein_coding	chrIV	653480	654576	-	69911.4048747606	-0.377445743516959	8.59579877350145e-21	down
WBGene00004428	rpl-16	protein_coding	chrIII	3502841	3503604	-	64374.4828685056	-0.33189008135303	7.00634223391159e-14	down
WBGene00004429	rpl-17	protein_coding	chrI	1156579	1157487	+	57243.2370221708	-0.378200274024778	3.06992814019973e-24	down
WBGene00004430	rpl-18	protein_coding	chrIV	13777865	13778809	+	35193.6337034434	-0.452105433936206	4.82201969909571e-17	down
WBGene00004431	rpl-19	protein_coding	chrI	5484779	5486354	-	57935.6618951076	-0.402177903718812	6.19491772651236e-26	down
WBGene00004432	rpl-20	protein_coding	chrIV	4749123	4749778	-	44929.7114758806	-0.321501572866624	3.21903740722338e-16	down
WBGene00004433	rpl-21	protein_coding	chrIII	8129551	8130227	-	53021.3545279889	-0.468797200442514	4.73876291166326e-27	down
WBGene00004434	rpl-22	protein_coding	chrII	5055616	5056214	+	41828.6366431245	-0.38083212654033	2.48170026334574e-09	down
WBGene00004435	rpl-23	protein_coding	chrIII	5705525	5706127	-	53278.61164765	-0.170613337659155	0.00613303869614408	down
WBGene00004436	rpl-24.1	protein_coding	chrI	4585115	4586176	+	58169.8901390023	-0.325496773263535	1.85577728967429e-11	down
WBGene00004439	rpl-25.2	protein_coding	chrI	8329062	8329647	-	43228.3646888424	-0.546243404297748	6.6495366415545e-40	down
WBGene00004440	rpl-26	protein_coding	chrII	8602785	8603581	+	45344.6815769167	-0.299250634218146	8.48925762849039e-13	down
WBGene00004441	rpl-27	protein_coding	chrI	1834883	1835438	+	57024.0987584845	-0.258304578052116	7.16355504746381e-06	down
WBGene00004442	rpl-28	protein_coding	chrV	12727593	12728112	-	27671.8111821104	-0.478845398945936	2.57457673735336e-12	down
WBGene00004443	rpl-29	protein_coding	chrIV	13882225	13882618	+	23478.3795094218	-0.4322833769205	2.29302631496337e-11	down
WBGene00004444	rpl-30	protein_coding	chrI	10436254	10436888	+	33582.7560142951	-0.371057304715396	7.17243067389953e-15	down
WBGene00004445	rpl-31	protein_coding	chrI	13652949	13653704	-	27823.0066788013	-0.332193838385144	1.31145165156489e-10	down
WBGene00004446	rpl-32	protein_coding	chrII	9056497	9057085	-	34476.0358912313	-0.533389936675949	4.38108526445308e-23	down
WBGene00004447	rpl-33	protein_coding	chrII	7105563	7106316	+	27494.7695135577	-0.343803843671323	2.9040222508528e-07	down
WBGene00004448	rpl-34	protein_coding	chrIV	12268995	12269490	+	23959.1799103283	-0.388349320557937	7.11766230629546e-14	down
WBGene00004449	rpl-35	protein_coding	chrIII	7855134	7855646	+	54060.8054085548	-0.407435309871782	6.57488809965349e-15	down
WBGene00004450	rpl-36	protein_coding	chrIII	7180251	7180647	+	43585.3652765075	-0.445671881674445	7.08209722957465e-21	down
WBGene00004452	rpl-38	protein_coding	chrV	15512166	15512737	+	27908.8880714495	-0.292880793194338	1.37373746500397e-14	down
WBGene00004453	rpl-39	protein_coding	chrV	7775742	7776079	-	12128.4864489779	-0.554040954281167	8.52857709630546e-33	down
WBGene00004454	rpl-36.A	protein_coding	chrII	11096542	11097204	-	35577.7709080976	-0.372595087536609	2.9015780671268e-12	down
WBGene00004456	rpl-43	protein_coding	chrII	14155294	14155569	+	35587.8869134171	-0.45150925115085	3.08511897266358e-22	down
WBGene00004458	rpn-1	protein_coding	chrIV	6906420	6909913	-	11534.6221354037	-0.267314297621745	2.41865191773813e-09	down
WBGene00004459	rpn-2	protein_coding	chrIII	6199184	6202594	+	17303.2525639257	-0.199451319678999	3.32582488367399e-12	down
WBGene00004460	rpn-3	protein_coding	chrIII	8447353	8449346	+	9817.39405456694	-0.212676485187905	1.23609211483106e-08	down
WBGene00004461	rpn-5	protein_coding	chrII	4696418	4698427	-	10126.258450128	-0.130914910040419	1.56897768956736e-05	down
WBGene00004462	rpn-6.1	protein_coding	chrIII	6959110	6962001	-	5252.4667884248	-0.171834664458824	0.000130088825699751	down
WBGene00004463	rpn-7	protein_coding	chrIV	9316631	9318632	+	9505.47742604894	-0.391040674847445	8.10145711884123e-21	down
WBGene00004465	rpn-9	protein_coding	chrII	11237447	11238919	-	7130.85177405269	-0.253112799514886	1.63354513441654e-13	down
WBGene00004467	rpn-11	protein_coding	chrII	4043055	4044546	-	7136.6711937587	-0.15906423891098	0.000246230414217162	down
WBGene00004469	rps-0	protein_coding	chrIII	4753007	4754051	-	85590.0872666278	-0.398389310929513	2.90272897267095e-31	down
WBGene00004470	rps-1	protein_coding	chrIII	4475918	4476876	+	64949.3645348522	-0.386444013469565	3.56520883159563e-22	down
WBGene00004471	rps-2	protein_coding	chrIV	7925298	7926391	-	52355.9302558423	-0.440014816473239	1.17508649078095e-22	down
WBGene00004472	rps-3	protein_coding	chrIII	6206803	6207965	+	70480.1957924141	-0.393508221707724	8.60685256554513e-18	down
WBGene00004473	rps-4	protein_coding	chrIV	7083696	7084682	-	67870.384761815	-0.407418135126269	1.73146233051975e-35	down
WBGene00004474	rps-5	protein_coding	chrIV	11110157	11111045	-	74242.7705251222	-0.453983689708217	4.66519905421552e-31	down
WBGene00004475	rps-6	protein_coding	chrI	13952161	13953203	+	39277.4873214757	-0.381620965768339	1.94371117998824e-30	down
WBGene00004476	rps-7	protein_coding	chrI	10330879	10331808	+	110322.755638128	-0.37009260178147	2.83861424155212e-12	down
WBGene00004477	rps-8	protein_coding	chrIV	7312958	7313860	-	61593.1006834652	-0.646971366786129	8.63708015707778e-57	down
WBGene00004478	rps-9	protein_coding	chrII	11125371	11126362	-	75477.2754789956	-0.448442167577675	1.42165315268077e-24	down
WBGene00004479	rps-10	protein_coding	chrI	4583913	4584505	-	61154.7757800932	-0.415515903556257	5.90555420440488e-16	down
WBGene00004480	rps-11	protein_coding	chrIV	11602641	11603280	+	78016.8070327999	-0.550869020836081	5.54017543011521e-24	down
WBGene00004481	rps-12	protein_coding	chrIII	5679298	5680187	+	48452.5759075649	-0.530988126841779	3.09808130495046e-29	down
WBGene00004482	rps-13	protein_coding	chrIII	6374097	6374997	-	37899.9932247549	-0.369623590676304	1.58445511228431e-12	down
WBGene00004483	rps-14	protein_coding	chrIII	7178991	7179588	-	53826.2323781014	-0.555031387815583	7.41143907607556e-35	down
WBGene00004484	rps-15	protein_coding	chrI	8815572	8816193	-	52753.5027925561	-0.420959864938552	8.68724040377918e-20	down
WBGene00004485	rps-16	protein_coding	chrV	15000018	15000541	-	45142.7202769188	-0.524553283675886	7.02636970424371e-25	down
WBGene00004486	rps-17	protein_coding	chrI	6220093	6220764	-	51656.0441407516	-0.390938225813324	4.09146981942943e-13	down
WBGene00004487	rps-18	protein_coding	chrIV	14825679	14826477	+	48585.7344831298	-0.327426287012505	4.74023477946355e-15	down
WBGene00004488	rps-19	protein_coding	chrI	9625049	9625796	-	57868.5098606731	-0.457474748578015	8.61050714327824e-15	down
WBGene00004489	rps-20	protein_coding	chrI	14468332	14469103	-	17490.0448248127	-0.342509907468645	3.97553700591513e-12	down
WBGene00004490	rps-21	protein_coding	chrIII	7189178	7189631	-	26377.3728227731	-0.451433745507533	9.85523310823499e-20	down
WBGene00004491	rps-22	protein_coding	chrIII	1950535	1951425	+	29985.358678877	-0.382166998920605	2.62370827937476e-15	down
WBGene00004492	rps-23	protein_coding	chrIV	12390298	12391053	-	77341.3033945959	-0.535847756887014	7.60008389704077e-29	down
WBGene00004493	rps-24	protein_coding	chrIV	385887	386606	+	82411.6862610828	-0.146724944743607	0.0302477597232789	down
WBGene00004494	rps-25	protein_coding	chrIV	5947093	5947605	-	76012.7644186439	-0.569124514781949	2.08860567031421e-25	down
WBGene00004495	rps-26	protein_coding	chrI	14759930	14760626	+	18108.7803423601	-0.414718859456208	1.66363494575535e-17	down
WBGene00004496	rps-27	protein_coding	chrV	103394	104077	-	30387.8382599115	-0.421448170728562	2.28909593254699e-15	down
WBGene00004497	rps-28	protein_coding	chrIV	1659691	1659997	+	19226.1305648135	-0.381234557893864	1.17849734390137e-18	down
WBGene00004498	rps-29	protein_coding	chrIII	794300	795031	+	17144.3172513169	-0.37518095542621	4.2843285834967e-27	down
WBGene00004499	rps-30	protein_coding	chrV	7776578	7777225	+	44203.1664519855	-0.328402033678945	1.05730353189653e-09	down
WBGene00004501	rpt-1	protein_coding	chrV	11980534	11982397	-	7254.21256133846	-0.323267524837538	2.24346664283472e-18	down
WBGene00004502	rpt-2	protein_coding	chrV	6016059	6017669	-	8737.2056770927	-0.370386483559028	3.19863270712088e-17	down
WBGene00004503	rpt-3	protein_coding	chrIII	6489793	6491282	+	8024.48786488157	-0.376228452303082	2.5207684283457e-22	down
WBGene00004504	rpt-4	protein_coding	chrII	42207	46216	-	8437.92269260261	-0.304821927467209	4.48906744755021e-18	down
WBGene00004505	rpt-5	protein_coding	chrI	5741868	5743571	-	5393.42449700675	-0.506784904792562	2.84399547476998e-38	down
WBGene00004506	rpt-6	protein_coding	chrIII	12370456	12372607	+	4096.3339159024	-0.260241422060864	1.33407133705321e-11	down
WBGene00004508	rrf-1	protein_coding	chrI	7643431	7649777	-	5983.6371044662	-0.115833263043652	0.0251132005039246	down
WBGene00004510	rrf-3	protein_coding	chrII	8162465	8168651	+	5951.9955627408	-0.448650989775564	1.1198902095024e-30	down
WBGene00004679	rars-1	protein_coding	chrIII	4914088	4917177	-	8800.91310422923	-0.100509971790929	0.00438168724732455	down
WBGene00004680	rars-2	protein_coding	chrII	6125559	6127942	+	1751.01626538434	-0.929943924901175	3.32523070928523e-39	down
WBGene00004684	rsd-6	protein_coding	chrI	8358248	8363858	-	5042.69655198299	-0.143900869575989	0.000625477735177339	down
WBGene00004698	rsp-1	protein_coding	chrII	11453362	11455864	+	4291.69940778572	-0.113855276368441	0.00804001255626355	down
WBGene00004699	rsp-2	protein_coding	chrII	11451441	11452955	-	3434.4503252905	-0.184862871754789	0.000430354551324632	down
WBGene00004700	rsp-3	protein_coding	chrIII	12686182	12687922	-	8315.33521913105	-0.198851759106267	2.61950200960149e-09	down
WBGene00004701	rsp-4	protein_coding	chrII	5387411	5388836	-	2993.3605047088	-0.184546384429787	1.80566013117867e-05	down
WBGene00004702	rsp-5	protein_coding	chrII	6490165	6491340	+	3890.27605840046	-0.179099449152186	0.000254436542913608	down
WBGene00004703	rsp-6	protein_coding	chrIV	7789847	7791229	-	5083.62494155889	-0.106079192288174	0.0153305182254987	down
WBGene00004705	rsp-8	protein_coding	chrIII	11826418	11830974	+	1297.5047504303	-0.214421893518499	0.0176123336486895	down
WBGene00004721	san-1	protein_coding	chrI	6407526	6409212	+	2024.3210954542	-0.756242625260211	6.05957057568259e-31	down
WBGene00004723	sap-49	protein_coding	chrII	8034335	8035767	-	2078.56335773798	-0.153371212714525	0.00310800656895031	down
WBGene00004726	sas-4	protein_coding	chrIII	8314349	8318588	-	2307.98790903598	-0.459720847966367	7.07970977928613e-23	down
WBGene00004728	sax-2	protein_coding	chrIII	5109701	5130676	+	7132.5076249473	-0.654440302676966	1.82353481355396e-27	down
WBGene00004738	scc-3	protein_coding	chrV	12763945	12767933	+	8698.35370221728	-0.405190565874627	7.0466279264818e-30	down
WBGene00004747	sdc-3	protein_coding	chrV	15039148	15048207	-	1894.58037484313	-2.91374855121574	1.86186326945316e-192	down
WBGene00004751	sea-2	protein_coding	chrII	3950377	3972140	+	393.191909898561	-0.666242501915645	2.46733727145842e-05	down
WBGene00004752	sec-5	protein_coding	chrII	9173166	9177152	-	2978.8435198425	-0.124064883537746	0.00746270507191126	down
WBGene00004753	sec-8	protein_coding	chrI	10446657	10452075	+	3129.6135844203	-0.102317383614742	0.0490949502770555	down
WBGene00004754	sec-23	protein_coding	chrV	20091263	20105685	+	4892.72139916324	-0.126410997136018	0.000591888042049805	down
WBGene00004755	sec-24.1	protein_coding	chrIV	11561986	11566194	-	6160.52749995671	-0.178601725893573	1.15224778917243e-05	down
WBGene00004756	sec-24.2	protein_coding	chrIV	12355600	12360792	-	1627.57290690317	-0.308390207178419	0.000208351102560565	down
WBGene00004759	sel-1	protein_coding	chrV	12560732	12563383	+	3964.85499567326	-0.191379430863325	0.000320872076277897	down
WBGene00004766	sel-9	protein_coding	chrV	8301490	8302580	-	2936.37286194482	-0.26648683457265	1.93132324500188e-06	down
WBGene00004767	sel-10	protein_coding	chrV	13819361	13822980	+	5101.50020324432	-0.364276216695894	1.46731511003717e-19	down
WBGene00004775	sep-1	protein_coding	chrI	3433158	3438543	-	10877.1906625938	-0.241011579988207	4.85919757914318e-08	down
WBGene00004783	seu-1	protein_coding	chrIV	6329639	6333565	+	4001.51844410892	-0.156561893097437	0.00115265210043009	down
WBGene00004795	sid-1	protein_coding	chrV	5119970	5126916	+	2062.00358568832	-0.24177020082955	6.737690203068e-05	down
WBGene00004798	sip-1	protein_coding	chrIII	10506106	10506801	-	15938.5393987274	-0.318901069959071	0.00311921057611025	down
WBGene00004800	sir-2.1	protein_coding	chrIV	10363318	10366229	-	2811.47498454136	-0.184028508631838	3.89877193241324e-05	down
WBGene00004806	skp-1	protein_coding	chrV	11645481	11650090	+	4297.23057948404	-0.194485095587267	7.06458481907961e-05	down
WBGene00004807	skr-1	protein_coding	chrI	9471550	9472641	+	2256.85445098715	-0.999793858483055	3.49973273177635e-114	down
WBGene00004808	skr-2	protein_coding	chrI	9469654	9470637	+	4151.85357724703	-0.676179558827777	1.2320794765427e-55	down
WBGene00004823	skr-17	protein_coding	chrII	7783517	7784654	+	1204.99467456598	-0.456917310712893	2.32295952273657e-12	down
WBGene00004874	smc-4	protein_coding	chrIII	4587501	4593124	+	11940.5803546887	-0.73607637861854	1.3202129139636e-85	down
WBGene00004879	smg-1	protein_coding	chrI	6900949	6913579	-	6388.6743550047	-0.120845249389091	0.0151974273422723	down
WBGene00004881	smg-3	protein_coding	chrIV	6362395	6373093	-	5622.98799628571	-0.376658733783928	4.82304067026954e-18	down
WBGene00004882	smg-4	protein_coding	chrV	9775935	9777745	-	2165.7192758446	-0.439058101275024	1.29466815751955e-15	down
WBGene00004883	smg-5	protein_coding	chrI	6734028	6736161	-	1241.75418316441	-0.375138345003817	2.62129430570226e-09	down
WBGene00004884	smg-6	protein_coding	chrIII	2473854	2486622	+	1832.0473304566	-0.967655856918578	1.27441862909524e-66	down
WBGene00004885	smg-7	protein_coding	chrIV	6740531	6742443	-	1388.36968690348	-0.270671974697456	0.000219997944580871	down
WBGene00004887	smn-1	protein_coding	chrI	9511174	9512236	-	1568.35902590179	-0.789809290831464	5.68808049286976e-37	down
WBGene00004888	smo-1	protein_coding	chrI	1340678	1341265	+	5289.49962935569	-0.221477580130787	2.32174662333532e-06	down
WBGene00004891	smr-1	protein_coding	chrIII	1143172	1145211	+	1831.83367871836	-0.289569707036139	2.88550398552333e-07	down
WBGene00004892	sms-1	protein_coding	chrIV	11482662	11498174	-	1306.39852629669	-0.978237157282116	1.26660534375353e-41	down
WBGene00004897	snb-1	protein_coding	chrV	6655562	6656501	-	1658.39918211351	-0.660762332810978	2.25829648556895e-30	down
WBGene00004905	snf-6	protein_coding	chrIII	1519962	1532827	-	1909.69383217751	-0.418386999708836	9.60198721690581e-15	down
WBGene00004917	snr-4	protein_coding	chrV	11978508	11979723	-	4222.79012554425	-0.435262431459509	1.87620981101072e-14	down
WBGene00004918	snr-5	protein_coding	chrIII	7862070	7862574	+	3251.58235820094	-0.365230934227203	2.58801096124234e-08	down
WBGene00004919	snr-6	protein_coding	chrIII	12429172	12429629	-	2967.98349100424	-0.309547838617789	5.27711153668114e-09	down
WBGene00004926	snt-6	protein_coding	chrII	745418	750212	-	22.2115901741492	-1.78345475702752	0.0123733365844555	down
WBGene00004946	sop-3	protein_coding	chrI	2761158	2776104	-	4016.82736907974	-0.170584940425031	0.00666407058444671	down
WBGene00004953	spd-2	protein_coding	chrI	8966985	8970081	-	7489.22288014389	-0.258055349049264	5.26121086240292e-14	down
WBGene00004954	spd-3	protein_coding	chrIV	6762716	6765200	+	744.520022924234	-0.298216042824139	0.00920152187127849	down
WBGene00004955	spd-5	protein_coding	chrI	5171275	5176654	-	20467.8031580819	-0.431382603679656	1.23910161061783e-45	down
WBGene00004959	spe-5	protein_coding	chrI	5101665	5103476	-	483.077213460128	-1.04279533087461	3.60209063214212e-31	down
WBGene00004975	spe-39	protein_coding	chrV	6785451	6787864	+	2635.62545494397	-0.301202821757793	1.10966178469929e-11	down
WBGene00004980	spk-1	protein_coding	chrIII	9456608	9463007	+	8402.84552344591	-0.286379767993763	1.53030584425407e-12	down
WBGene00004984	spn-4	protein_coding	chrV	6783187	6784903	-	15278.7664800855	-0.217782471120934	2.83776021163669e-09	down
WBGene00004985	spo-11	protein_coding	chrIV	11123133	11124862	-	2276.05203999871	-0.443128521480324	8.29651826733089e-19	down
WBGene00005006	spr-1	protein_coding	chrV	8126663	8129352	-	3033.57799999493	-0.284250975441581	7.55098906864993e-10	down
WBGene00005007	spr-2	protein_coding	chrIV	8891462	8892747	+	4571.19114961598	-0.184069638664608	0.00117517620744223	down
WBGene00005009	spr-4	protein_coding	chrI	8103596	8109228	+	3033.08721678933	-0.191047181304922	7.64951320490057e-06	down
WBGene00005010	spr-5	protein_coding	chrI	13438058	13450218	+	3166.32618645595	-0.26223528843709	3.57371036645533e-07	down
WBGene00005011	F26F4.8	protein_coding	chrIII	4903997	4905473	-	553.139183032982	-0.805272426441072	3.13410428123382e-17	down
WBGene00005015	spt-5	protein_coding	chrIV	12051491	12055746	+	11078.8838969313	-0.304922364416177	6.60026221452747e-15	down
WBGene00005019	sqv-1	protein_coding	chrIV	8361117	8363426	+	3119.20585057958	-0.541154743874391	2.38690503870161e-24	down
WBGene00005021	sqv-3	protein_coding	chrIII	9778782	9780354	-	1036.08004307853	-0.253866214862079	0.000988072852850642	down
WBGene00005022	sqv-4	protein_coding	chrV	10659635	10661467	-	4958.76369586772	-0.448634558059915	4.67192313333592e-19	down
WBGene00005024	sqv-6	protein_coding	chrV	950306	964789	-	3928.22301704856	-0.922328701117584	4.33658125109531e-60	down
WBGene00005026	sqv-8	protein_coding	chrII	9646978	9649367	+	1499.72632309257	-0.319167080207413	5.6159888851584e-07	down
WBGene00005077	src-1	protein_coding	chrI	1567602	1580208	+	1946.31314709907	-0.557047167749618	1.17500908363129e-17	down
WBGene00005648	srp-7	protein_coding	chrV	8179126	8183442	+	3802.58859265119	-0.444923331351179	1.23303032751178e-20	down
WBGene00005663	sars-1	protein_coding	chrIV	10003726	10005578	+	7414.73898372971	-0.538341630115057	2.63550166424495e-35	down
WBGene00006061	stl-1	protein_coding	chrI	9486645	9488029	-	3078.08642809073	-0.269129621784529	6.68461221261024e-08	down
WBGene00006062	stn-1	protein_coding	chrI	9501266	9505173	+	164.221382432222	-0.526799835946776	0.000287933164357913	down
WBGene00006307	suf-1	protein_coding	chrII	8603846	8606744	+	4476.86015742329	-0.243114077150995	4.50093932585906e-08	down
WBGene00006324	sup-17	protein_coding	chrI	8792964	8797295	+	5364.10775270197	-0.42610191428521	1.13254257857839e-17	down
WBGene00006349	sur-2	protein_coding	chrI	14777137	14787804	-	2262.89427096202	-0.216042871160513	0.000799815583204844	down
WBGene00006359	swp-1	protein_coding	chrIII	5702204	5705525	-	3069.96833181975	-0.137445798005481	0.0069307917195571	down
WBGene00006373	syx-5	protein_coding	chrV	11764904	11767222	+	2845.33334338444	-0.157035192500707	0.00225520629612776	down
WBGene00006374	syx-4	protein_coding	chrIV	8457280	8458933	+	1380.99242380655	-0.498941469893513	2.43949184729342e-12	down
WBGene00006375	syp-1	protein_coding	chrV	16404274	16407701	+	2014.05537961394	-0.429523132224539	5.08108145215048e-13	down
WBGene00006377	syp-3	protein_coding	chrI	8663045	8664445	-	1329.28200368621	-0.224344085197145	0.00473125765852586	down
WBGene00006379	sys-1	protein_coding	chrI	9980063	9984794	-	1362.82605124207	-0.173998136384185	0.00449506790820917	down
WBGene00006381	tac-1	protein_coding	chrII	14752891	14753877	-	2300.00258825387	-0.231473078700156	1.930129369603e-05	down
WBGene00006382	taf-1	protein_coding	chrI	13861468	13887640	+	3628.12722705979	-0.191983966259219	0.0108609801550282	down
WBGene00006383	taf-2	protein_coding	chrIV	3584400	3593613	-	1947.19025024864	-0.457027710356253	1.46167712227603e-17	down
WBGene00006386	taf-5	protein_coding	chrI	7848864	7853640	+	3337.88284670842	-0.409033277077453	6.0024783034493e-16	down
WBGene00006387	taf-6.1	protein_coding	chrII	1127976	1132352	+	866.844650824005	-0.238679675137981	0.00168662096600024	down
WBGene00006390	taf-8	protein_coding	chrII	9669318	9671499	+	2626.23934084042	-0.179067291033066	0.00121836033196527	down
WBGene00006392	taf-10	protein_coding	chrV	4687103	4687899	+	1364.17553139024	-0.324645166019734	1.18733206904333e-06	down
WBGene00006396	taf-12	protein_coding	chrIII	11862385	11869281	-	1035.40720988343	-0.248849393522757	0.00277984119714819	down
WBGene00006397	taf-13	protein_coding	chrII	10605030	10605612	-	1578.01180364815	-0.487379934214744	5.95160163016543e-12	down
WBGene00006402	fut-3	protein_coding	chrII	5657709	5659775	-	2337.18931015206	-1.55614015148443	3.57003729907889e-163	down
WBGene00006404	tag-10	protein_coding	chrII	13632584	13636998	+	36.6796510353622	-1.60985281287267	7.6053195182299e-05	down
WBGene00006405	itsn-1	protein_coding	chrIV	17119682	17126269	+	6637.52624611091	-0.272518537084198	3.39284416021723e-11	down
WBGene00006406	srgp-1	protein_coding	chrIV	11570500	11578699	+	10517.1654469066	-0.12778926349628	0.000587046733642895	down
WBGene00006414	raga-1	protein_coding	chrII	11301359	11302776	+	2465.12841240669	-0.159971567957166	0.00115646002311456	down
WBGene00006437	mrck-1	protein_coding	chrV	6257390	6267287	-	6270.78755306455	-0.161813183566104	0.00287677399532419	down
WBGene00006439	ant-1.1	protein_coding	chrIII	13463163	13464652	+	45912.2405415161	-0.457338192145355	4.20255272531952e-40	down
WBGene00006440	tag-63	protein_coding	chrI	3439099	3449175	+	3773.26312186524	-0.142194089212095	0.00531534383456005	down
WBGene00006442	tag-65	protein_coding	chrV	13676022	13678587	-	2464.94924567646	-0.378187246131143	9.54262978052464e-12	down
WBGene00006443	pak-2	protein_coding	chrV	11036461	11039429	-	2592.64872976391	-0.653003627921642	3.41792875197762e-50	down
WBGene00006446	atx-3	protein_coding	chrV	15575498	15577445	-	1673.21491530907	-0.167856314399006	0.00910595971463024	down
WBGene00006448	glod-4	protein_coding	chrIII	4153599	4154649	+	1342.74367681226	-0.153119048432346	0.0371824366886163	down
WBGene00006460	ppm-1.A	protein_coding	chrV	10532890	10536388	-	5021.06256757449	-0.341373196755522	3.03139581044982e-18	down
WBGene00006463	nduf-2.2	protein_coding	chrIII	6465222	6467206	+	4685.7839240498	-0.238353334770164	2.65981892549402e-09	down
WBGene00006465	fntb-1	protein_coding	chrV	14447651	14449593	+	2708.76896943229	-0.391158241548848	7.77391188456711e-18	down
WBGene00006466	tag-115	protein_coding	chrIV	13237282	13239414	-	1266.45108301582	-0.455605497063304	2.1992705782128e-11	down
WBGene00006474	wdr-5.1	protein_coding	chrIII	3705285	3706784	+	1967.29342272565	-0.46352138230105	1.18659665905025e-17	down
WBGene00006481	plrg-1	protein_coding	chrV	10806141	10807912	-	4373.90729486618	-0.525564649226084	8.46213791495799e-47	down
WBGene00006490	kdin-1	protein_coding	chrIV	11038655	11047422	+	4915.72122815562	-0.265455704304393	9.22045296188878e-12	down
WBGene00006491	acl-3	protein_coding	chrIV	11650715	11652023	-	1452.70825341577	-0.566949465271383	4.86313647441808e-23	down
WBGene00006499	tag-153	protein_coding	chrV	9323085	9327213	+	5710.35789950824	-0.228930733226932	2.47628887072276e-12	down
WBGene00006503	snx-3	protein_coding	chrI	9063278	9064403	-	1727.00546285077	-0.365331495907583	1.61017724850467e-10	down
WBGene00006508	tns-1	protein_coding	chrI	5583407	5607529	-	362.656457102087	-0.394993391801663	0.00133688480082288	down
WBGene00006512	abcf-1	protein_coding	chrV	12761044	12763375	-	6888.93431401611	-0.285653436700185	3.97283811681512e-12	down
WBGene00006514	tdp-1	protein_coding	chrII	8997825	8999725	+	2818.39065117204	-0.330274950651358	3.63730803966067e-12	down
WBGene00006515	txdc-9	protein_coding	chrIII	6432178	6433145	+	2330.51402776912	-0.361107968872588	1.8628699344895e-11	down
WBGene00006516	vps-16	protein_coding	chrIII	6433239	6436502	+	3096.43480755991	-0.251260238036564	2.54269615163453e-07	down
WBGene00006523	tam-1	protein_coding	chrV	4958603	4963102	-	3974.95498984881	-0.32391295344116	2.10697543632609e-13	down
WBGene00006528	tba-1	protein_coding	chrI	9785781	9787624	-	17690.2946589847	-0.234094430286261	1.61695121738917e-14	down
WBGene00006529	tba-2	protein_coding	chrI	12964674	12966795	-	32654.9339189699	-0.273001803610111	5.4332502171036e-16	down
WBGene00006536	tbb-1	protein_coding	chrIII	10740868	10742432	-	16121.6633030882	-0.211265509264699	3.80707948136396e-11	down
WBGene00006537	tbb-2	protein_coding	chrIII	4015910	4017627	-	24021.8806673572	-0.406231753848168	1.91055961479194e-36	down
WBGene00006540	tbg-1	protein_coding	chrIII	9626536	9629154	-	2611.65442252479	-0.176262959292109	0.000431408012342826	down
WBGene00006561	tcl-2	protein_coding	chrIV	179083	183254	+	160.22202978488	-1.31335200298138	2.99680533876379e-10	down
WBGene00006562	tdc-1	protein_coding	chrII	8270597	8273615	+	9182.0703100529	-0.591617705794767	2.83540206144453e-43	down
WBGene00006565	tfg-1	protein_coding	chrI	14101322	14104470	+	1866.87105380115	-0.370355345246073	9.23272163340015e-08	down
WBGene00006566	tgt-1	protein_coding	chrIV	11957547	11959804	-	1765.95661710113	-0.236153617347869	9.92031033048642e-05	down
WBGene00006568	thk-1	protein_coding	chrIV	10279459	10281582	-	1647.67172321995	-0.192683872269436	0.00640466039089571	down
WBGene00006571	tim-1	protein_coding	chrIII	12240367	12250164	-	6856.00111102497	-0.661980978661056	5.11036629611832e-62	down
WBGene00006572	tin-9.1	protein_coding	chrIV	7044058	7044602	-	1510.95169197523	-0.671652096506671	3.92938936117252e-15	down
WBGene00006588	tnt-3	protein_coding	chrX	7937633	7945099	-	117.997180840109	-0.396558178741721	0.0384750119506644	down
WBGene00006595	top-1	protein_coding	chrI	13292506	13297558	+	8374.26790030617	-0.19577499433413	0.00039027753415558	down
WBGene00006596	top-3	protein_coding	chrIII	11949918	11960180	-	1369.38246288155	-0.252679244565409	0.000194962127368835	down
WBGene00006605	tra-2	protein_coding	chrII	6955384	6965673	-	3809.69881158902	-0.115912672076905	0.0253035868710105	down
WBGene00006608	tre-2	protein_coding	chrIV	6876731	6883442	-	842.64709701843	-0.274232798247503	0.000121355611949284	down
WBGene00006616	trp-4	protein_coding	chrI	13899085	13914008	+	107.002224183139	-0.556153523022497	0.0154336946233025	down
WBGene00006618	trt-1	protein_coding	chrI	8765745	8771251	+	1489.92406857727	-1.1270571110061	5.5592617541239e-34	down
WBGene00006626	tsn-1	protein_coding	chrII	4706821	4710168	+	10052.0351730801	-0.167665464586412	0.0380205052292905	down
WBGene00006638	tsp-12	protein_coding	chrIV	10149166	10150602	-	2279.02810939057	-0.362371289386456	3.58164518118381e-13	down
WBGene00006647	tsr-1	protein_coding	chrII	2460842	2473370	-	1485.30749351907	-0.240108329165353	0.000349031072943027	down
WBGene00006648	ttb-1	protein_coding	chrV	156819	166870	+	1125.57935608016	-0.169070410121623	0.00748468770548734	down
WBGene00006699	uba-1	protein_coding	chrIV	9989671	9994945	-	17307.742707602	-0.368896580899816	2.57500435962842e-14	down
WBGene00006703	ubc-6	protein_coding	chrII	7479187	7480713	+	1753.23238837683	-0.635994583438001	4.80063380818293e-33	down
WBGene00006706	ubc-9	protein_coding	chrIV	4651044	4652447	+	4988.10035892002	-0.547519936382289	1.37180590338101e-29	down
WBGene00006709	ubc-14	protein_coding	chrI	13581698	13585295	+	1092.757442924	-0.417400869880972	1.4520490132646e-07	down
WBGene00006711	ubc-16	protein_coding	chrI	14822050	14823996	+	565.262279804652	-0.322954440274681	0.000310923464163422	down
WBGene00006713	ubc-18	protein_coding	chrIII	7067686	7068570	-	3499.40871044646	-0.67838989947815	1.11518953029833e-47	down
WBGene00006721	ubh-1	protein_coding	chrV	6509910	6511409	-	277.396252625642	-0.705975249480728	1.03454505360447e-08	down
WBGene00006722	ubh-2	protein_coding	chrV	6508907	6509817	-	681.93174295072	-0.804941979849729	6.61380427036815e-22	down
WBGene00006723	ubh-3	protein_coding	chrV	6506752	6508803	-	1460.2924693185	-0.940344924230071	4.01142621310767e-60	down
WBGene00006725	ubl-1	protein_coding	chrIII	3068310	3069210	+	50336.0382546202	-0.316862910224909	7.34152180887428e-08	down
WBGene00006727	ubq-1	protein_coding	chrIII	5940254	5943841	+	46662.3976660653	-0.0753276943802293	0.0367400615163495	down
WBGene00006728	ubq-2	protein_coding	chrIII	12977963	12978523	-	56216.1644472174	-0.398101266145654	8.28862016436234e-14	down
WBGene00006729	ucp-4	protein_coding	chrV	9334298	9336671	+	753.055078471015	-0.310414840380426	0.00128783813082693	down
WBGene00006730	uev-1	protein_coding	chrI	14790244	14790934	+	1504.52475946872	-0.187829030435993	0.0247147490357484	down
WBGene00006733	ufd-1	protein_coding	chrIV	12329408	12330890	-	3852.56491095733	-0.111848111136579	0.0217666673429527	down
WBGene00006734	ufd-2	protein_coding	chrII	8062741	8066193	+	8831.18891191182	-0.475124681266905	9.23854928148348e-45	down
WBGene00006736	ulp-1	protein_coding	chrIII	5165659	5169799	-	5626.65688631297	-0.232473257615132	4.64538688309602e-11	down
WBGene00006737	ulp-2	protein_coding	chrII	4955450	4959876	-	3628.69324121828	-0.166411903253449	0.000109705273186322	down
WBGene00006738	ulp-3	protein_coding	chrIV	1963634	1964724	+	493.092125065643	-0.531649409571041	2.15878735242692e-08	down
WBGene00006739	ulp-4	protein_coding	chrII	8129960	8134742	+	3156.22084878588	-0.241668006879961	7.22636374095301e-06	down
WBGene00006773	unc-37	protein_coding	chrI	6742299	6745329	-	2380.90782575354	-0.284531253124426	2.74876626454995e-08	down
WBGene00006781	unc-45	protein_coding	chrIII	491547	502625	+	2762.24940351792	-0.39387490800725	3.09557153492084e-18	down
WBGene00006785	unc-50	protein_coding	chrIII	10314523	10318162	-	1284.02279391368	-0.173598582277746	0.0198812972035644	down
WBGene00006789	unc-54	protein_coding	chrI	14855901	14863482	-	2043.69883875676	-0.53283308476953	0.0401812736356345	down
WBGene00006793	unc-59	protein_coding	chrI	13629227	13633492	+	4671.89794978092	-0.27502990136831	1.75055358234358e-08	down
WBGene00006795	unc-61	protein_coding	chrV	14731064	14734237	-	2897.50616252692	-0.469465195660404	2.23454388414818e-20	down
WBGene00006797	unc-63	protein_coding	chrI	5141673	5149226	+	55.6993952277065	-1.43644260536906	7.860535345229e-08	down
WBGene00006802	unc-69	protein_coding	chrIII	10318939	10320019	+	472.051071621374	-0.711997616718537	7.03502498001226e-14	down
WBGene00006808	unc-76	protein_coding	chrV	15071760	15080152	+	997.248404516628	-0.144429187502734	0.0447423438131577	down
WBGene00006829	unc-101	protein_coding	chrI	12508299	12513420	+	1843.37640229741	-0.280220416563028	2.36159124941239e-07	down
WBGene00006856	usp-14	protein_coding	chrII	14485624	14488688	-	8005.46588785592	-0.131381592708146	0.00117840052321938	down
WBGene00006868	vab-1	protein_coding	chrII	4572000	4590970	+	6212.56810987239	-0.117466936881016	0.0115877723935662	down
WBGene00006888	vbh-1	protein_coding	chrI	3158492	3162391	-	10311.2095876412	-0.11221764517516	0.0448595586940088	down
WBGene00006910	vha-1	protein_coding	chrIII	9781254	9781763	+	1095.44059391331	-0.345789370340619	4.94831590210589e-06	down
WBGene00006911	vha-2	protein_coding	chrIII	9782164	9783224	+	2278.23426006426	-0.155699230191294	0.0104043202225502	down
WBGene00006912	vha-3	protein_coding	chrIV	2315460	2315945	-	512.767693562052	-0.559004286171578	5.74082196925903e-10	down
WBGene00006914	vha-5	protein_coding	chrIV	8303968	8307371	+	64.1461015080668	-0.536823484807497	0.0491568561095538	down
WBGene00006916	vha-7	protein_coding	chrIV	12640462	12650652	+	6418.07789089844	-0.161405278825639	3.78077664553445e-05	down
WBGene00006918	vha-9	protein_coding	chrII	10303050	10303713	-	2438.28380485753	-0.434828537178027	2.1711091828542e-16	down
WBGene00006920	vha-11	protein_coding	chrIV	2307815	2314567	-	944.892985961524	-0.426314112526303	1.98729510563943e-06	down
WBGene00006924	vig-1	protein_coding	chrII	1321037	1323073	+	23729.2851688212	-0.29597240870231	1.24928638288735e-07	down
WBGene00006931	vps-26	protein_coding	chrIV	9339400	9341790	-	2791.30813573453	-0.177159854026016	0.00579424378329511	down
WBGene00006933	vps-35	protein_coding	chrII	5907816	5911219	+	5462.21335797612	-0.179056126695188	2.27115556445806e-05	down
WBGene00006934	vps-54	protein_coding	chrV	10566402	10576419	-	4649.29777071961	-0.206282152307109	2.88686991084354e-06	down
WBGene00006935	vars-1	protein_coding	chrV	8031411	8035025	+	4208.23096097336	-0.164218632066184	0.00177693955568302	down
WBGene00006936	glp-4	protein_coding	chrI	13548074	13559361	-	10224.4080290483	-0.227919391662098	1.41050544897792e-08	down
WBGene00006940	wee-1.3	protein_coding	chrII	9713737	9716467	-	6742.3763948342	-0.235763259124502	9.40487700868466e-09	down
WBGene00006941	wnk-1	protein_coding	chrIV	9200103	9212242	+	6129.17976555689	-0.505629442242105	1.73051047268359e-14	down
WBGene00006943	wrm-1	protein_coding	chrIII	5722850	5727115	+	4055.24081546582	-0.140771182228429	0.000439843247764602	down
WBGene00006945	wars-1	protein_coding	chrV	18852704	18859221	-	2928.94357194886	-0.310113941059338	3.83419962295123e-08	down
WBGene00006961	xnp-1	protein_coding	chrI	4665933	4671738	-	6177.77413239767	-0.188781141329573	0.000206788021878232	down
WBGene00006963	xpa-1	protein_coding	chrI	7159714	7160917	+	1739.49597426935	-0.253684286917152	2.91805475200775e-06	down
WBGene00006964	xrn-2	protein_coding	chrII	14155768	14166030	+	3674.18892468197	-0.155764744922384	0.0108511799875843	down
WBGene00006974	zen-4	protein_coding	chrIV	6118215	6121777	+	7917.70980390673	-0.211071533067293	1.6040655385666e-08	down
WBGene00006975	zfp-1	protein_coding	chrIII	8791535	8806305	+	1869.4197085539	-0.492782657257143	7.68784644949503e-08	down
WBGene00006976	zhp-3	protein_coding	chrI	8529376	8531342	-	1845.24855147523	-0.244808216040301	5.93830649260711e-06	down
WBGene00006977	zif-1	protein_coding	chrIII	9002779	9004839	+	3404.75740806676	-0.12817757920622	0.0396237803061806	down
WBGene00006986	zip-1	protein_coding	chrIII	12333745	12345384	+	129.966077718013	-1.35097305488672	1.41687128420452e-12	down
WBGene00006988	zyg-1	protein_coding	chrII	5649748	5654422	+	2641.93386822257	-0.137184044184281	0.00425930645455143	down
WBGene00006993	zyg-8	protein_coding	chrIII	12061713	12072070	+	1459.94841589007	-0.283681796470144	0.000472682519824667	down
WBGene00006994	zyg-9	protein_coding	chrII	8457818	8464512	+	13490.064000834	-0.326858800955175	8.6618207548783e-25	down
WBGene00006996	zyg-11	protein_coding	chrII	8017680	8020785	+	9298.91075956218	-0.20120860903693	5.20305231362275e-08	down
WBGene00006997	zyg-12	protein_coding	chrII	4949900	4953492	+	4073.03535603942	-0.230781167369885	2.87352967690134e-08	down
WBGene00007008	rfp-1	protein_coding	chrIII	8358622	8362543	+	5304.81563706309	-0.124611018626332	0.00334436566145879	down
WBGene00007010	alx-1	protein_coding	chrIII	9957351	9963131	+	3810.64857766092	-0.366573410155612	4.63365138156564e-21	down
WBGene00007012	mdt-4	protein_coding	chrII	4942107	4943949	-	1906.70349300115	-0.250654566783987	8.20735686904331e-05	down
WBGene00007013	mdt-8	protein_coding	chrII	11527168	11533816	-	1866.94324691359	-0.419466958210704	3.38026914791027e-13	down
WBGene00007014	mdt-10	protein_coding	chrII	7853880	7855042	-	1155.38364424222	-0.17945523567439	0.0102135817394879	down
WBGene00007017	mdt-17	protein_coding	chrV	20250806	20267247	-	4441.96699016901	-0.159640483895814	0.00334867614606903	down
WBGene00007018	mdt-18	protein_coding	chrI	6492720	6495253	-	1073.10853404014	-0.682510734918325	1.04805605985579e-18	down
WBGene00007022	mdt-22	protein_coding	chrII	10301216	10301888	+	958.712854527257	-0.654166293198013	2.08079535300952e-17	down
WBGene00007024	plin-1	protein_coding	chrI	7057192	7059351	+	4892.79815123041	-0.472914018033955	9.03234336769001e-17	down
WBGene00007025	mdt-29	protein_coding	chrIII	13773176	13778908	+	928.052428156764	-0.444634872301013	1.21999953839417e-08	down
WBGene00007028	trr-1	protein_coding	chrII	11661569	11675927	-	20374.8251733874	-0.303083927899848	8.20179895331081e-13	down
WBGene00007030	epc-1	protein_coding	chrIII	12599630	12608586	-	3969.18297392083	-0.651181936459454	1.97456650850568e-23	down
WBGene00007042	pbrm-1	protein_coding	chrI	7495436	7503582	+	10895.8471471552	-0.681109833504766	6.20279176100872e-78	down
WBGene00007043	algn-10	protein_coding	chrI	9960427	9961977	-	1056.06823869211	-0.288989278770282	0.000929844359479301	down
WBGene00007048	nfx-1	protein_coding	chrIII	6375379	6379173	+	9857.67107380324	-0.205939074124538	1.15681894729352e-05	down
WBGene00007065	pot-3	protein_coding	chrIII	13780215	13781133	+	485.934712719827	-0.401822425039906	6.49467454677272e-05	down
WBGene00007088	B0001.3	protein_coding	chrIV	12143431	12145735	-	2983.27967225655	-0.288182322615135	3.43940348914532e-11	down
WBGene00007090	B0001.5	protein_coding	chrIV	12141165	12143331	-	1809.46020706533	-0.341959419464189	3.11782450472942e-11	down
WBGene00007092	B0001.7	protein_coding	chrIV	12151183	12154245	-	3630.46782325188	-0.305355408791929	1.57070400085105e-10	down
WBGene00007093	B0001.8	protein_coding	chrIV	12138844	12141059	-	1993.07195033198	-0.32323964413092	5.29193489746504e-08	down
WBGene00007094	B0019.2	protein_coding	chrI	12773659	12782257	+	2143.96916346616	-0.158304966969999	0.0262137979667117	down
WBGene00007099	trx-2	protein_coding	chrV	10314671	10315294	+	1050.73765013276	-2.08875527989986	7.51239858065085e-157	down
WBGene00007100	asps-1	protein_coding	chrV	10315248	10317394	-	3788.39035160293	-0.457419574587598	1.62020125499767e-23	down
WBGene00007101	B0024.11	protein_coding	chrV	10317492	10319534	-	3961.62026137547	-0.122024207128342	0.0178983478125477	down
WBGene00007102	B0024.13	protein_coding	chrV	10320711	10322304	+	710.539731554591	-0.714694244195365	7.59646935757337e-23	down
WBGene00007105	znf-207	protein_coding	chrIV	11310972	11312518	+	2954.14043138165	-0.51660764146263	1.01052106261287e-22	down
WBGene00007106	B0035.3	protein_coding	chrIV	11314078	11314998	-	2124.10525299498	-0.400575485721715	5.78674796907173e-12	down
WBGene00007109	edg-1	protein_coding	chrIV	11320800	11323636	+	6296.29074626511	-0.360645236121041	1.04998521137665e-16	down
WBGene00007113	B0035.15	protein_coding	chrIV	11296952	11298252	-	1330.46135746674	-0.220750240959407	0.000695413224838637	down
WBGene00007114	mttu-1	protein_coding	chrIV	11295077	11296887	-	357.61091978054	-0.244798346379629	0.0285467550272199	down
WBGene00007118	npp-22	protein_coding	chrV	11731120	11733472	-	3570.99444837196	-0.259152233508341	7.95300228954658e-07	down
WBGene00007122	B0250.5	protein_coding	chrV	20493924	20497345	+	1790.18542514626	-0.20246144339285	0.00111266058264183	down
WBGene00007135	cdk-12	protein_coding	chrIII	4332992	4341984	+	3153.6261626806	-0.191768053644042	0.00019619487709771	down
WBGene00007136	B0285.3	protein_coding	chrIII	4341977	4343336	-	196.227343553074	-0.768335435467718	5.28962625251718e-06	down
WBGene00007143	B0334.3	protein_coding	chrII	11489607	11492963	-	1437.42952296735	-0.582492347347797	2.84495564760902e-20	down
WBGene00007150	acly-2	protein_coding	chrV	13116488	13120131	+	11430.8361664985	-0.728119796176531	2.05867078369687e-70	down
WBGene00007168	B0393.3	protein_coding	chrIII	4757260	4759728	+	6934.75553783035	-0.111749249987042	0.0186010728198799	down
WBGene00007171	B0393.6	protein_coding	chrIII	4780162	4781987	-	846.930615942678	-0.72273156909724	1.05198906186577e-20	down
WBGene00007184	ctr-9	protein_coding	chrIII	9491396	9497058	+	6414.18746681928	-0.37017480582865	7.96160251726577e-20	down
WBGene00007185	nlp-36	protein_coding	chrIII	9488731	9489186	+	421.436289261557	-0.223626147937122	0.0256717231675754	down
WBGene00007186	B0464.6	protein_coding	chrIII	9462978	9465965	-	4033.9292112742	-0.269199203433115	7.05734454360286e-11	down
WBGene00007187	tag-342	protein_coding	chrIII	9468157	9469899	+	1630.45368295774	-0.389697302942387	1.11532789854334e-09	down
WBGene00007188	B0464.9	protein_coding	chrIII	9465767	9467148	+	1510.48604273928	-0.36018874764942	6.86196304471994e-06	down
WBGene00007189	pigm-1	protein_coding	chrII	11348445	11350057	+	1318.70560017482	-0.37967489760106	3.27194419476862e-09	down
WBGene00007193	B0491.6	protein_coding	chrII	11345943	11348343	-	1195.65975171386	-0.885342017417742	4.26068255103489e-51	down
WBGene00007221	cpna-3	protein_coding	chrIV	9096842	9099370	+	2548.64826265715	-0.223688233368565	8.83479798541542e-08	down
WBGene00007226	C01G6.4	protein_coding	chrII	9271265	9273042	-	406.123085461383	-0.516050063607886	3.85136947856352e-07	down
WBGene00007227	C01G6.5	protein_coding	chrII	9275024	9280098	-	6211.92239555069	-0.292519540285706	8.5366546135831e-13	down
WBGene00007228	acs-7	protein_coding	chrII	9292017	9294033	+	30.3421115455609	-0.761155198188403	0.0363832444786427	down
WBGene00007234	C01G10.7	protein_coding	chrV	15085747	15086918	+	1777.28673665701	-0.489016534341135	4.2552833149313e-10	down
WBGene00007235	ahsa-1	protein_coding	chrV	15084059	15085385	-	12363.5674336259	-0.234178489811751	7.43850850868033e-05	down
WBGene00007255	cnnm-4	protein_coding	chrI	7222291	7224481	+	453.080152169602	-1.05561649884703	1.77924070738438e-22	down
WBGene00007256	swsn-9	protein_coding	chrI	7224656	7227765	+	4135.84648905657	-0.377680856950515	1.0981450757135e-23	down
WBGene00007270	rei-1	protein_coding	chrIII	4096896	4098190	-	2127.51655368698	-0.329675363736578	1.5876199843023e-09	down
WBGene00007277	asfl-1	protein_coding	chrI	9658274	9660080	+	2349.24215406721	-0.546547844174733	7.47491381898981e-21	down
WBGene00007278	lab-1	protein_coding	chrI	9657012	9658023	-	1334.28034887468	-0.292818369169351	1.96414866638783e-05	down
WBGene00007299	C04F12.5	protein_coding	chrI	9690079	9690557	-	418.027651145432	-2.28648896532942	2.48808447787772e-76	down
WBGene00007329	C05C10.2	protein_coding	chrII	9922219	9930846	+	6939.93480245453	-0.94338792905679	1.18038313877864e-125	down
WBGene00007330	C05C10.3	protein_coding	chrII	9934398	9936893	-	3215.14754624422	-0.326275934485963	7.25835775787514e-10	down
WBGene00007332	C05C10.5	protein_coding	chrII	9939040	9940432	+	3311.22815312291	-0.260299801948797	5.74942488036478e-09	down
WBGene00007333	ufd-3	protein_coding	chrII	9940753	9944107	+	10496.1298309121	-0.241791975625441	1.58765224852452e-14	down
WBGene00007334	C05C10.7	protein_coding	chrII	9938108	9938971	-	1118.17945236348	-0.375899259724146	6.45994268805879e-07	down
WBGene00007352	cdc-48.1	protein_coding	chrII	10560036	10563407	-	22360.9572116975	-0.168761020076283	7.29985647059515e-06	down
WBGene00007354	C06A1.3	protein_coding	chrII	10572267	10574067	+	10.8943132281158	-2.47176535945401	0.00214459226455463	down
WBGene00007385	atp-5	protein_coding	chrV	11122901	11123867	-	8049.54098525451	-0.382099633106658	2.68747429312393e-17	down
WBGene00007386	C06H2.2	protein_coding	chrV	11125222	11127303	+	1399.22802812558	-0.145946091292928	0.0286931839656106	down
WBGene00007390	lmtr-3	protein_coding	chrV	11124186	11125056	+	1162.24940238289	-0.387221521419503	4.09869192672778e-09	down
WBGene00007412	stip-1	protein_coding	chrII	10347084	10350012	-	3238.67683129831	-0.227720604477585	6.94316576140742e-08	down
WBGene00007428	wdr-20	protein_coding	chrV	10130399	10134158	-	6072.28316890575	-0.270165278004139	1.61134841022576e-13	down
WBGene00007433	swsn-7	protein_coding	chrII	8022632	8027763	-	6419.82458843997	-0.378307810843965	3.10353549948094e-23	down
WBGene00007434	arp-6	protein_coding	chrII	8035877	8037346	-	2863.504615278	-0.202109904821506	0.00027423728125918	down
WBGene00007435	algn-6	protein_coding	chrII	8039802	8041741	+	1089.32430503713	-0.797168428337323	6.80341407132523e-33	down
WBGene00007444	C08F8.2	protein_coding	chrIV	11150997	11154334	+	2769.48070843462	-0.236333708377774	6.44990195998922e-06	down
WBGene00007445	C08F8.3	protein_coding	chrIV	11155044	11156635	+	2658.469314792	-0.863275139910918	1.33061505570581e-56	down
WBGene00007449	C08F8.9	protein_coding	chrIV	11178077	11178595	-	463.529324464709	-0.416863558862169	0.000136749170428572	down
WBGene00007460	C08F11.13	protein_coding	chrIV	13607435	13609892	-	20.5199970831441	-1.48443620546695	0.00140724784950481	down
WBGene00007476	C09E9.1	protein_coding	chrIV	1274868	1277062	+	443.473012022464	-0.573854251388072	1.87612282848885e-09	down
WBGene00007492	C09G9.1	protein_coding	chrIV	8862131	8865485	-	2887.2245696987	-0.254099162410876	5.93409993405455e-08	down
WBGene00007493	npp-23	protein_coding	chrIV	8868036	8869679	-	2600.01224554589	-0.335570531918784	2.41421119169496e-11	down
WBGene00007500	nasp-1	protein_coding	chrII	11106612	11108070	+	5834.96942375089	-0.104672148682942	0.0116291386759955	down
WBGene00007501	apc-17	protein_coding	chrII	11108128	11109583	+	1765.92125383561	-0.21820577410556	0.00021747754628068	down
WBGene00007513	wht-2	protein_coding	chrIV	11470436	11473419	+	2142.1131259006	-0.253995683265332	5.3702669343204e-05	down
WBGene00007515	C10C6.7	protein_coding	chrIV	11465411	11467513	-	41.8097750879088	-1.07490509486202	0.000441507946608491	down
WBGene00007534	fubl-1	protein_coding	chrV	10236158	10238866	-	5595.47417066168	-0.388662528496475	3.32863536866917e-17	down
WBGene00007554	pptr-2	protein_coding	chrV	11027031	11034931	-	3287.24896779665	-0.737522535904905	2.68610158816798e-66	down
WBGene00007561	ccm-3	protein_coding	chrII	10605717	10607275	-	1184.87272811601	-0.379428428753625	2.55321513713335e-06	down
WBGene00007576	dph-1	protein_coding	chrIII	3706886	3709225	+	1793.13924931765	-0.191805213825009	0.00119382000161333	down
WBGene00007577	nrde-1	protein_coding	chrIII	3713463	3718750	+	2587.97946531482	-0.125851023285747	0.0326511884368033	down
WBGene00007579	C14B1.8	protein_coding	chrIII	3718652	3719680	-	1267.0917423207	-0.31558571721107	1.76355945243448e-06	down
WBGene00007581	alkb-8	protein_coding	chrIII	3709330	3713348	+	2528.80851673345	-0.277178309466609	4.01274611758353e-09	down
WBGene00007586	ril-2	protein_coding	chrV	12596387	12599157	-	5374.71742072276	-0.63820036970683	7.21000981317616e-45	down
WBGene00007587	mma-1	protein_coding	chrV	12592568	12596296	-	6495.25592969934	-0.266346469782955	2.01317040968442e-11	down
WBGene00007588	C14C10.5	protein_coding	chrV	12600192	12607304	+	14463.4740819205	-0.305918801361662	2.56440307520536e-10	down
WBGene00007589	erg-28	protein_coding	chrV	12607413	12608107	+	251.851772981386	-0.433177124015981	0.00129413125205669	down
WBGene00007602	C15C6.3	protein_coding	chrI	12207097	12212689	+	1222.65241361115	-0.405819614109083	7.16606341836202e-08	down
WBGene00007605	hrg-7	protein_coding	chrV	12742041	12744171	+	31.0021703507009	-1.62899383866885	0.000128766895275549	down
WBGene00007606	C15C8.4	protein_coding	chrV	12745201	12747463	-	1675.60764253487	-0.262863208620104	1.93063153583588e-06	down
WBGene00007609	C15C8.7	protein_coding	chrV	12744165	12745050	-	443.065833715467	-0.813659695263471	3.88089071179129e-16	down
WBGene00007619	C15H11.11	protein_coding	chrV	14415499	14416182	+	19.2429345095583	-0.990509301535374	0.0146826452648182	down
WBGene00007620	ocrl-1	protein_coding	chrI	9715321	9728006	-	4508.46233366359	-0.157002210961952	0.000889420535106939	down
WBGene00007621	C16C2.4	protein_coding	chrI	9712811	9715232	-	2751.19954385998	-0.230478013418167	9.25018317158533e-08	down
WBGene00007624	hrde-1	protein_coding	chrIII	4172337	4176159	-	34131.0829005353	-0.143579720020306	0.000360484113048833	down
WBGene00007625	C16C10.4	protein_coding	chrIII	4171336	4172223	+	2898.50856017643	-0.15853293457019	0.000669182821947234	down
WBGene00007626	rnf-121	protein_coding	chrIII	4168777	4170953	-	1364.14252074441	-0.160061168948421	0.0120932650118472	down
WBGene00007643	marc-3	protein_coding	chrI	9416704	9418885	-	3663.63251994611	-0.35483727002538	1.08271179722493e-15	down
WBGene00007644	C17E4.4	protein_coding	chrI	9419457	9419998	+	516.779639402693	-0.345216802523752	0.000234724248584252	down
WBGene00007645	C17E4.6	protein_coding	chrI	9422556	9431120	+	1448.05509749317	-0.278108220405791	0.000666655594151637	down
WBGene00007681	C18D11.3	protein_coding	chrIII	11823448	11824975	+	2011.05042198259	-0.119501102655894	0.0430836926016285	down
WBGene00007686	tomm-40	protein_coding	chrII	8971965	8973566	-	5129.13355712727	-0.52643611434655	1.72568698311916e-28	down
WBGene00007696	tram-1	protein_coding	chrIV	10219373	10221287	-	2109.22303976574	-0.807693891915093	2.21729062472374e-27	down
WBGene00007697	C24F3.2	protein_coding	chrIV	10222539	10223745	+	428.508882863217	-1.48587081718117	7.28632078466982e-39	down
WBGene00007698	qns-1	protein_coding	chrIV	10214986	10219308	-	2916.82859734516	-1.22661515140198	2.53526920906893e-169	down
WBGene00007705	C25A1.1	protein_coding	chrI	10162375	10163578	+	1166.42506135439	-0.655329386078454	5.180193068101e-22	down
WBGene00007707	fath-1	protein_coding	chrI	10177181	10178915	+	2394.70443049651	-0.28116179899456	2.38483197657833e-06	down
WBGene00007709	clec-87	protein_coding	chrI	10184462	10185520	-	21560.1781183145	-0.635634721346867	1.13138465753575e-37	down
WBGene00007710	rsa-1	protein_coding	chrI	10185855	10187550	+	3116.65007928562	-0.463681261611996	5.64972198635645e-28	down
WBGene00007711	lid-1	protein_coding	chrI	10191273	10192832	-	2654.54742795243	-0.533253080752857	1.44527205382186e-27	down
WBGene00007712	mrpl-34	protein_coding	chrI	10193242	10193999	+	1604.48988759366	-0.190403415690463	0.00391321994672972	down
WBGene00007730	C25G4.2	protein_coding	chrIV	12443236	12444035	-	1287.86966191096	-0.441247743200626	1.69458800366577e-07	down
WBGene00007731	C25G4.3	protein_coding	chrIV	12444449	12445884	-	990.443550576186	-0.384894547825285	3.8833035801137e-08	down
WBGene00007732	spe-44	protein_coding	chrIV	12452063	12454215	-	555.924086913458	-1.25226177477886	1.86467194675917e-40	down
WBGene00007733	smz-1	protein_coding	chrIV	12455050	12456299	+	41.6815559371908	-1.45853717814499	0.000158157518985414	down
WBGene00007744	C26D10.3	protein_coding	chrII	8325386	8329654	+	136.803407293142	-0.782670389502705	1.21816555423556e-05	down
WBGene00007757	C27A7.6	protein_coding	chrV	12124850	12130788	-	822.535924271828	-0.350786914645929	4.23614212032017e-06	down
WBGene00007760	C27B7.2	protein_coding	chrIV	8892858	8893854	+	750.00439353239	-0.364345618563323	2.55892419843666e-05	down
WBGene00007761	rad-26	protein_coding	chrIV	8894077	8901389	+	5904.99274234252	-0.512349708657354	4.99011956503486e-37	down
WBGene00007762	C27B7.5	protein_coding	chrIV	8901646	8903177	+	3000.27860544836	-0.437225613449702	8.57915350860744e-17	down
WBGene00007766	C27C7.1	protein_coding	chrI	11439289	11440709	+	1109.19332592566	-1.01487404415251	2.54132687992963e-22	down
WBGene00007784	ruvb-1	protein_coding	chrV	9978791	9980802	-	6050.76291584758	-0.16673293775683	3.22659406680178e-05	down
WBGene00007785	tofu-1	protein_coding	chrV	9981147	9982766	+	3204.24893348287	-0.305991679794016	1.81311290076703e-09	down
WBGene00007787	C27H6.8	protein_coding	chrV	9986431	9987788	-	4244.22893306651	-0.233719720406888	1.10378684682901e-08	down
WBGene00007788	C28A5.1	protein_coding	chrIII	4429615	4434344	-	1344.47782065843	-0.251411110063169	0.000135025361890565	down
WBGene00007791	C28A5.6	protein_coding	chrIII	4423707	4429502	-	117.489688714173	-1.00606072631415	1.63426904097088e-05	down
WBGene00007797	C29A12.1	protein_coding	chrV	10812339	10813487	-	2087.98342920694	-0.99082187679297	1.18093064925025e-64	down
WBGene00007799	nrx-1	protein_coding	chrV	10825011	10846703	+	50.3772070986524	-0.548558167942916	0.034949720985253	down
WBGene00007824	dlat-2	protein_coding	chrIV	17380626	17382225	+	3104.10948641551	-0.570707574262702	7.62747596650336e-24	down
WBGene00007825	C30H6.8	protein_coding	chrIV	17382329	17383079	+	806.194765123555	-0.515390124139099	9.06037595789269e-10	down
WBGene00007826	C30H6.9	protein_coding	chrIV	17379247	17380170	-	1017.26258619574	-0.703960265500477	7.75275151657053e-24	down
WBGene00007880	C33A12.1	protein_coding	chrIV	9523756	9524899	-	2523.84898277515	-0.181708902913223	0.00485349911906583	down
WBGene00007892	C33B4.4	protein_coding	chrII	11375608	11383442	-	92.1166091106138	-0.799201418583306	2.36444240583386e-05	down
WBGene00007907	C34B4.2	protein_coding	chrV	13083055	13090260	+	644.376329384413	-0.912488041151101	5.20478061619e-23	down
WBGene00007917	C34C6.4	protein_coding	chrII	8696591	8698928	-	1385.59961781039	-0.680373652565159	7.62108346652546e-28	down
WBGene00007918	sphk-1	protein_coding	chrII	8699012	8701669	-	843.32407044495	-0.821618182170957	7.12096810004587e-25	down
WBGene00007952	C35A5.8	protein_coding	chrV	10521994	10525908	-	10467.1394934917	-0.776574618869732	5.66719856987899e-118	down
WBGene00007965	C36A4.4	protein_coding	chrIII	3841265	3843614	-	2955.36594601687	-0.199126425540057	4.68898336321767e-05	down
WBGene00007972	prp-4	protein_coding	chrI	8733413	8735717	-	2136.75410207677	-0.190556208250108	0.000582927532208502	down
WBGene00007974	dhfr-1	protein_coding	chrI	8736213	8737038	+	2186.47633557956	-0.18605754196675	0.00244268780728287	down
WBGene00007975	gls-1	protein_coding	chrI	8737072	8742548	+	4534.42344750217	-0.370333095450192	2.10775505515867e-17	down
WBGene00007978	C36B1.11	protein_coding	chrI	8755846	8757603	-	3164.41804816807	-0.198628663894967	0.000313165455078795	down
WBGene00007979	imp-1	protein_coding	chrI	8752229	8755680	+	5003.24736704986	-0.101731833137326	0.0453373490175083	down
WBGene00007985	swah-1	protein_coding	chrI	9544733	9558099	+	1137.87712251159	-0.59906540591004	3.21258239290372e-12	down
WBGene00007991	C37A5.7	protein_coding	chrI	14163530	14168307	+	540.073440849833	-0.221798787139054	0.0412984752448675	down
WBGene00008034	prcc-1	protein_coding	chrIV	13091187	13093795	-	2396.76544812602	-0.289311702840246	3.17352158935588e-08	down
WBGene00008035	C39E9.12	protein_coding	chrIV	13094007	13095490	+	5017.96980520645	-0.232143853209215	1.62993000029694e-08	down
WBGene00008041	ufc-1	protein_coding	chrIII	9331514	9332284	+	1386.39400291013	-0.682929627360953	6.51581325913059e-21	down
WBGene00008050	chst-1	protein_coding	chrII	8105609	8106971	-	32.9624687777809	-1.29098049857167	0.00010785567960237	down
WBGene00008051	lron-4	protein_coding	chrII	8108937	8112163	-	60.0424523347857	-1.47634516995644	1.66024076582079e-08	down
WBGene00008052	ctns-1	protein_coding	chrII	8134756	8136918	-	3060.23321742908	-0.130279218603848	0.0300714840993798	down
WBGene00008053	cdc-48.2	protein_coding	chrII	8138496	8141230	+	18902.0732428199	-0.398005071419076	8.48657366853197e-28	down
WBGene00008082	com-1	protein_coding	chrIII	10896363	10901836	+	1589.62213018093	-0.347218121632802	7.88202523545257e-09	down
WBGene00008117	gsr-1	protein_coding	chrIII	3650907	3652958	+	5080.4615532784	-0.452549004676401	2.72352424791263e-24	down
WBGene00008118	madf-8	protein_coding	chrIII	3648792	3650832	-	1075.0101319207	-0.217363037914136	0.00287235826265765	down
WBGene00008130	fbxa-140	protein_coding	chrI	12960313	12961619	-	370.358362785794	-0.33156895150997	0.00346847883154405	down
WBGene00008137	sfxn-1.4	protein_coding	chrII	11679091	11681236	-	45.3168036473319	-1.75122508983186	7.49869663186968e-08	down
WBGene00008140	xpf-1	protein_coding	chrII	11696171	11705371	+	2867.77323461985	-0.308208034793331	2.87526616512911e-07	down
WBGene00008145	set-5	protein_coding	chrV	14698966	14707601	+	3187.37136686377	-0.194914238618004	2.3611866647259e-05	down
WBGene00008147	C47E12.2	protein_coding	chrIV	10001970	10003502	-	1351.36608636665	-0.528472694116186	2.95516676900667e-15	down
WBGene00008148	C47E12.3	protein_coding	chrIV	9999160	10001848	-	1767.09635146678	-0.381666513157283	4.40565872515151e-13	down
WBGene00008149	pyp-1	protein_coding	chrIV	9995385	9998925	-	6057.5755043606	-0.242649260708002	5.28936160986147e-09	down
WBGene00008165	C47G2.4	protein_coding	chrII	11290801	11293606	-	3391.07806621733	-0.14577314233584	0.000915208154636204	down
WBGene00008166	saps-1	protein_coding	chrII	11297688	11301260	+	4591.41726811547	-0.281183118654369	1.04683263454432e-14	down
WBGene00008178	C48D1.5	protein_coding	chrIV	13221957	13233012	+	91.7005869199169	-0.865475723843145	2.29842580189119e-06	down
WBGene00008197	C49C3.7	protein_coding	chrIV	17332561	17333646	+	1365.27606709781	-1.12690905580381	1.41921815638068e-83	down
WBGene00008218	nasp-2	protein_coding	chrV	13310186	13312260	-	24561.699792264	-0.363107857345244	3.75563804411764e-15	down
WBGene00008219	C50B6.3	protein_coding	chrV	13313573	13315821	+	3817.27030599543	-0.474002244524361	1.98766547690868e-26	down
WBGene00008232	C50F4.4	protein_coding	chrV	9536771	9537769	+	666.116743672585	-0.796616718958841	1.32474686434368e-22	down
WBGene00008236	C50F4.12	protein_coding	chrV	9537575	9539738	-	1515.18287061608	-0.445994276958579	6.16566713828315e-12	down
WBGene00008237	nstp-10	protein_coding	chrV	9547602	9549836	-	2045.04026318386	-0.490916676388115	1.18560573779426e-21	down
WBGene00008238	C50F4.16	protein_coding	chrV	9539845	9541606	-	2558.21735607746	-0.258799090702875	6.40815827613405e-08	down
WBGene00008262	ril-1	protein_coding	chrV	14523330	14524129	-	3827.86533707882	-0.490648791808622	4.39098272855342e-21	down
WBGene00008266	C53A5.6	protein_coding	chrV	14542905	14545866	-	3616.90452847928	-0.343596016210713	1.62922086527703e-13	down
WBGene00008270	C53A5.13	protein_coding	chrV	14546869	14554856	+	58.4386546839022	-1.18957986704635	4.13879890820044e-06	down
WBGene00008274	pdzd-8	protein_coding	chrIV	8975526	8984579	+	8000.15888018061	-0.275281217037512	1.06767282616657e-12	down
WBGene00008281	C53D6.4	protein_coding	chrIV	9019176	9020940	-	1388.79532959545	-0.335653186772206	1.39608050873636e-06	down
WBGene00008316	dod-18	protein_coding	chrI	8019578	8020901	-	602.132490082436	-0.703693365425964	8.90905989690994e-11	down
WBGene00008317	C54G4.7	protein_coding	chrI	8019501	8022734	+	992.863487430476	-0.364975537118144	4.3712748530735e-07	down
WBGene00008318	C54G4.9	protein_coding	chrI	8024880	8026525	-	1658.20749786452	-0.288901339645704	2.48887330255202e-06	down
WBGene00008330	C55A6.1	protein_coding	chrV	11503820	11504968	-	2269.04565165956	-0.93870958936912	3.20712703178609e-85	down
WBGene00008331	ttll-5	protein_coding	chrV	11509060	11512321	+	4614.32635394902	-0.361230195569152	1.45338552070132e-12	down
WBGene00008338	pafo-1	protein_coding	chrV	11521703	11523384	+	3917.17630861034	-0.214334419602398	0.0002283404473371	down
WBGene00008339	C55A6.10	protein_coding	chrV	11505347	11508271	+	1278.89401998794	-0.548727034491052	2.34034116443754e-18	down
WBGene00008343	C56A3.4	protein_coding	chrV	13550516	13551754	-	888.357370305055	-0.681182332606338	3.02410192457755e-24	down
WBGene00008344	C56A3.5	protein_coding	chrV	13551967	13553373	+	2390.53004649622	-0.387607973423731	2.11729060513186e-14	down
WBGene00008345	C56A3.6	protein_coding	chrV	13553379	13556397	-	1690.60519997707	-0.404992612682176	1.60516334313283e-11	down
WBGene00008346	C56A3.8	protein_coding	chrV	13560278	13561993	+	997.819376713546	-0.699992802807918	3.68719409035864e-20	down
WBGene00008361	ints-7	protein_coding	chrII	11582849	11588490	+	4665.47067302405	-0.121423464537858	0.0167242385030767	down
WBGene00008362	cfim-2	protein_coding	chrIV	8926324	8930349	+	3572.19063539073	-0.289079473404614	6.1674388663933e-12	down
WBGene00008363	D1046.2	protein_coding	chrIV	8924167	8926067	-	1811.48722569146	-0.291018102944981	2.53037481470538e-07	down
WBGene00008364	slc-25A26	protein_coding	chrIV	8930442	8932791	+	740.776767403698	-0.28090110123615	0.00138755512970114	down
WBGene00008370	D1054.1	protein_coding	chrV	10768463	10770217	-	316.168810957454	-1.21887747329408	7.57970390786134e-28	down
WBGene00008371	D1054.3	protein_coding	chrV	10771451	10772832	+	2296.20559389952	-0.603838557268042	2.71642286788651e-27	down
WBGene00008379	secs-1	protein_coding	chrV	10802336	10804474	-	1034.65776816232	-0.610189177036703	2.83839055392358e-16	down
WBGene00008380	prp-38	protein_coding	chrV	10804721	10806034	-	2667.18336415851	-0.458745438006495	1.24292987593282e-19	down
WBGene00008386	cdc-5L	protein_coding	chrI	8491291	8495833	+	8759.25870030031	-0.141933802267155	0.000396612259189977	down
WBGene00008387	zhp-2	protein_coding	chrI	8485810	8487062	-	450.709596650033	-0.220183583639178	0.0371852338972477	down
WBGene00008400	drh-3	protein_coding	chrI	7820831	7826378	+	7009.76165358785	-0.171894746753688	5.8318218056578e-07	down
WBGene00008402	wdfy-2	protein_coding	chrII	9319865	9321878	+	1870.9628316953	-0.587627024615212	2.06464308122857e-25	down
WBGene00008408	D2023.4	protein_coding	chrV	11825033	11825762	-	1216.09217086517	-0.685524441270029	2.37383349965947e-21	down
WBGene00008409	mpst-1	protein_coding	chrV	11825894	11827067	-	1777.2981956092	-0.460419044269775	6.22873054821788e-16	down
WBGene00008410	D2023.6	protein_coding	chrV	11827354	11829370	+	2305.53211286986	-0.642561717079419	2.32251952122609e-37	down
WBGene00008411	mans-1	protein_coding	chrI	7567827	7570553	-	2769.52995026062	-0.343840716394926	2.96866855248277e-12	down
WBGene00008412	D2030.2	protein_coding	chrI	7574240	7578599	+	2347.26273412582	-0.761924780963088	1.07481595520725e-41	down
WBGene00008413	D2030.3	protein_coding	chrI	7578547	7580833	-	2870.23421625853	-0.155718926114424	0.00316574574349038	down
WBGene00008414	D2030.4	protein_coding	chrI	7580944	7581628	-	2009.53675172558	-0.180531619101341	0.00136166413352408	down
WBGene00008428	eif-2Bepsilon	protein_coding	chrII	8661869	8664721	+	2853.44280239314	-0.20104061476038	3.82163036552313e-05	down
WBGene00008429	etc-1	protein_coding	chrII	8664833	8669154	+	4213.53166759374	-0.313592017778281	5.10924166768585e-14	down
WBGene00008430	hgap-2	protein_coding	chrII	8669133	8684924	-	4878.6010806848	-0.315545831363008	6.8900043757561e-16	down
WBGene00008431	piga-1	protein_coding	chrII	8659782	8661712	-	1117.95535950246	-0.662790653957426	6.03413606335168e-17	down
WBGene00008440	DY3.8	protein_coding	chrI	8758156	8758996	-	1951.45425631895	-0.208878073934858	0.00335422079161164	down
WBGene00008442	E01B7.2	protein_coding	chrV	17921772	17924185	+	855.33862588374	-0.19950977651072	0.00776525285536622	down
WBGene00008446	E01G4.3	protein_coding	chrII	13461082	13469602	-	418.379014701189	-0.520757447126325	7.56927178823257e-06	down
WBGene00008457	E02H1.5	protein_coding	chrII	9595224	9596598	+	849.108212917922	-0.52959589727138	8.83020817772453e-10	down
WBGene00008480	eif-2A	protein_coding	chrII	10416800	10419237	+	8081.44415648908	-0.484256264986157	3.50908362462606e-43	down
WBGene00008488	F01D4.5	protein_coding	chrIV	10482624	10483657	-	742.511537026286	-0.410330434779208	6.20601994332514e-07	down
WBGene00008503	F01G4.4	protein_coding	chrIV	11143345	11146015	+	4866.10958133191	-0.11359847605646	0.0323859580626003	down
WBGene00008504	pigq-1	protein_coding	chrIV	11146106	11147247	-	593.911782112606	-0.438891983103945	1.35389862675729e-05	down
WBGene00008505	F01G4.6	protein_coding	chrIV	11147265	11149504	-	11716.5343347462	-0.215582646063474	3.79714625653732e-06	down
WBGene00008506	tkt-1	protein_coding	chrIV	10243612	10245707	+	11299.8336269696	-0.718154228090345	1.67878865461932e-84	down
WBGene00008512	F01G10.10	protein_coding	chrIV	10246160	10249785	+	43.2560155115853	-0.629837862966783	0.0296124431199804	down
WBGene00008530	F02E9.5	protein_coding	chrI	8424993	8426092	-	475.544483625173	-0.761955645300802	4.84403600579286e-15	down
WBGene00008532	dpt-1	protein_coding	chrI	8429926	8435865	-	5311.45242418182	-0.359304965744784	4.75535561251093e-23	down
WBGene00008533	F02E9.10	protein_coding	chrI	8427087	8429832	-	2238.15677438086	-0.230594091779115	1.04335845866696e-05	down
WBGene00008546	gfat-1	protein_coding	chrII	11592392	11595418	-	8688.52748662998	-0.561184778190226	2.38674931601175e-21	down
WBGene00008561	F07H5.10	protein_coding	chrII	8807141	8808582	-	1308.09027571306	-0.688572903971714	1.17489058248529e-26	down
WBGene00008564	acox-1.1	protein_coding	chrI	12938555	12942227	+	59.1505827745586	-0.758818088699093	0.0106755958930022	down
WBGene00008580	dsb-1	protein_coding	chrIV	12408925	12410470	+	1314.01362679569	-0.578313194637184	8.92874281080384e-27	down
WBGene00008639	F10B5.2	protein_coding	chrII	8144762	8147236	+	2091.65546270923	-0.38112821758846	5.83027426598771e-11	down
WBGene00008641	pch-2	protein_coding	chrII	8158349	8159925	+	1814.17492108734	-1.5270260432041	7.48099725219991e-107	down
WBGene00008642	ints-11	protein_coding	chrII	8141209	8143478	-	4811.92116094102	-0.309625335442213	9.1187738499572e-18	down
WBGene00008645	F10C2.4	protein_coding	chrV	12041556	12045347	+	7774.75539323285	-0.310846230698348	1.15769698896303e-16	down
WBGene00008646	F10C2.5	protein_coding	chrV	12045432	12048631	+	2017.92774381484	-0.282700610049077	1.71915551256274e-07	down
WBGene00008648	F10D11.2	protein_coding	chrI	8435958	8438608	-	1955.64081714873	-0.152774768918788	0.00250089418350528	down
WBGene00008665	ercc-1	protein_coding	chrI	10030174	10046760	+	1641.18928157971	-0.314647967478524	1.11994821594653e-07	down
WBGene00008667	F10G8.9	protein_coding	chrI	10048085	10050717	+	580.906077394229	-0.352003232239511	0.000315559849318328	down
WBGene00008670	eif-2Bdelta	protein_coding	chrV	9513824	9517649	+	3009.95012914332	-0.134532247240813	0.0103014066211613	down
WBGene00008682	lex-1	protein_coding	chrIV	12079473	12084362	+	12854.7888791442	-0.154662420462042	0.0001122942607674	down
WBGene00008687	F11A10.6	protein_coding	chrIV	12087017	12089651	-	786.512936644547	-0.168012320260597	0.0409652956498948	down
WBGene00008695	F11C3.1	protein_coding	chrI	14867924	14871365	+	71.0519896790385	-1.16260637181658	6.68671947279333e-06	down
WBGene00008710	F11E6.7	protein_coding	chrIV	17457831	17461272	-	8879.9212886675	-0.365856344257896	3.04321960075573e-25	down
WBGene00008720	F12F6.1	protein_coding	chrIV	11583956	11588321	+	4619.88874860096	-0.361397418209638	2.59250221534475e-18	down
WBGene00008729	F13B12.1	protein_coding	chrIV	10422610	10424635	-	5877.88835360056	-0.234795369213939	3.60498818049557e-09	down
WBGene00008733	F13B12.6	protein_coding	chrIV	10414036	10417881	-	2487.24462209168	-0.271083022779817	4.80199202218131e-07	down
WBGene00008764	dylt-1	protein_coding	chrI	7300061	7300913	-	805.612196941725	-0.343705962384204	1.16497290112003e-05	down
WBGene00008765	ttx-7	protein_coding	chrI	7300999	7302975	-	1732.88718836103	-0.603443773385371	4.69632494472979e-27	down
WBGene00008766	F13G3.6	protein_coding	chrI	7303300	7304690	-	1188.35937161567	-0.903379525888884	1.10204226792031e-42	down
WBGene00008767	F13G3.7	protein_coding	chrI	7304918	7307012	+	1858.14826013483	-0.149498684903073	0.0146263274507189	down
WBGene00008775	mogs-1	protein_coding	chrIV	11016224	11021928	-	4772.16084564804	-0.17579911646658	6.18136780873431e-06	down
WBGene00008780	hxk-1	protein_coding	chrI	9271479	9278689	-	6201.53518095628	-0.102321814577933	0.0384750119506644	down
WBGene00008800	F14E5.2	protein_coding	chrII	8423953	8428858	-	8532.00991629662	-0.188251384089275	4.19455825501758e-07	down
WBGene00008819	shw-1	protein_coding	chrII	8305745	8321471	-	86.3732905543503	-1.06807028851292	1.58400544442909e-07	down
WBGene00008824	F14H3.5	protein_coding	chrV	16055806	16057060	-	262.895551253841	-0.432304462737143	0.00074215860602911	down
WBGene00008848	inft-2	protein_coding	chrV	13002317	13006987	+	4045.29520312029	-0.298000692289898	0.00033667269022227	down
WBGene00008860	romo-1	protein_coding	chrII	13237404	13237907	-	1119.27439246472	-0.469858946898516	9.26833405591611e-13	down
WBGene00008887	tbcd-1	protein_coding	chrI	8363954	8369562	-	7137.88189126611	-0.256913158157051	9.39777095481743e-11	down
WBGene00008920	eef-1G	protein_coding	chrV	10965719	10967922	+	70231.1464548524	-0.399845151767457	2.25977200256493e-22	down
WBGene00008921	ctf-4	protein_coding	chrV	10961834	10965539	-	8373.09547215227	-0.190386982777567	7.28285634873211e-07	down
WBGene00008930	F18A11.3	protein_coding	chrII	13036348	13036841	-	228.353860783362	-0.397811174002402	0.00396829726499673	down
WBGene00008944	F19B2.5	protein_coding	chrV	20162615	20164165	-	24.4900267750369	-1.42284125538928	0.00386195122500396	down
WBGene00008948	F19B6.1	protein_coding	chrIV	12330976	12336075	-	6261.26822581662	-0.230630328632812	2.22527581282888e-07	down
WBGene00008968	elli-1	protein_coding	chrIV	8752699	8754827	-	4243.69702374616	-0.435563414001044	2.68786227894028e-18	down
WBGene00008990	smgl-1	protein_coding	chrI	7918438	7926503	-	6797.29114018956	-0.316246867272287	6.14387654000737e-18	down
WBGene00008991	F20G4.2	protein_coding	chrI	7913937	7918341	-	404.852778036281	-0.314040760469666	0.00415757726316672	down
WBGene00009002	hint-1	protein_coding	chrI	7279666	7280489	-	1637.75426923347	-0.591527680626884	1.01139600149901e-14	down
WBGene00009004	pfd-6	protein_coding	chrI	7282964	7283762	-	4069.05873301145	-0.322439116389203	1.35433731032696e-06	down
WBGene00009006	F21D5.1	protein_coding	chrIV	8725722	8728060	+	6815.88152234536	-0.423576033261427	1.8575060881688e-21	down
WBGene00009007	otub-3	protein_coding	chrIV	8728177	8730510	+	2982.73389872818	-0.215179317736506	3.83940374472973e-06	down
WBGene00009008	F21D5.3	protein_coding	chrIV	8730815	8735689	+	16.9975283387276	-0.870932597176194	0.0256717231675754	down
WBGene00009010	F21D5.5	protein_coding	chrIV	8735695	8739394	-	1550.23843067855	-0.488405007351733	3.17412254974118e-16	down
WBGene00009011	F21D5.6	protein_coding	chrIV	8740140	8741388	-	2035.72238340123	-0.31626087390015	1.79743249924966e-08	down
WBGene00009012	F21D5.7	protein_coding	chrIV	8741495	8743704	-	3861.3058224184	-0.328480989800755	5.18281701958548e-13	down
WBGene00009035	gfat-2	protein_coding	chrIV	11410228	11413002	+	19246.5860289191	-0.459462078442932	5.10295190545384e-49	down
WBGene00009045	F22B5.10	protein_coding	chrII	8467174	8468010	+	2005.47187007498	-0.269176346694646	1.89016434714378e-07	down
WBGene00009050	F22D6.2	protein_coding	chrI	7079562	7082040	-	5434.0092179268	-0.289282525833518	3.12963736237533e-08	down
WBGene00009052	ekl-1	protein_coding	chrI	7095486	7098400	+	3402.80096279305	-0.406352456050662	1.77681783994324e-18	down
WBGene00009054	F22D6.9	protein_coding	chrI	7100003	7101775	+	586.364409278196	-0.374860674795222	0.00021111685200323	down
WBGene00009065	F22G12.5	protein_coding	chrI	13162492	13182726	+	4355.42402164338	-0.384728254446537	1.01940741179697e-07	down
WBGene00009078	rpb-12	protein_coding	chrIV	9146334	9146869	-	933.337302473587	-0.313948984300552	3.223702851017e-05	down
WBGene00009081	F23B12.4	protein_coding	chrV	14441141	14445349	+	104.954575223762	-1.18945296412674	3.6820746903851e-07	down
WBGene00009082	dlat-1	protein_coding	chrV	14445323	14447290	-	3973.92510894238	-0.42611241737796	2.53788070608399e-22	down
WBGene00009084	F23B12.7	protein_coding	chrV	14449697	14452976	+	4584.10791200831	-0.271088762313746	1.58420416926852e-08	down
WBGene00009098	ehbp-1	protein_coding	chrV	9550644	9556032	+	5286.19874068799	-0.377124868600804	4.50558759421944e-26	down
WBGene00009103	rtfo-1	protein_coding	chrV	9580041	9582644	-	5652.5881871063	-0.306731624592128	4.47429561677558e-18	down
WBGene00009113	maph-1.2	protein_coding	chrI	10418234	10421858	-	2427.25177664814	-0.373091174012216	6.94429389941478e-06	down
WBGene00009118	F25H2.4	protein_coding	chrI	10551972	10553047	+	2007.36753850258	-0.169270291948057	0.0107524842084824	down
WBGene00009119	ndk-1	protein_coding	chrI	10553116	10553913	-	38547.8370602478	-0.564115442029487	8.91335294123559e-42	down
WBGene00009123	F25H2.12	protein_coding	chrI	10569413	10571920	+	1376.59502407079	-0.24955674568998	0.00151339551782767	down
WBGene00009127	clsp-1	protein_coding	chrI	9159896	9163266	-	3672.25953457927	-0.326564580112727	8.72143019288384e-13	down
WBGene00009131	F25H8.1	protein_coding	chrIV	9930896	9932213	-	1417.02379329143	-0.493800657346583	3.05303429825392e-17	down
WBGene00009132	F25H8.2	protein_coding	chrIV	9932235	9933879	+	2522.26142938752	-0.464619107814821	1.23303032751178e-20	down
WBGene00009138	F25H9.6	protein_coding	chrV	13466924	13468361	-	863.570448641275	-0.587561211097283	9.13099443897178e-16	down
WBGene00009139	F25H9.7	protein_coding	chrV	13468376	13469085	+	735.814390985205	-0.549253334932386	1.97983208564399e-09	down
WBGene00009141	ncbp-2	protein_coding	chrI	7641885	7643328	-	2230.4205621076	-0.194485598592193	0.00015153558614411	down
WBGene00009145	F26A3.7	protein_coding	chrI	7674729	7676402	-	1114.53776064599	-0.308483510513615	1.05184788598721e-05	down
WBGene00009159	F26E4.4	protein_coding	chrI	9771061	9772565	-	2254.93741166674	-0.264397330609474	9.72184443107914e-05	down
WBGene00009161	cox-7C	protein_coding	chrI	9773172	9774012	+	4171.64676021594	-0.785112682553229	6.00106633068273e-38	down
WBGene00009163	drsh-1	protein_coding	chrI	9781324	9785724	-	4669.4172319579	-0.288969300408666	2.44237861128149e-09	down
WBGene00009173	prom-1	protein_coding	chrI	9287443	9289770	+	2578.55075411113	-0.228033394686735	3.43289785736062e-05	down
WBGene00009176	nmat-2	protein_coding	chrI	9305751	9306844	-	955.897990817526	-0.169747541861956	0.0357460271006347	down
WBGene00009177	F26H9.5	protein_coding	chrI	9312631	9314891	-	1351.33815652747	-0.394859586836694	1.93362069258936e-10	down
WBGene00009186	trcs-1	protein_coding	chrIV	9587096	9588834	-	12484.1174751616	-0.205044299855631	1.08212969692029e-06	down
WBGene00009187	F27D4.1	protein_coding	chrI	7702429	7704580	+	3042.61030376283	-1.27510678775744	1.62022510599603e-118	down
WBGene00009188	lsy-22	protein_coding	chrI	7704511	7718639	-	1700.93942101615	-0.457406209005345	1.85115225390434e-19	down
WBGene00009191	F27D4.7	protein_coding	chrI	7723756	7724656	-	1175.01889115538	-0.445351847007535	1.02113413889264e-08	down
WBGene00009200	F28C1.1	protein_coding	chrV	12450805	12453343	+	3021.36055193306	-0.556621255667629	3.61087098576234e-29	down
WBGene00009203	aptf-3	protein_coding	chrII	8594190	8596291	+	1881.49041229894	-0.47185799366773	3.5003228572386e-20	down
WBGene00009204	pigg-1	protein_coding	chrII	8596275	8600265	-	1468.61463696164	-0.521264101999828	3.63398993857876e-17	down
WBGene00009211	wdr-46	protein_coding	chrIV	12372253	12374834	+	3687.74026111227	-0.214446165318483	2.81232586351395e-05	down
WBGene00009218	acs-20	protein_coding	chrIV	12392121	12398706	-	88.4212463939789	-0.480603993768765	0.0116589176934959	down
WBGene00009221	acs-2	protein_coding	chrV	15567394	15569897	+	54.1715436737696	-0.896703604514179	0.000669957549945539	down
WBGene00009222	fbxa-95	protein_coding	chrV	15571476	15572715	+	791.426802818947	-0.518250352430565	4.71730198960789e-09	down
WBGene00009225	fbxa-94	protein_coding	chrV	15572913	15574155	+	44.3230151228976	-0.604674967574203	0.0343124020836962	down
WBGene00009256	tut-2	protein_coding	chrV	10658235	10659658	+	1614.0061873392	-0.41216970997484	9.66279761428794e-14	down
WBGene00009262	F30A10.3	protein_coding	chrI	9492610	9494555	-	1601.44311830803	-0.16419276899984	0.0084484739762675	down
WBGene00009264	sac-1	protein_coding	chrI	9488488	9492620	+	4382.51283755745	-0.135719853966833	0.00302741695294175	down
WBGene00009266	F30A10.9	protein_coding	chrI	9504403	9505768	-	2104.42725036762	-0.251005583270488	1.15844057737828e-05	down
WBGene00009267	usp-48	protein_coding	chrI	9506547	9511184	+	7403.73906121989	-0.613403547828452	3.87926795795391e-64	down
WBGene00009270	F30F8.1	protein_coding	chrI	7832663	7835453	-	4055.13851545916	-0.543257957242821	9.49711245601096e-52	down
WBGene00009271	glna-3	protein_coding	chrI	7826442	7831629	-	97.0518824947571	-0.672810869222997	0.00116586711681665	down
WBGene00009272	gras-1	protein_coding	chrI	7835813	7836967	+	1801.9005358467	-0.323931706277978	3.05799738449257e-09	down
WBGene00009277	F30F8.10	protein_coding	chrI	7840442	7847329	+	1904.45528277537	-0.397180441181154	1.09581633163643e-12	down
WBGene00009284	F31C3.2	protein_coding	chrI	15036009	15040537	+	4594.90458165389	-0.156365375242228	4.57571766145894e-05	down
WBGene00009285	F31C3.3	protein_coding	chrI	15041433	15050700	-	9483.74993112035	-0.731865629753576	2.03080786991906e-89	down
WBGene00009286	zipt-1	protein_coding	chrI	15050797	15052420	-	2097.76011320457	-0.701950881332877	5.61189211686945e-41	down
WBGene00009287	psf-2	protein_coding	chrI	15053010	15053672	+	1665.0522930102	-0.688163557720739	4.69048918889911e-20	down
WBGene00009290	F31D4.2	protein_coding	chrV	20841574	20845546	-	1432.31670714131	-0.298723082245807	1.61688762972263e-05	down
WBGene00009305	metl-17	protein_coding	chrI	14839856	14843128	+	2164.78914962533	-0.89738045022222	3.1668106536113e-45	down
WBGene00009314	F32B4.4	protein_coding	chrI	11517558	11526797	+	925.584703026252	-0.303422501186944	7.57214729332332e-05	down
WBGene00009319	mccc-1	protein_coding	chrIV	9884570	9887151	+	4481.23863089016	-0.404838369129905	3.53843860863909e-28	down
WBGene00009320	prp-18	protein_coding	chrIV	9882093	9884383	-	1537.53253365302	-0.23000484345806	0.000396244536061568	down
WBGene00009322	tbc-3	protein_coding	chrIV	9899012	9902513	+	2085.86778209471	-0.951708169447963	1.30248746778407e-75	down
WBGene00009329	F32D8.4	protein_coding	chrV	10891597	10893560	-	1470.6247611477	-0.182445775091499	0.00941189876067984	down
WBGene00009330	F32D8.5	protein_coding	chrV	10894800	10895953	+	1155.34253565574	-0.710387640463483	1.68475157167999e-29	down
WBGene00009335	F32D8.13	protein_coding	chrV	10895556	10896543	-	132.509110980053	-1.27207653994307	2.84774386483492e-12	down
WBGene00009336	F32D8.14	protein_coding	chrV	10893650	10894788	-	1643.66821443817	-0.400124110490521	2.40659313687717e-10	down
WBGene00009340	best-14	protein_coding	chrV	10557976	10560788	+	10.1227511623461	-1.43094349745778	0.00615029001199842	down
WBGene00009341	thoc-3	protein_coding	chrI	8971139	8973037	+	1685.53167355144	-0.331700248163294	2.58801096124234e-08	down
WBGene00009346	F32H2.10	protein_coding	chrI	8970291	8971031	+	973.991168864069	-0.524879134096792	2.95976063439427e-12	down
WBGene00009364	wbp-11	protein_coding	chrII	10172923	10174346	+	2324.55087563662	-0.582952121168994	7.04842033926681e-24	down
WBGene00009365	F33H1.4	protein_coding	chrII	10174648	10180040	+	6710.02178470518	-0.323696777674579	1.0594664546293e-20	down
WBGene00009366	F33H2.2	protein_coding	chrI	15023168	15027761	+	3316.80488629237	-0.532401052941584	7.68772512419028e-29	down
WBGene00009367	F33H2.3	protein_coding	chrI	15034515	15035467	+	914.972688275502	-0.725157470695352	4.37180148115784e-26	down
WBGene00009368	pole-1	protein_coding	chrI	15005603	15013904	-	12180.6858202518	-0.498248912079451	3.96010669905182e-30	down
WBGene00009369	F33H2.6	protein_coding	chrI	15014837	15016595	-	1285.26979984175	-0.208904753728988	0.00310564762900252	down
WBGene00009372	evl-18	protein_coding	chrIII	3729640	3735039	-	4469.95620434558	-0.269686683246132	1.4490172395683e-07	down
WBGene00009374	F34D10.4	protein_coding	chrIII	3736602	3739765	+	1794.58850012696	-0.207069361751476	0.00242542487306876	down
WBGene00009385	sas-5	protein_coding	chrV	11610737	11612596	+	3060.1995642371	-0.326217468776896	3.06572911687773e-12	down
WBGene00009404	F35C11.5	protein_coding	chrII	8253743	8255319	+	2574.8428018415	-0.551493785213056	1.8478987058868e-18	down
WBGene00009435	F35G2.1	protein_coding	chrIV	12203249	12208152	+	2743.74342869862	-0.40783425364151	2.74802769187623e-18	down
WBGene00009436	marb-1	protein_coding	chrIV	12208190	12209010	-	1483.78449941773	-0.680874932901122	3.72443254486596e-17	down
WBGene00009439	mlcd-1	protein_coding	chrIII	4566275	4568130	-	1604.4642639921	-0.636058212415171	1.4554421403594e-28	down
WBGene00009442	F35G12.5	protein_coding	chrIII	4584118	4586756	+	928.411064252413	-0.508616707503866	6.66989339550206e-10	down
WBGene00009443	F35G12.7	protein_coding	chrIII	4586538	4587330	-	250.4023974965	-1.27181971844121	2.03091986541598e-20	down
WBGene00009444	erh-2	protein_coding	chrIII	4593231	4593827	+	1295.74445547599	-0.539377314463555	7.88083149134429e-19	down
WBGene00009448	zfp-2	protein_coding	chrII	9557650	9559516	+	1859.88374064605	-0.559235499644886	3.85885489153251e-21	down
WBGene00009452	F36A2.2	protein_coding	chrI	8801612	8804697	-	2033.43423635133	-0.168269604912738	0.00325214299767716	down
WBGene00009455	phip-1	protein_coding	chrI	8808656	8813300	+	875.004743763438	-0.186962518032479	0.020989165471535	down
WBGene00009460	ubr-5	protein_coding	chrI	8828010	8838719	-	23007.6003561384	-0.419277512421994	5.4341071597293e-21	down
WBGene00009469	F36D3.1	protein_coding	chrV	16499352	16502803	+	913.603233234145	-0.982790225051602	7.17748416016024e-15	down
WBGene00009477	rbpl-1	protein_coding	chrI	9009012	9013885	-	4704.86528389699	-0.439239664303371	6.57467117257322e-20	down
WBGene00009507	mus-101	protein_coding	chrI	10479305	10484969	-	4348.08840987438	-0.695626324346186	9.1903868561063e-66	down
WBGene00009508	row-1	protein_coding	chrI	10475519	10478129	-	2648.72533560999	-0.512003477028046	1.05134230275076e-29	down
WBGene00009542	copb-2	protein_coding	chrIV	9459731	9464020	+	5675.2336355811	-0.172365756615086	0.00503396501727496	down
WBGene00009543	F38E11.6	protein_coding	chrIV	9463957	9467518	-	12.2627553066704	-0.863670311873047	0.0363832444786427	down
WBGene00009553	hinf-1	protein_coding	chrI	14791040	14794392	+	2751.59152199962	-0.128454353408261	0.00872463487652781	down
WBGene00009565	F39H11.1	protein_coding	chrI	8696603	8697596	+	1876.29162273297	-0.204720475094857	0.00142528874343371	down
WBGene00009575	F40F8.1	protein_coding	chrII	11127664	11129267	+	1656.25024355113	-0.655712446879333	4.76054350167257e-20	down
WBGene00009580	xbx-6	protein_coding	chrV	9703055	9707835	+	726.642653315476	-0.902741778751406	5.79123876221519e-24	down
WBGene00009583	aagr-3	protein_coding	chrV	9725984	9729512	-	6884.67579227088	-0.483556321936079	1.06329708164155e-22	down
WBGene00009584	drap-1	protein_coding	chrV	9730106	9734022	+	1332.85954491263	-0.481268806896584	3.11373972712343e-16	down
WBGene00009587	mig-38	protein_coding	chrIV	11594244	11601703	+	5666.2382219331	-0.15637264456673	0.00118599211227793	down
WBGene00009588	F40F11.3	protein_coding	chrIV	11592198	11594003	-	1312.37612811423	-0.249512839622211	0.00162606648901065	down
WBGene00009650	ccnk-1	protein_coding	chrV	14612548	14613706	+	2478.33173385268	-0.307977794207996	5.34351744723564e-07	down
WBGene00009661	patr-1	protein_coding	chrII	11774668	11777943	-	11052.9000703558	-0.146881960578303	1.42066043477933e-05	down
WBGene00009665	lmd-1	protein_coding	chrI	8609921	8611066	+	756.555901850149	-0.553162836791527	2.30889665501423e-12	down
WBGene00009666	slc-25A42	protein_coding	chrI	8612725	8615193	-	804.3679481988	-0.205407382328307	0.0139161586963772	down
WBGene00009667	F43G9.4	protein_coding	chrI	8610894	8612604	-	1423.81333675679	-0.190224853895979	0.00940553742489074	down
WBGene00009671	mfap-1	protein_coding	chrI	8638514	8640236	-	2020.09147998419	-0.384101928087455	2.65380432261981e-10	down
WBGene00009672	F43G9.12	protein_coding	chrI	8640508	8644399	+	3959.89434737978	-0.154967298590781	0.00111418195103222	down
WBGene00009701	egg-3	protein_coding	chrII	10882408	10884441	-	5427.71598371163	-0.366629644246248	5.97661856424591e-20	down
WBGene00009711	F44G4.1	protein_coding	chrII	8994636	8996269	+	3098.4112123719	-0.334460647959185	7.87657071212625e-12	down
WBGene00009712	F44G4.2	protein_coding	chrII	8996364	8997017	+	3580.35112666432	-0.471722595865423	1.98141443629457e-18	down
WBGene00009713	F44G4.3	protein_coding	chrII	8997025	8997662	-	567.327061933022	-0.952331288939387	2.55691312564452e-18	down
WBGene00009724	F45D3.4	protein_coding	chrV	12552213	12553191	-	10.3681904696682	-1.11409835108828	0.0155553292205685	down
WBGene00009731	exo-1	protein_coding	chrIII	13423514	13426204	+	2289.99359494333	-0.582646537127147	4.53749123281799e-23	down
WBGene00009732	cope-1	protein_coding	chrIII	13426264	13427721	+	1233.18609245243	-0.235397697345878	0.00126219882497584	down
WBGene00009739	F45H10.2	protein_coding	chrII	13491888	13493048	-	2649.96417233419	-0.541499784820625	1.6812174305007e-20	down
WBGene00009740	F45H10.3	protein_coding	chrII	13493181	13494600	-	668.173380397457	-0.552780880856829	1.15302340917526e-07	down
WBGene00009744	hpo-35	protein_coding	chrI	10374803	10379634	+	2162.23853567382	-0.131639276988832	0.0259851933780688	down
WBGene00009769	F46B6.4	protein_coding	chrV	9777860	9779518	-	1253.96981339417	-0.512832755320931	6.05295587261472e-15	down
WBGene00009770	F46B6.5	protein_coding	chrV	9779611	9783069	-	4668.54348257106	-0.377996608078255	3.80808984421488e-19	down
WBGene00009771	F46B6.6	protein_coding	chrV	9783167	9786868	-	2699.1029703214	-0.280179652355244	6.84575411594168e-07	down
WBGene00009772	ztf-7	protein_coding	chrV	9786993	9789707	-	14364.2075807112	-0.379921901873671	1.20087704884154e-30	down
WBGene00009776	F46B6.12	protein_coding	chrV	9774897	9775834	-	1270.86971211737	-0.420351480507095	5.09411875213898e-10	down
WBGene00009783	rer-1	protein_coding	chrII	8811370	8812633	+	1776.02716583454	-0.25292048604093	0.000287949138757821	down
WBGene00009784	F46C5.9	protein_coding	chrII	8808636	8810729	-	3310.74080489883	-0.364689494795106	2.79043208600183e-16	down
WBGene00009829	tmed-10	protein_coding	chrV	11323965	11326964	-	2652.46078810309	-0.163017427119243	0.0178367330266747	down
WBGene00009878	F49C12.9	protein_coding	chrIV	9314817	9316215	-	2707.74664236997	-0.783372617285428	4.79909757356431e-66	down
WBGene00009880	F49C12.11	protein_coding	chrIV	9319380	9320143	+	4303.42697192976	-0.327095599468051	2.20455767583778e-10	down
WBGene00009881	F49C12.12	protein_coding	chrIV	9320122	9321089	-	968.584704624211	-0.566848573525114	2.20941018641583e-16	down
WBGene00009882	vha-17	protein_coding	chrIV	9321801	9322525	+	768.734496285486	-0.883339888787537	2.51975178468214e-30	down
WBGene00009915	F52A8.1	protein_coding	chrI	7317646	7318337	+	1853.14832954422	-0.251598145968363	0.00035877173138174	down
WBGene00009918	gcsh-2	protein_coding	chrI	7345886	7347427	-	1214.17221786822	-1.15403097690662	3.84599197753773e-51	down
WBGene00009919	kbrl-1	protein_coding	chrI	7347222	7350386	+	1476.41383177207	-1.03417662451437	1.19344062825027e-75	down
WBGene00009920	abts-1	protein_coding	chrI	8296917	8307566	-	3942.34510216973	-0.312782926624619	4.77796406869285e-11	down
WBGene00009922	F52B5.3	protein_coding	chrI	8318347	8323987	-	9404.20094295122	-0.105616667489271	0.0101563219425031	down
WBGene00009944	mtcu-2	protein_coding	chrII	10030889	10033213	-	2859.33544159162	-0.391742508394694	3.23668300512993e-21	down
WBGene00009946	ogr-2	protein_coding	chrII	10041134	10042513	+	964.291427454956	-2.30042649968647	1.21691424854369e-207	down
WBGene00009952	acaa-2	protein_coding	chrIII	13344937	13346860	+	3477.95131357847	-0.293550988188145	5.33374445924739e-09	down
WBGene00009959	F53B6.4	protein_coding	chrI	8947304	8948711	-	37.2516314059161	-1.37947905439582	0.002258909353745	down
WBGene00009962	F53B6.7	protein_coding	chrI	8948778	8954390	+	41.482437379116	-0.977102665746108	0.000906281455666314	down
WBGene00009966	isy-1	protein_coding	chrV	10999663	11000699	-	2438.60889227072	-0.321613014553055	3.28369369296025e-08	down
WBGene00009974	F53C11.4	protein_coding	chrV	13784090	13787352	-	2650.42964261883	-0.157066110172955	0.00416010138529688	down
WBGene00009978	F53E4.1	protein_coding	chrV	15652430	15668300	-	1303.2316564696	-0.171447593429578	0.0213281398553267	down
WBGene00009980	F53F1.2	protein_coding	chrV	13406816	13408265	+	1674.84644889211	-0.316427830929142	1.7748929090668e-06	down
WBGene00009981	F53F1.3	protein_coding	chrV	13408242	13409832	+	560.231686348286	-0.472359201718003	1.54211011030979e-06	down
WBGene00009987	tbcb-1	protein_coding	chrV	13592124	13593183	+	2376.76452420872	-0.691012824210329	6.39315184744078e-33	down
WBGene00009992	F53F4.10	protein_coding	chrV	13624625	13625567	-	3720.40004604982	-0.182717582111205	0.00544221057782	down
WBGene00009994	F53F4.12	protein_coding	chrV	13626047	13627487	+	1091.8933137537	-0.31211018019327	1.52528492649985e-06	down
WBGene00009995	F53F4.13	protein_coding	chrV	13611337	13611882	-	15.2100617835747	-2.15990892333716	5.4429651434619e-05	down
WBGene00009996	sde-2	protein_coding	chrV	13627573	13629841	+	2693.96235760802	-0.161596200339764	0.00640350584506147	down
WBGene00010013	F54B3.1	protein_coding	chrII	10251266	10268213	+	14583.6094181993	-0.121341534723526	0.0056274898613169	down
WBGene00010036	cpar-1	protein_coding	chrIII	9434057	9435100	+	2278.6760197329	-0.399282519915685	9.86557322835785e-11	down
WBGene00010037	F54C8.4	protein_coding	chrIII	9441557	9443634	-	4276.12971245917	-0.19725294742704	8.55419754807333e-05	down
WBGene00010040	F54C8.7	protein_coding	chrIII	9451591	9454062	-	979.511087638314	-0.280717511820079	0.000342124622954446	down
WBGene00010042	bcs-1	protein_coding	chrII	8571085	8572904	+	2314.3449225416	-0.302241434855808	1.13842544625243e-08	down
WBGene00010048	F54D5.2	protein_coding	chrII	11573180	11575000	+	1736.74290151502	-0.190284485366388	0.00165723529479664	down
WBGene00010052	F54D5.7	protein_coding	chrII	11547517	11549311	+	2018.21305136357	-0.482842320735378	1.51495734306525e-14	down
WBGene00010056	smc-6	protein_coding	chrII	11578716	11582739	+	11964.0589972438	-0.154045954786521	1.52898564196749e-05	down
WBGene00010061	F54E12.2	protein_coding	chrIV	11333078	11337184	-	17296.4482692972	-0.28619604687635	6.66855805342222e-21	down
WBGene00010063	dhrs-4	protein_coding	chrV	12922608	12924156	+	15.6008349139384	-0.768572745267465	0.0372511166022737	down
WBGene00010077	F55A11.4	protein_coding	chrV	11770467	11773495	+	1801.78816306355	-0.577213857891055	1.37488096420806e-30	down
WBGene00010081	F55A11.8	protein_coding	chrV	11788188	11789115	+	1304.26142679398	-0.614419122365909	4.01932510456193e-22	down
WBGene00010093	capg-2	protein_coding	chrV	12271873	12275658	+	5223.94126721444	-0.526116891543657	1.96301527495109e-26	down
WBGene00010094	tsfm-1	protein_coding	chrV	12270271	12271551	-	1790.97602061972	-0.325115488397612	1.19020440429778e-08	down
WBGene00010096	rskd-1	protein_coding	chrV	12284060	12288615	-	3880.14556265325	-0.220748217306312	6.99943001437096e-07	down
WBGene00010097	srpa-68	protein_coding	chrV	12288922	12291658	-	5332.65379275754	-0.33746101089941	1.69319320758506e-16	down
WBGene00010130	vha-14	protein_coding	chrIII	9508100	9509757	+	2223.59145181589	-0.25366547917044	2.71151522548528e-06	down
WBGene00010131	F55H2.5	protein_coding	chrIII	9511470	9513375	+	857.454238392892	-0.276974227684881	0.000789248630178739	down
WBGene00010135	F55H12.4	protein_coding	chrI	8893311	8894137	-	15.5985399569141	-0.85652470947404	0.0187628396766478	down
WBGene00010178	yif-1	protein_coding	chrV	10050047	10054913	-	2089.08065443469	-0.16096731137041	0.0221751464674361	down
WBGene00010185	F57A10.4	protein_coding	chrV	15769438	15770371	+	329.70410275671	-0.885990630325859	4.29738974564435e-14	down
WBGene00010194	btb-19	protein_coding	chrII	14520996	14522137	-	989.494905433936	-0.616891590040043	2.6663782905823e-12	down
WBGene00010195	pot-2	protein_coding	chrII	14524173	14525108	+	900.84666398145	-0.7735719677956	2.11263760282356e-24	down
WBGene00010197	F57C2.5	protein_coding	chrII	14526220	14528239	-	1958.64264322542	-0.142313123010047	0.0333347041079286	down
WBGene00010204	cpr-9	protein_coding	chrV	12003053	12004584	+	91.7271106530415	-1.07654043983604	0.000345802072507702	down
WBGene00010212	fbxa-192	protein_coding	chrV	17640672	17650527	-	420.17628150822	-0.77494082581503	5.10449902887763e-09	down
WBGene00010227	F58A4.2	protein_coding	chrIII	9600038	9600745	-	1072.879270847	-1.828674547879	6.5292526081671e-114	down
WBGene00010229	F58A4.6	protein_coding	chrIII	9614482	9615332	+	454.77368854416	-0.611577384028139	7.58062364138022e-09	down
WBGene00010231	F58B3.4	protein_coding	chrIV	11628749	11631850	-	2777.88250048672	-0.141593599574308	0.0434706018107619	down
WBGene00010232	F58B3.6	protein_coding	chrIV	11636648	11638208	+	3310.02521884577	-0.241634689676844	1.398144111442e-08	down
WBGene00010233	rbm-17	protein_coding	chrIV	11638316	11640097	+	1146.41421297576	-0.239084064990043	0.000261689665864437	down
WBGene00010244	F58D5.5	protein_coding	chrI	12041035	12045200	+	774.356398856337	-0.618522053890655	3.67091718752894e-12	down
WBGene00010266	dct-18	protein_coding	chrII	12931873	12933521	+	25.1836880859961	-0.823267146389696	0.0170549824163507	down
WBGene00010279	letm-1	protein_coding	chrV	13661257	13664233	+	4859.5630563617	-0.126889171045298	0.00235223461306533	down
WBGene00010280	rde-12	protein_coding	chrV	13665389	13669292	+	8429.58604699125	-0.249952709873296	1.86519087288679e-08	down
WBGene00010281	F58G11.3	protein_coding	chrV	13669353	13671958	-	6722.8011360006	-0.206259578163237	3.16090948624121e-06	down
WBGene00010283	ccz-1	protein_coding	chrV	13678875	13681539	+	1918.59104071981	-0.401020539752738	4.12293463180222e-14	down
WBGene00010284	aman-2	protein_coding	chrV	11927661	11933246	-	5177.26925675252	-0.247770076214342	5.7726828151774e-11	down
WBGene00010286	F58H1.3	protein_coding	chrV	11933978	11935059	+	952.268904851888	-0.563140018426202	2.84896244517668e-12	down
WBGene00010293	fbxa-108	protein_coding	chrV	17656890	17659385	-	589.27452535783	-0.408470781721577	6.19670116088715e-06	down
WBGene00010307	skat-1	protein_coding	chrIII	8994645	8996786	-	1396.36468357024	-0.229163730163515	0.000310587563352545	down
WBGene00010308	F59B2.3	protein_coding	chrIII	8996898	8999766	-	1422.80646383792	-0.233110478301347	0.000523538109279314	down
WBGene00010309	rpn-6.2	protein_coding	chrIII	8999817	9001999	-	797.412997162012	-0.583159626405743	7.1654251115328e-11	down
WBGene00010317	idh-1	protein_coding	chrIV	9439078	9441107	-	4404.34815861828	-0.807837019827053	2.11148961028532e-32	down
WBGene00010325	exos-3	protein_coding	chrI	10518379	10519258	+	2259.78459450594	-0.152906361969512	0.0203434490350532	down
WBGene00010351	cbd-1	protein_coding	chrIV	11372991	11377627	+	96329.6466166598	-0.381839015763239	4.63684748413277e-30	down
WBGene00010353	memi-3	protein_coding	chrIV	11401945	11403338	-	3403.72573703121	-0.244130970083928	1.67948137347448e-07	down
WBGene00010367	H05L14.2	protein_coding	chrI	7984889	7993161	+	6469.62031323141	-0.154134552763916	0.00278020989323125	down
WBGene00010370	ctg-1	protein_coding	chrI	7005443	7009200	+	683.867617539046	-1.56250998282919	1.04356807361469e-51	down
WBGene00010405	erfa-3	protein_coding	chrV	11110100	11113091	-	7577.02521985281	-0.235015777511146	1.15742771438004e-07	down
WBGene00010406	math-33	protein_coding	chrV	11113907	11118824	+	8050.02135606156	-0.553354152868123	5.73825125725746e-38	down
WBGene00010407	scb-1	protein_coding	chrV	11118766	11119705	-	236.299042298772	-0.351253929108455	0.0226437656624661	down
WBGene00010408	mboa-2	protein_coding	chrV	11119813	11122493	-	1736.20195738452	-0.50164299475916	2.99172158970726e-18	down
WBGene00010409	H21P03.2	protein_coding	chrIV	11480846	11482437	+	2552.27099539407	-0.240597136288008	5.07087258658808e-05	down
WBGene00010416	hxk-2	protein_coding	chrI	11311524	11323110	-	1059.15356148271	-0.350785519027729	6.25411757023927e-09	down
WBGene00010419	atp-1	protein_coding	chrI	12652277	12654655	+	20412.1727778499	-0.441991208637852	8.66228088095536e-12	down
WBGene00010425	lpin-1	protein_coding	chrV	13650262	13654129	-	5300.47752672126	-0.143382631270171	0.000241727107940473	down
WBGene00010427	hpo-11	protein_coding	chrI	7138482	7147578	-	2850.84148676705	-0.359692182142509	6.29045835685359e-15	down
WBGene00010453	fozi-1	protein_coding	chrIII	9281780	9296675	+	21.8337213037614	-1.33035070055583	0.000756478688709865	down
WBGene00010459	slc-25A32	protein_coding	chrII	8276298	8277621	+	975.394488800021	-0.349125258123405	2.0587514081717e-05	down
WBGene00010465	miga-1	protein_coding	chrV	12398753	12400859	-	2811.47001176342	-0.540789402106202	3.40736486903344e-31	down
WBGene00010477	enu-3.6	protein_coding	chrIII	10750434	10751930	+	68.4553798847209	-1.03236720157325	9.95274392274007e-05	down
WBGene00010479	K01G5.8	protein_coding	chrIII	10740177	10740772	-	1167.11200572871	-0.238170454417974	0.00359290597273562	down
WBGene00010484	dph-3	protein_coding	chrIV	9707147	9707764	+	1023.39357985165	-1.00434663855231	1.78760316634605e-25	down
WBGene00010485	ant-1.3	protein_coding	chrIV	9708168	9709305	-	10.325117718421	-3.30625364463227	0.00185531619166494	down
WBGene00010496	sec-12	protein_coding	chrI	8509041	8511315	-	1864.04260169316	-0.322441810196905	1.66510783339403e-10	down
WBGene00010498	tnsl-1	protein_coding	chrI	8517453	8526621	-	3002.10504157131	-0.323484516994449	1.3528016099447e-07	down
WBGene00010502	K02C4.3	protein_coding	chrII	8080783	8086853	-	11086.1050799654	-0.647731594073003	3.98407293369632e-66	down
WBGene00010537	mys-2	protein_coding	chrI	14118751	14127202	+	641.16599313633	-0.787723368983049	6.52190988931508e-14	down
WBGene00010542	K03H1.7	protein_coding	chrIII	9947405	9948172	+	1045.10508682014	-0.642644723334621	6.35010894901504e-20	down
WBGene00010546	K03H1.11	protein_coding	chrIII	9950417	9951964	-	854.631139265192	-0.227703321784064	0.00958133511566598	down
WBGene00010551	smg-8	protein_coding	chrII	14441409	14447233	+	2751.50341280878	-0.137830907069768	0.0129326258745579	down
WBGene00010556	rack-1	protein_coding	chrIV	10176680	10178099	+	84244.6694762607	-0.381121524885833	9.80580124131617e-23	down
WBGene00010562	cdc-48.3	protein_coding	chrI	8032863	8035696	-	1992.01847301055	-0.870163697438751	2.57969562770229e-55	down
WBGene00010564	ath-1	protein_coding	chrI	8036941	8039831	-	1452.151098761	-1.07554500590421	1.3001210330586e-76	down
WBGene00010565	vacl-14	protein_coding	chrI	8040799	8043278	+	1690.88474119443	-1.33656138751891	3.62615316749803e-99	down
WBGene00010569	scbp-2	protein_coding	chrI	8039879	8040526	-	444.907428688108	-0.993183188758384	3.29978366615046e-21	down
WBGene00010581	K05C4.4	protein_coding	chrI	14735223	14737195	+	570.463583362288	-0.23686450616994	0.0283062140624916	down
WBGene00010583	K05C4.7	protein_coding	chrI	14737702	14738796	+	1943.70678777085	-0.174013822216309	0.0012347312005012	down
WBGene00010609	dut-1	protein_coding	chrI	9585417	9587203	+	9321.21390467158	-0.365986040997998	8.46872191776172e-30	down
WBGene00010610	K07A1.3	protein_coding	chrI	9587148	9588153	-	40.5108234623878	-1.11728677270911	0.000500689291041405	down
WBGene00010615	ate-1	protein_coding	chrI	9611813	9615082	-	1873.22758720411	-0.177725608557809	0.000670141369159395	down
WBGene00010619	K07A1.15	protein_coding	chrI	9608928	9609721	-	158.250676992283	-0.628460005422535	0.000142313376304208	down
WBGene00010625	K07C5.2	protein_coding	chrV	10339500	10340971	+	1170.6913667121	-0.173234804076963	0.0190394964491416	down
WBGene00010626	K07C5.3	protein_coding	chrV	10343032	10345489	+	2121.47707600649	-0.388830699908387	3.8060785956486e-13	down
WBGene00010629	sluh-7	protein_coding	chrV	10353583	10355823	-	6047.33137588703	-0.440166816036035	4.9010283025411e-23	down
WBGene00010631	cash-1	protein_coding	chrV	10362261	10365964	+	8910.60202779629	-0.249926424955514	9.48308818257742e-14	down
WBGene00010640	K07F5.16	protein_coding	chrIV	9864117	9864984	+	119.068463093512	-0.480118047204089	0.0085380491944749	down
WBGene00010641	crml-1	protein_coding	chrI	7152462	7156786	-	6286.83341449976	-0.999678512468856	1.52587167069578e-172	down
WBGene00010645	fecl-1	protein_coding	chrI	7149890	7151844	-	1804.56919854803	-0.262362030329594	2.56136122059164e-05	down
WBGene00010648	K08C7.6	protein_coding	chrIV	10684432	10685858	-	24.9982402710702	-1.92991417490235	5.37534471129616e-07	down
WBGene00010663	toca-2	protein_coding	chrIII	13755896	13759445	+	2343.15361948444	-0.492709997194583	1.5809736659744e-23	down
WBGene00010664	dbn-1	protein_coding	chrIII	13759444	13762069	-	2877.93681494077	-0.480269267400862	6.71130120211539e-20	down
WBGene00010665	rml-1	protein_coding	chrIII	13764030	13768092	-	7136.83300401976	-0.562375008025658	8.58745173638173e-57	down
WBGene00010666	K08E4.2	protein_coding	chrIV	12055674	12056656	-	355.441815909627	-0.868062353009618	1.15491376111107e-11	down
WBGene00010671	eak-7	protein_coding	chrIV	12563775	12565983	-	1632.81810386147	-0.297950415389218	9.45734544922655e-07	down
WBGene00010676	ctf-18	protein_coding	chrIV	10122537	10126644	-	5146.0807265058	-0.134574259226923	0.000318367886165063	down
WBGene00010677	gtbp-1	protein_coding	chrIV	10126749	10128956	-	11098.5020756269	-0.100681488401754	0.0113730926077013	down
WBGene00010678	K08F4.3	protein_coding	chrIV	10129257	10130244	+	2766.15325324178	-0.451567851647557	1.95159166299803e-11	down
WBGene00010685	aipl-1	protein_coding	chrV	15134198	15136801	-	6293.5728057004	-1.22903008135441	2.12812095074231e-236	down
WBGene00010687	K08F9.4	protein_coding	chrV	15144019	15146435	+	2469.69637818822	-0.475770269250551	1.42228817206946e-22	down
WBGene00010699	trpp-6	protein_coding	chrV	9991895	9992792	+	1650.04205331721	-0.190192478583352	0.0112935315256325	down
WBGene00010713	uso-1	protein_coding	chrIV	13445390	13454798	-	3384.83234896868	-0.228447338158009	1.21734293755093e-07	down
WBGene00010720	algn-3	protein_coding	chrII	14127641	14132833	-	1707.33567378037	-0.185786542729587	0.0188594343081298	down
WBGene00010721	K09E4.3	protein_coding	chrII	14123945	14126941	-	1174.62537783757	-0.159032788059857	0.0219062122767129	down
WBGene00010734	parn-1	protein_coding	chrV	12692486	12695255	-	1950.523501986	-0.212242139473777	0.00426256608164392	down
WBGene00010768	K11D2.1	protein_coding	chrI	12497460	12505010	+	92.2047031705336	-0.73615632799406	0.000561954010395559	down
WBGene00010770	K11D2.4	protein_coding	chrI	12518787	12528322	+	242.723862033165	-0.405644826612697	0.0064607073561093	down
WBGene00010771	K11D2.5	protein_coding	chrI	12513516	12518694	+	442.359228469475	-0.367344906411676	0.000160217753200535	down
WBGene00010779	K11H3.2	protein_coding	chrIII	9846393	9847618	+	31.0045641006736	-1.37674699202156	0.000640503639779703	down
WBGene00010780	K11H3.3	protein_coding	chrIII	9851854	9853826	+	1994.33223459676	-0.540581777366557	1.05148495687284e-16	down
WBGene00010783	mrpl-36	protein_coding	chrIII	9847626	9848116	-	787.863805086204	-1.40798847673073	1.10743629911294e-43	down
WBGene00010790	sodh-1	protein_coding	chrV	11888248	11889650	+	49.4599288319668	-1.22613385485382	0.000469721282762943	down
WBGene00010809	lias-1	protein_coding	chrIII	3503710	3505101	-	2313.11293528636	-0.278566057969306	1.48477819864042e-06	down
WBGene00010847	M04B2.4	protein_coding	chrIV	11518426	11521031	-	2361.1493068375	-0.180811317309935	0.00196412907552379	down
WBGene00010875	M05D6.2	protein_coding	chrII	8468109	8470162	+	3893.55554634301	-0.403601530105656	1.5646096003436e-15	down
WBGene00010878	M05D6.5	protein_coding	chrII	8480487	8482203	-	282.614685497052	-0.246097892124762	0.0388603937527063	down
WBGene00010882	atg-7	protein_coding	chrIV	11078682	11081055	-	1933.20798291426	-0.1094834876299	0.0371767354872106	down
WBGene00010892	dhhc-6	protein_coding	chrIV	12124952	12126785	+	3039.33390017052	-0.119072005586953	0.0302381813175922	down
WBGene00010910	M106.2	protein_coding	chrII	10844313	10850003	-	1243.63295157687	-0.54447267212923	2.35677040994708e-17	down
WBGene00010913	M110.3	protein_coding	chrII	8214575	8216616	-	799.900736723844	-0.544749872965285	5.97666747362483e-13	down
WBGene00010922	M142.5	protein_coding	chrIII	10931201	10932761	+	1152.42008691537	-0.497848713227818	4.79679456649684e-16	down
WBGene00010923	rle-1	protein_coding	chrIII	10936244	10947330	+	2453.55725144831	-0.184037465136631	0.00773861160166909	down
WBGene00010941	gss-1	protein_coding	chrII	9414563	9416431	-	2201.20740504535	-0.21713375641945	6.86108119209412e-05	down
WBGene00010942	chch-3	protein_coding	chrII	9417013	9418316	+	1383.95384823372	-0.440992863840674	1.51957782704545e-10	down
WBGene00010974	bbs-5	protein_coding	chrIII	10258831	10261782	-	48.8194290446802	-0.664390579310311	0.0164539330077889	down
WBGene00010975	R01H10.7	protein_coding	chrIII	10261763	10266877	-	2197.66412825331	-0.639498603531488	7.2681308568689e-36	down
WBGene00010988	metr-1	protein_coding	chrII	10926561	10931078	+	7639.20218910101	-0.415710968266829	1.03672530339603e-22	down
WBGene00010989	R03D7.2	protein_coding	chrII	10932712	10935184	-	1991.32795399231	-1.97866062571945	4.77932631626713e-88	down
WBGene00010990	tceb-3	protein_coding	chrII	10943354	10947417	-	2058.77914953714	-0.46488304371342	1.48256727674201e-20	down
WBGene00011036	edc-3	protein_coding	chrI	8602125	8605162	+	5076.74812546992	-0.254603754190125	5.38803570856815e-10	down
WBGene00011038	R05H5.3	protein_coding	chrII	10197625	10198318	+	5292.83882702127	-0.501200469416148	4.72923673064423e-22	down
WBGene00011039	R05H5.4	protein_coding	chrII	10198218	10200006	-	405.730517424588	-1.81687836616605	5.5833775605896e-50	down
WBGene00011040	arv-1	protein_coding	chrII	10199810	10200823	-	381.671070610953	-1.92017985442629	6.00763491827201e-67	down
WBGene00011050	agl-1	protein_coding	chrII	14350713	14358113	-	3993.63994575636	-0.214739505046714	1.93927196312758e-06	down
WBGene00011051	pfs-2	protein_coding	chrII	14358366	14361684	+	3061.86108004216	-0.308379475249458	5.93612144954455e-11	down
WBGene00011054	arrd-13	protein_coding	chrII	13758408	13761235	+	1014.02621069957	-1.264169445838	1.19589600155994e-60	down
WBGene00011056	R06B9.5	protein_coding	chrII	13736320	13736933	+	144.560863117429	-0.34175893260697	0.0497686520729546	down
WBGene00011061	wago-1	protein_coding	chrI	7235384	7238792	+	33856.270694293	-0.197175672541433	2.99881524685566e-16	down
WBGene00011062	R06C7.2	protein_coding	chrI	7233393	7234501	-	794.03157773462	-0.472776525920462	4.46555173907027e-07	down
WBGene00011063	cpg-3	protein_coding	chrI	7244937	7246295	+	11373.4886104258	-0.414662850427028	1.47387712808286e-10	down
WBGene00011064	adsl-1	protein_coding	chrI	7246904	7248689	-	3304.43000429055	-0.399594539095168	7.51673037386342e-20	down
WBGene00011065	R06C7.6	protein_coding	chrI	7246075	7246811	-	91.7693945079161	-0.488938273510322	0.0150491566616874	down
WBGene00011066	ztf-15	protein_coding	chrI	7255380	7258700	+	2480.50012117464	-0.801751340888324	5.95709249345298e-62	down
WBGene00011071	R06F6.8	protein_coding	chrII	10812949	10819978	-	5001.82468509929	-0.368097919438062	1.77694049961351e-23	down
WBGene00011109	gpch-1	protein_coding	chrIII	4408551	4412217	+	2412.81258199889	-0.344217575082113	6.24649985242125e-11	down
WBGene00011110	prdx-3	protein_coding	chrIII	4407444	4408437	+	4067.91727576823	-0.118063431078204	0.0320450810769844	down
WBGene00011111	snfc-5	protein_coding	chrIII	4404786	4406285	+	2706.90998046877	-0.611584668053366	3.68606162114305e-31	down
WBGene00011115	R07E5.7	protein_coding	chrIII	4418343	4419167	-	2112.00991089982	-0.192570745431179	0.00175897393351729	down
WBGene00011116	pdcd-2	protein_coding	chrIII	4415520	4418057	-	1613.28907937157	-0.185027068797202	0.0064951993880995	down
WBGene00011128	adk-1	protein_coding	chrIV	11209309	11210831	-	2598.63008537724	-1.149782162445	8.49580409965637e-82	down
WBGene00011131	R07H5.11	protein_coding	chrIV	11202768	11205790	+	138.986831882033	-0.668598395097851	8.2830988000247e-05	down
WBGene00011142	R08D7.1	protein_coding	chrIII	8966054	8967727	-	2084.01132495867	-0.345500408371723	1.50618578593045e-09	down
WBGene00011143	rpap-2	protein_coding	chrIII	8967967	8969658	+	2231.18696070986	-0.37111697692107	1.50461083380385e-10	down
WBGene00011144	R08D7.4	protein_coding	chrIII	8971892	8973672	+	1415.74803726981	-0.253637494275895	0.00013934354717122	down
WBGene00011156	rbm-3.2	protein_coding	chrI	11910328	11911021	-	31125.2414850286	-0.66900637154556	3.29369581008135e-30	down
WBGene00011193	algn-13	protein_coding	chrV	13961245	13961977	-	885.464954710371	-0.827275965663611	2.50866197224216e-20	down
WBGene00011194	R10D12.13	protein_coding	chrV	13962417	13963840	+	1399.44974619017	-0.270388109977567	0.00137268719500984	down
WBGene00011195	sao-1	protein_coding	chrV	13963926	13965801	+	2290.44066348778	-0.267300908100705	0.000358002869375943	down
WBGene00011206	R10E4.11	protein_coding	chrIII	4296517	4301039	-	1072.48429735234	-0.364395750506305	6.26532198678319e-07	down
WBGene00011216	usp-46	protein_coding	chrIII	9776623	9778850	+	2008.2373503841	-0.277027731987165	5.67550691521195e-07	down
WBGene00011218	R10E11.6	protein_coding	chrIII	9783006	9786048	+	698.458985825436	-0.293870713996942	0.00244563562322972	down
WBGene00011225	R10H10.7	protein_coding	chrIV	10409985	10413928	-	2793.64898276948	-0.248519455772269	0.000103987717772416	down
WBGene00011230	nud-2	protein_coding	chrI	7857756	7859417	-	2530.89673728924	-0.481146878332109	7.56519567127454e-25	down
WBGene00011231	R11A5.3	protein_coding	chrI	7862529	7863569	-	12.5562857746455	-0.960960911076594	0.0253477224190807	down
WBGene00011236	R11A8.1	protein_coding	chrIV	10355046	10357172	-	1402.19085041072	-0.52773995268925	2.23832700031488e-09	down
WBGene00011237	gkow-1	protein_coding	chrIV	10358142	10360219	+	2458.22903194595	-0.605773296355478	2.65720625720633e-28	down
WBGene00011250	R11H6.2	protein_coding	chrV	14598006	14600089	+	2056.5539443071	-0.482287274346487	3.52408510699759e-23	down
WBGene00011253	R11H6.5	protein_coding	chrV	14610713	14612222	-	1989.78504115724	-0.376416944841558	6.56609885489868e-15	down
WBGene00011270	R31.2	protein_coding	chrV	11917573	11924653	+	1094.44914398481	-0.191586671232271	0.00860235441862928	down
WBGene00011272	dtmk-1	protein_coding	chrII	9962967	9967099	-	1042.11782414833	-0.166132951815331	0.0318415006609637	down
WBGene00011273	R53.4	protein_coding	chrII	9967277	9968049	-	10841.7205576626	-0.22027699922308	1.14760115253326e-06	down
WBGene00011275	psf-1	protein_coding	chrII	9968673	9969630	+	1457.85467105879	-0.139805836985359	0.0260509726552	down
WBGene00011281	R74.7	protein_coding	chrIII	4204429	4205813	+	2082.66425994874	-0.170776840540577	0.00572116489174018	down
WBGene00011282	R74.8	protein_coding	chrIII	4206277	4208219	+	6262.69082826386	-0.35853221779071	2.46969346611914e-21	down
WBGene00011292	allo-1	protein_coding	chrIV	10695306	10697072	-	2368.32871663453	-1.13357855117039	6.03571932784267e-117	down
WBGene00011299	ikke-1	protein_coding	chrIII	9046039	9050700	-	3383.88746634886	-0.175571874605558	0.000666616412569566	down
WBGene00011300	R107.5	protein_coding	chrIII	9051596	9053790	-	5162.1457761616	-0.26286413323731	7.26608692873804e-06	down
WBGene00011303	R166.3	protein_coding	chrII	10537801	10539332	-	650.006166304126	-0.226416863840351	0.0284391382881707	down
WBGene00011306	R186.3	protein_coding	chrV	12966003	12967210	-	1612.31779902517	-0.46412277869613	3.0220018998773e-17	down
WBGene00011308	pnn-1	protein_coding	chrV	12971110	12973281	+	2721.34145523707	-0.295167159233633	1.34806325492536e-06	down
WBGene00011309	R186.8	protein_coding	chrV	12967308	12967982	-	792.262877587208	-0.519793289663961	8.0711550717934e-08	down
WBGene00011318	cdt-2	protein_coding	chrV	14987547	14991126	-	2593.43820501732	-0.626741749218562	7.6824778095181e-47	down
WBGene00011319	T01C3.2	protein_coding	chrV	14991168	14991649	+	1630.21062476953	-0.414726851529557	5.55411194851648e-07	down
WBGene00011320	T01C3.3	protein_coding	chrV	14991709	14992677	-	6989.54492769287	-0.309556092469983	3.21980460930382e-10	down
WBGene00011323	mut-15	protein_coding	chrV	15002543	15005067	+	1914.46459824314	-0.386788299389233	2.00511109108231e-08	down
WBGene00011324	hrde-2	protein_coding	chrV	15005100	15006400	+	1664.3431762314	-0.429289006809169	3.28356657954964e-07	down
WBGene00011329	zipt-9	protein_coding	chrV	13712990	13715273	-	1909.13863901753	-0.274280419738837	4.650297521754e-07	down
WBGene00011333	nrde-2	protein_coding	chrII	10242596	10247638	-	7211.93860784759	-0.256322600254422	7.59830010797873e-07	down
WBGene00011338	sec-31	protein_coding	chrIV	11365621	11371792	-	5493.93907331378	-0.153762599373262	8.79207576219847e-05	down
WBGene00011344	T01G9.2	protein_coding	chrI	8275665	8288124	-	1331.71429600971	-0.135736365342736	0.0375711662368175	down
WBGene00011348	T01H3.2	protein_coding	chrII	7874238	7877994	-	3093.62385124832	-0.131557833222938	0.0112594455780631	down
WBGene00011350	perm-1	protein_coding	chrII	7880812	7882767	+	4881.08534463503	-0.192136352657787	8.41617000209557e-05	down
WBGene00011367	snpc-3.4	protein_coding	chrIII	4020037	4021883	+	1717.78869704334	-0.393650020188087	1.55889739308173e-10	down
WBGene00011375	T02E1.2	protein_coding	chrI	8219998	8223954	-	2764.10868741494	-0.4137198686852	1.99481264734118e-18	down
WBGene00011398	qdpr-1	protein_coding	chrIII	13393910	13394979	+	375.818535947692	-1.32089162247293	3.05144867481682e-40	down
WBGene00011399	T03F6.3	protein_coding	chrIII	13389395	13390862	+	1973.20314753964	-0.827657946472176	3.32382265685852e-49	down
WBGene00011409	T04A8.7	protein_coding	chrIII	4695357	4698014	+	5328.72331193159	-0.351013496848097	1.31375032234799e-19	down
WBGene00011410	T04A8.8	protein_coding	chrIII	4693995	4695270	+	5257.03306608427	-0.102484429825119	0.048209821908637	down
WBGene00011411	sel-13	protein_coding	chrIII	4699407	4700224	-	1009.32140174754	-0.151210677541499	0.0330237046624213	down
WBGene00011449	T04H1.2	protein_coding	chrV	12241971	12245044	-	3572.82862658587	-0.191570168764776	2.84374180983241e-05	down
WBGene00011464	T05B9.1	protein_coding	chrII	11260087	11261192	-	7177.32852821299	-0.178241440875469	3.30330275896515e-05	down
WBGene00011481	imp-2	protein_coding	chrIV	11116732	11118887	-	4895.64710119119	-0.323234053189997	1.67554275644842e-18	down
WBGene00011482	pigk-1	protein_coding	chrIV	11108085	11110018	-	1346.0551021927	-0.156875360718976	0.0120454762593662	down
WBGene00011489	T05F1.2	protein_coding	chrI	9622613	9624724	+	9915.49156819215	-0.258861385914403	4.66399501430237e-06	down
WBGene00011490	T05F1.4	protein_coding	chrI	9631388	9632401	+	1127.17147524066	-0.37137015773153	5.32744718776739e-05	down
WBGene00011501	rmd-1	protein_coding	chrIII	9759094	9760389	+	4178.57037782837	-0.413526255631492	3.11389043003076e-15	down
WBGene00011502	vps-53	protein_coding	chrIII	9753675	9757514	-	2353.75813036304	-0.232255243924917	0.000535743238792945	down
WBGene00011503	gcc-2	protein_coding	chrIII	9757616	9762143	-	4039.27752740032	-0.333356565058564	5.2756586652568e-17	down
WBGene00011507	T05H10.1	protein_coding	chrII	8042589	8047452	+	12818.2085799219	-0.361640792413778	1.48721722786858e-26	down
WBGene00011510	pdha-1	protein_coding	chrII	8066285	8068184	+	8001.33568955354	-0.521287520284341	3.71021804036294e-40	down
WBGene00011511	gpcp-2	protein_coding	chrII	8067976	8073374	-	2791.30918429088	-2.02072367847188	0	down
WBGene00011513	fbxa-197	protein_coding	chrV	15867673	15869051	+	617.360710231441	-0.30001736624985	0.00126621051168819	down
WBGene00011526	cox-15	protein_coding	chrII	11232756	11234952	-	2201.79771479715	-0.272490723678651	1.6700546544962e-07	down
WBGene00011527	cchl-1	protein_coding	chrII	11235052	11236387	-	4023.99972660147	-0.356362207479884	9.86476611846599e-17	down
WBGene00011528	fndc-1	protein_coding	chrII	11236624	11237325	-	1270.95357876733	-0.239069609080932	0.000143170791540813	down
WBGene00011529	T06D8.9	protein_coding	chrII	11239597	11240990	+	3281.82399905578	-0.162983222086192	0.0120932650118472	down
WBGene00011532	chaf-1	protein_coding	chrI	9077565	9080024	-	3852.21604033915	-0.296016264172219	9.52589093896002e-09	down
WBGene00011543	acl-2	protein_coding	chrV	10028150	10031092	-	1505.17250674222	-0.254220093921305	3.27057472790594e-05	down
WBGene00011559	umps-1	protein_coding	chrIII	10355837	10357648	-	3276.40363282282	-1.10725678482042	1.74105108201706e-88	down
WBGene00011560	T07C4.3	protein_coding	chrIII	10352157	10355116	+	9337.17385909794	-0.37840547721672	5.85745903851054e-15	down
WBGene00011562	sas-7	protein_coding	chrIII	10321019	10325675	+	2976.898617928	-0.242198624769178	2.78845174907254e-06	down
WBGene00011576	rmh-2	protein_coding	chrV	9927781	9930775	-	1476.18078496883	-0.656494095694913	7.53466764727109e-33	down
WBGene00011589	T07F10.3	protein_coding	chrV	12867962	12870045	-	1911.24235114884	-0.728230165964284	3.58594343136517e-37	down
WBGene00011591	T07F10.5	protein_coding	chrV	12865915	12866445	+	126.621812132307	-1.33531144151675	7.41203314390069e-11	down
WBGene00011597	zim-1	protein_coding	chrIV	10547086	10555513	+	3052.90405919703	-0.352051909071177	5.13617332474496e-15	down
WBGene00011600	zim-2	protein_coding	chrIV	10555247	10558225	+	2386.98867239479	-0.432348910420927	1.43541070663315e-19	down
WBGene00011601	zim-3	protein_coding	chrIV	10558715	10561429	+	2536.92135689312	-0.200780054852959	2.42909252842184e-05	down
WBGene00011605	sftb-1	protein_coding	chrIII	4263786	4269270	-	8298.91847636572	-0.341458550916359	5.46152644627871e-16	down
WBGene00011606	tmed-12	protein_coding	chrX	162529	163134	-	215.626766145925	-1.17957259615097	6.75753606668321e-18	down
WBGene00011610	T08D2.5	protein_coding	chrX	177375	179394	+	50.4486604357031	-2.22914987628036	2.22076020182571e-10	down
WBGene00011611	T08D2.6	protein_coding	chrX	179786	182169	-	85.489974907703	-1.35521571211643	3.43614326212477e-10	down
WBGene00011612	T08D2.7	protein_coding	chrX	182691	191193	+	450.607268177563	-0.813734116333004	3.38494142966481e-12	down
WBGene00011613	T08D2.8	protein_coding	chrX	192834	197901	+	314.950479308486	-0.972857105325335	4.68218092740915e-18	down
WBGene00011625	vps-39	protein_coding	chrV	14034323	14038378	-	5597.82842285047	-0.466747799803957	5.25872364499514e-25	down
WBGene00011629	T08G11.1	protein_coding	chrI	8905648	8916805	-	28152.93252045	-0.212842247455545	1.55580727561806e-07	down
WBGene00011636	cec-3	protein_coding	chrII	7855810	7857600	-	2716.49622924668	-0.227796506032998	3.09336688545732e-05	down
WBGene00011637	sds-22	protein_coding	chrII	7858401	7859753	+	2743.31690064845	-0.500043435105401	6.03043504087786e-23	down
WBGene00011639	ztf-17	protein_coding	chrII	7866256	7870162	-	2498.86523436216	-0.953750524689173	9.30291800046043e-91	down
WBGene00011641	T09A5.15	protein_coding	chrII	7857960	7858238	+	202.917451191595	-0.500061991972678	0.00123241740747179	down
WBGene00011647	noca-1	protein_coding	chrV	13152919	13176115	+	8865.8378412773	-0.201625598441517	2.33708442816131e-10	down
WBGene00011662	T09F3.2	protein_coding	chrII	10391154	10393614	+	3861.16155774293	-0.279251935730689	6.38277835059216e-11	down
WBGene00011663	T09F3.4	protein_coding	chrII	10395707	10396783	+	546.344760048857	-0.502542215316138	4.59911499463232e-08	down
WBGene00011664	T09F3.5	protein_coding	chrII	10396878	10399320	+	1556.61760212333	-0.453119400528281	1.65361431618024e-11	down
WBGene00011687	cwc-15	protein_coding	chrV	16023351	16024193	+	3200.08160432158	-0.571114163381813	1.86780414040923e-27	down
WBGene00011688	T10C6.6	protein_coding	chrV	16024326	16027459	+	2543.28588444101	-0.732262101557913	6.74284295124303e-50	down
WBGene00011696	eea-1	protein_coding	chrV	13491067	13497372	-	3909.37791280684	-0.425041129305565	1.73480304109084e-11	down
WBGene00011720	T11G6.5	protein_coding	chrIV	10835827	10842755	-	4635.19436230832	-0.39222176859385	5.47786666130237e-15	down
WBGene00011729	set-16	protein_coding	chrIII	13643916	13656637	+	6709.09233400574	-0.154123124598477	0.0434350361395169	down
WBGene00011730	drr-2	protein_coding	chrIII	13642420	13643570	-	2871.1587578503	-0.182483575358523	0.000330013863280825	down
WBGene00011731	acbp-5	protein_coding	chrIII	13639893	13641688	-	1105.24497810644	-0.373343443663369	7.61764314116736e-08	down
WBGene00011739	T12G3.4	protein_coding	chrIV	12048256	12049928	+	1408.65968824121	-1.38158035987975	1.00782641325567e-95	down
WBGene00011740	mrpl-51	protein_coding	chrIV	12031324	12032154	+	2495.83057077329	-0.320795202135879	2.22204298303711e-07	down
WBGene00011742	tgn-38	protein_coding	chrIV	12026882	12029174	-	1322.49537710898	-0.249004547870427	0.000136989666317581	down
WBGene00011743	T13F2.2	protein_coding	chrIV	9796688	9797354	-	3024.91959849591	-0.171553689005964	0.00583843334922777	down
WBGene00011746	T13F2.6	protein_coding	chrIV	9778321	9781203	+	5238.40687927988	-0.595297794498669	3.30873237721967e-37	down
WBGene00011757	cht-2	protein_coding	chrII	8520925	8523490	+	22.5809886386765	-1.22658706740388	0.00193348074817415	down
WBGene00011758	T13H5.4	protein_coding	chrII	8523494	8525396	-	3316.84550533488	-0.531044538425277	3.58235359568884e-34	down
WBGene00011759	mrps-18B	protein_coding	chrII	8525681	8526807	+	1567.40316906746	-0.843209391534213	4.34794471378413e-44	down
WBGene00011761	T13H5.8	protein_coding	chrII	8518510	8520696	+	3186.52356902208	-0.410036322508535	1.77396715570361e-17	down
WBGene00011773	ttr-53	protein_coding	chrIV	10158038	10158974	+	1328.34492005885	-0.424160164829259	4.17093604606806e-11	down
WBGene00011775	copg-1	protein_coding	chrIV	10151947	10155654	+	6758.25880345569	-0.272581406982041	2.09775476101587e-12	down
WBGene00011776	pigs-1	protein_coding	chrIV	10147097	10149038	-	2890.95456921124	-0.603305302616081	3.06863210586684e-32	down
WBGene00011777	T14G10.8	protein_coding	chrIV	10146226	10146985	-	283.256111621364	-0.309372913150284	0.0156903317243091	down
WBGene00011788	hal-3	protein_coding	chrII	9615800	9617125	-	1054.33233917334	-0.514199249759806	6.66670897710784e-13	down
WBGene00011803	T16G12.1	protein_coding	chrIII	10040181	10049857	-	22.6402206234523	-0.727828755293506	0.0355392319145166	down
WBGene00011804	T16G12.3	protein_coding	chrIII	10050621	10054369	+	675.620774110602	-0.749837797617784	1.41811159618581e-13	down
WBGene00011806	ekl-6	protein_coding	chrIII	10064404	10069201	+	3689.27367830887	-0.183689205902118	0.000148995086382137	down
WBGene00011807	T16G12.6	protein_coding	chrIII	10069578	10076041	+	3577.628381954	-0.185356474791343	5.48737939266442e-06	down
WBGene00011813	T16H12.3	protein_coding	chrIII	10081443	10083292	-	1201.59156141519	-0.435708062066219	2.65617764748909e-11	down
WBGene00011814	gtf-2H2C	protein_coding	chrIII	10088757	10090785	-	1253.15767868447	-0.415232514880432	1.34735777572548e-10	down
WBGene00011815	spop-1	protein_coding	chrIII	10090862	10098081	-	2314.70253067942	-0.284583401379544	9.84216956950958e-09	down
WBGene00011819	hal-2	protein_coding	chrIII	10087188	10088931	-	1521.74127107612	-0.30850334205836	2.42065496990331e-08	down
WBGene00011834	dvc-1	protein_coding	chrV	11237432	11239331	-	3650.00744919679	-0.125547954303914	0.0217806334741058	down
WBGene00011835	pgap-1	protein_coding	chrV	11241880	11244726	+	5130.17896393546	-0.260091142495521	1.87714053755015e-11	down
WBGene00011858	T20D3.5	protein_coding	chrIV	9337040	9338567	+	972.289639813909	-0.813354395904038	1.30557348117351e-30	down
WBGene00011867	chc-1	protein_coding	chrIII	10203821	10209704	+	19467.056279403	-0.108897766010459	0.0220738033552009	down
WBGene00011868	best-18	protein_coding	chrIII	10212396	10214830	+	13.1644390259947	-0.827982226134285	0.0377988283893	down
WBGene00011872	blos-1	protein_coding	chrIII	10211002	10211946	-	529.807542433252	-0.628096031665128	3.30501618776037e-10	down
WBGene00011880	T21B6.3	protein_coding	chrX	10945160	10948952	-	17.3964683012111	-0.735798015150664	0.0353363499522782	down
WBGene00011883	mrpl-50	protein_coding	chrII	8929841	8930940	+	2740.64201267676	-0.141424686382321	0.0168981478022745	down
WBGene00011884	enol-1	protein_coding	chrII	8930997	8933799	+	13150.0889532363	-0.136208803901526	0.00109104969321714	down
WBGene00011885	T21B10.3	protein_coding	chrII	8934382	8939032	+	8547.78820944732	-0.202062394931764	2.24493839181072e-05	down
WBGene00011887	set-17	protein_coding	chrII	8939054	8940488	-	2424.03022201006	-0.310752279212581	3.26149190039445e-08	down
WBGene00011890	mics-1	protein_coding	chrV	10576510	10578326	-	2198.31182454674	-0.236524073099245	1.34754274999817e-05	down
WBGene00011892	erh-1	protein_coding	chrV	10578427	10579141	-	1868.98997146788	-0.185291382649836	0.00311736826919022	down
WBGene00011898	T21C9.13	protein_coding	chrV	10597266	10598666	+	2201.73121081886	-0.191449388492029	0.00981768097521383	down
WBGene00011912	T22C1.1	protein_coding	chrI	7936264	7938328	+	4156.56470058556	-0.407723214196582	6.98655653183796e-19	down
WBGene00011914	pigu-1	protein_coding	chrI	7938560	7940144	+	1637.48594169799	-0.502422595536348	8.00642790274165e-19	down
WBGene00011915	ctf-8	protein_coding	chrI	7940134	7940728	-	543.735734968914	-0.393047635736994	0.000321599247314994	down
WBGene00011916	T22C1.5	protein_coding	chrI	7940893	7941994	+	1625.45981430285	-0.473518637284768	1.20826263834316e-17	down
WBGene00011917	T22C1.6	protein_coding	chrI	7942719	7945551	+	2283.99017452714	-0.297726124403898	6.82707998137042e-09	down
WBGene00011941	T23B5.4	protein_coding	chrIV	12675000	12676004	+	415.513989152822	-0.269472459326721	0.0437280081834864	down
WBGene00011945	alg-5	protein_coding	chrI	9989802	9993976	+	4758.57203652559	-0.631305993339753	1.26816381703455e-19	down
WBGene00011953	ppm-2	protein_coding	chrIII	4650494	4653886	+	1750.45689592879	-0.158825530579441	0.0060065217686639	down
WBGene00011959	nyn-1	protein_coding	chrIV	13685076	13687015	-	1954.3667589783	-0.423408588997886	2.27199226347727e-10	down
WBGene00011962	T23G5.2	protein_coding	chrIII	9231421	9236328	-	2827.54813301174	-0.73091332135563	5.56137203511876e-54	down
WBGene00011967	pir-1	protein_coding	chrII	9177300	9178633	+	1685.73061877388	-0.353977493231466	8.83952667273096e-11	down
WBGene00011975	T24B1.1	protein_coding	chrI	7676668	7679046	+	2448.25870304497	-0.17859157440294	0.00245163284866174	down
WBGene00011976	chmp-7	protein_coding	chrII	9054972	9056504	+	2406.56445925942	-0.402637351679998	1.91618162204679e-12	down
WBGene00011980	T24B8.7	protein_coding	chrII	9041510	9053664	-	18428.7888522274	-0.345522429115566	2.86988910963274e-17	down
WBGene00011988	har-2	protein_coding	chrI	9956150	9958357	-	3190.24113984819	-0.125118863927398	0.0236428315594385	down
WBGene00011994	samp-1	protein_coding	chrII	11302891	11305626	+	2304.70547849918	-0.475111792342251	8.00807533203793e-13	down
WBGene00012000	T24H10.1	protein_coding	chrII	9099371	9100569	+	1971.52401635188	-0.344436958514713	1.35149583595051e-09	down
WBGene00012002	T24H10.4	protein_coding	chrII	9109534	9111240	+	1428.34615326618	-0.595997402197236	2.36388403704178e-20	down
WBGene00012003	T24H10.5	protein_coding	chrII	9101098	9105451	+	53.5922649670752	-1.50163062788911	2.58852591329525e-07	down
WBGene00012019	dkf-2	protein_coding	chrV	16747622	16788441	+	2135.52054711818	-0.226716672600478	0.000131479903115569	down
WBGene00012020	gyg-2	protein_coding	chrV	16745109	16746258	-	7889.29988621926	-0.30005615900838	9.19776483429585e-11	down
WBGene00012029	T25G3.1	protein_coding	chrI	7553844	7554553	+	834.439715279188	-0.537356974601711	2.8988514268517e-09	down
WBGene00012094	T27E9.2	protein_coding	chrIII	13462357	13462584	-	749.531702498943	-0.216693237256768	0.0158398763688987	down
WBGene00012109	T28A8.3	protein_coding	chrIII	13506018	13508650	+	1997.5516598889	-0.30371442405386	2.02910325917919e-09	down
WBGene00012110	T28A8.4	protein_coding	chrIII	13503679	13505536	+	2010.11309652963	-0.355266398721009	9.74207463873333e-15	down
WBGene00012112	T28A8.6	protein_coding	chrIII	13499199	13501510	+	2127.47209333025	-0.248565666350411	3.05782226457747e-07	down
WBGene00012123	T28D6.3	protein_coding	chrIII	11366767	11368435	+	11.1973654405511	-2.17331616232561	0.000533203205042921	down
WBGene00012128	nra-1	protein_coding	chrIV	17281455	17284199	-	3861.80807316774	-0.529761965545794	5.64734718858414e-24	down
WBGene00012139	T28F4.4	protein_coding	chrI	7486648	7494736	-	207.862908431399	-0.570932602627975	3.13789301413024e-05	down
WBGene00012151	chrVH15N14R.1	protein_coding	chrI	7781178	7781647	-	55.4008552018787	-1.14249258607913	0.000160156210602079	down
WBGene00012156	ebp-2	protein_coding	chrII	11442725	11444003	+	2623.47057079613	-0.789357994613036	1.35430788971751e-70	down
WBGene00012157	adbp-1	protein_coding	chrII	11444162	11445106	+	1138.38862895873	-0.940592234430231	2.36562159317765e-33	down
WBGene00012164	W01A8.2	protein_coding	chrI	7053688	7056875	-	231.723886799839	-0.899105767649438	8.64117446803349e-09	down
WBGene00012166	nuo-6	protein_coding	chrI	7068116	7069186	-	3354.60534224351	-0.250392654202834	2.96663906288513e-06	down
WBGene00012167	tofu-5	protein_coding	chrI	7069440	7070665	+	2828.70778712348	-0.44109548791274	1.00585358432969e-17	down
WBGene00012179	W01D2.1	protein_coding	chrII	14815518	14816140	+	28093.6152860432	-0.300041072514632	5.06403282697381e-12	down
WBGene00012182	osta-3	protein_coding	chrII	14812531	14814894	+	1313.60177888609	-0.353926636588025	6.76261629635583e-08	down
WBGene00012187	rpb-11	protein_coding	chrII	14060085	14060624	+	1522.80423384631	-0.207590883608625	0.00808391937354826	down
WBGene00012188	W01G7.4	protein_coding	chrII	14060739	14062960	+	1892.82125944751	-0.394236868846274	3.2940223166538e-13	down
WBGene00012191	W02A2.8	protein_coding	chrIV	13356113	13358588	-	20.0194312678696	-1.93723812698837	2.52146671530237e-05	down
WBGene00012203	rga-1	protein_coding	chrII	11464894	11468653	+	2288.52169337093	-0.155305170802672	0.027849233570803	down
WBGene00012204	mfn-1	protein_coding	chrII	11470012	11472033	-	1331.97122867653	-0.20748879275003	0.0130903545486471	down
WBGene00012206	W02B12.11	protein_coding	chrII	11473861	11476025	+	1717.96234448805	-0.590876865991682	3.16366678517083e-21	down
WBGene00012208	W02D9.2	protein_coding	chrI	12532742	12534404	+	1564.86109730069	-0.212376232537813	0.000754368995059062	down
WBGene00012209	hmg-20	protein_coding	chrI	12535314	12537671	+	381.991543877207	-0.948535977349306	4.47813874462623e-16	down
WBGene00012210	W02D9.4	protein_coding	chrI	12537903	12538986	-	780.943668937662	-0.326085101787292	4.47853463119681e-05	down
WBGene00012230	cacn-1	protein_coding	chrII	14133320	14142148	-	3698.96454469419	-0.276283939564055	6.15175217107932e-09	down
WBGene00012234	ints-4	protein_coding	chrI	13663352	13674997	+	3161.12635501696	-0.38494596796095	1.60599126033548e-15	down
WBGene00012236	W04A8.1	protein_coding	chrI	13835340	13840047	-	972.41466917454	-0.24866419459616	0.000658799922858983	down
WBGene00012241	W04A8.6	protein_coding	chrI	13854638	13859699	+	1786.25418124213	-0.13207637537738	0.0492164189363585	down
WBGene00012243	W04D2.4	protein_coding	chrV	12494728	12497755	-	4609.03500423578	-0.192955531204471	5.09537405320843e-05	down
WBGene00012244	mrps-11	protein_coding	chrV	12493239	12494622	-	2042.29754595699	-0.134337510462458	0.0444800123026974	down
WBGene00012245	rbm-25	protein_coding	chrV	12498213	12503708	+	4731.35628591395	-0.329675093263573	4.17585755035638e-16	down
WBGene00012298	prmt-7	protein_coding	chrI	9060493	9063160	-	2275.8930220647	-0.289581133236675	8.65451342592894e-09	down
WBGene00012315	immt-2	protein_coding	chrV	16789267	16792773	+	5506.09268692709	-0.18368755840665	3.69018400188165e-05	down
WBGene00012337	scyl-1	protein_coding	chrV	13036894	13041721	-	4638.3566423536	-1.54756173179487	4.27052136675889e-158	down
WBGene00012356	W09D6.1	protein_coding	chrIII	11068853	11072993	+	661.34126091272	-0.997493801382837	1.91695484950367e-29	down
WBGene00012360	tat-3	protein_coding	chrIII	10722147	10730705	-	9029.50018390597	-0.105327882501712	0.025088717865429	down
WBGene00012365	W09G3.1	protein_coding	chrI	13828102	13832147	-	644.509500481699	-0.527315360731238	1.1018435661009e-08	down
WBGene00012369	W09G3.6	protein_coding	chrI	13814756	13827988	-	2676.8571303272	-0.52295783364212	5.9419575545857e-18	down
WBGene00012370	W09G3.7	protein_coding	chrI	13797345	13802223	-	400.192931646811	-0.595535748758836	7.41927436031045e-10	down
WBGene00012382	ttr-16	protein_coding	chrIV	11063530	11064137	-	40.9343720715263	-1.50227786180873	1.99099479191195e-06	down
WBGene00012386	agef-1	protein_coding	chrI	13603906	13626225	-	3387.79535276669	-0.307921362880116	2.03424741643461e-06	down
WBGene00012431	Y11D7A.7	protein_coding	chrIV	9249519	9250459	+	534.636345708938	-2.00725271635054	4.10939640045265e-77	down
WBGene00012434	Y11D7A.10	protein_coding	chrIV	9258921	9259768	-	648.979437845966	-0.957632785261817	9.22519790449972e-32	down
WBGene00012435	flh-1	protein_coding	chrIV	9261807	9264270	-	2942.55715181946	-0.820268476693382	8.19976914962994e-62	down
WBGene00012466	ippk-1	protein_coding	chrII	12042910	12049260	+	1241.25049206888	-0.192499612840641	0.0136410861005339	down
WBGene00012471	Y17G7B.20	protein_coding	chrII	11977776	11979844	-	4265.1659420307	-0.195589536606978	0.0165780035453378	down
WBGene00012472	Y17G7B.21	protein_coding	chrII	11975183	11977661	-	1568.36805326926	-0.509430529423032	4.85494161871896e-18	down
WBGene00012481	Y18D10A.11	protein_coding	chrI	12861951	12863544	-	6359.40204215185	-0.458730110324338	1.213659490357e-27	down
WBGene00012484	car-1	protein_coding	chrI	12904470	12906040	+	14361.8560204233	-0.374794341357005	0.0167989560072697	down
WBGene00012496	Y24F12A.1	protein_coding	chrIV	11605254	11607565	+	2191.87740608764	-0.287200867019301	1.48205636390432e-10	down
WBGene00012497	ragc-1	protein_coding	chrIV	11603613	11604933	-	5646.65140954965	-0.194844437932909	8.49842208640904e-06	down
WBGene00012522	Y32B12B.2	protein_coding	chrV	16538396	16549849	+	4433.43795404175	-0.386292903157321	2.63826587676819e-25	down
WBGene00012524	Y32B12B.4	protein_coding	chrV	16553327	16563504	+	4146.9283050774	-0.223870181204102	1.25749858779822e-07	down
WBGene00012527	set-22	protein_coding	chrV	10436912	10441203	+	1834.66191186536	-0.474397957234309	1.30006800686891e-14	down
WBGene00012528	pap-1	protein_coding	chrV	10441974	10446472	+	3145.66175713719	-0.162985110191347	0.00216192363470604	down
WBGene00012543	nkcc-1	protein_coding	chrIV	14107656	14124056	-	7056.62253206966	-0.128048868906551	0.0105181487102592	down
WBGene00012544	Y37D8A.2	protein_coding	chrIII	12820193	12825651	+	687.981017767896	-0.330796432009356	0.000231397155129459	down
WBGene00012550	spcs-2	protein_coding	chrIII	12875031	12875783	+	3442.59070648473	-0.187238393500229	0.000594976682734219	down
WBGene00012551	cec-7	protein_coding	chrIII	12875783	12877577	-	3174.04104671974	-0.369539284614763	1.24275565278593e-15	down
WBGene00012560	Y37D8A.25	protein_coding	chrIII	12818658	12820253	-	353.568935818189	-0.365348515725376	0.00246945902935363	down
WBGene00012564	fbxa-107	protein_coding	chrV	18123939	18125235	+	274.293460719763	-1.22538028315287	1.23732789209942e-18	down
WBGene00012566	fbxa-211	protein_coding	chrV	18127519	18128888	+	616.511130305439	-0.278514117358161	0.00249278317412009	down
WBGene00012608	hphd-1	protein_coding	chrII	12994354	12996571	-	364.44568423252	-0.76263191938092	2.76298094314346e-05	down
WBGene00012640	Y38H8A.7	protein_coding	chrIV	13455500	13456815	+	389.333029292994	-0.811601564001564	1.80441550250989e-18	down
WBGene00012666	Y39B6A.3	protein_coding	chrV	19189245	19190013	-	861.743579824372	-0.36341636993738	6.03463866457914e-06	down
WBGene00012673	dyf-17	protein_coding	chrV	19127525	19131014	+	102.438242184351	-0.951114795208137	1.62885266851769e-05	down
WBGene00012674	bed-1	protein_coding	chrV	19119527	19124922	-	463.173056343249	-0.887456669482229	5.04190824658264e-19	down
WBGene00012695	Y39B6A.37	protein_coding	chrV	18990851	18993505	+	1492.28801240111	-0.281113040791124	6.85871492743324e-05	down
WBGene00012696	reps-1	protein_coding	chrV	18985974	18990500	-	479.622138604357	-0.260377804025455	0.0201583979797035	down
WBGene00012698	sws-1	protein_coding	chrV	18979319	18981479	-	295.252919213178	-0.462943141321649	0.000114948379872272	down
WBGene00012701	Y39B6A.43	protein_coding	chrV	18960964	18967829	-	1022.74252760013	-0.723734817868309	1.15499183550474e-19	down
WBGene00012702	ztf-20	protein_coding	chrV	18957578	18960172	-	316.60214747977	-0.503400626820585	0.000362069893568862	down
WBGene00012713	bckd-1A	protein_coding	chrIII	12967898	12972498	-	1154.26688672469	-0.418465822159827	4.15017484175976e-09	down
WBGene00012735	sptf-3	protein_coding	chrI	13360053	13366888	-	1056.65139765655	-0.160741546710558	0.024264761105487	down
WBGene00012740	slc-25A46	protein_coding	chrI	13428913	13434611	+	979.026263023126	-0.190284170018169	0.0157034374198323	down
WBGene00012762	Y41E3.1	protein_coding	chrIV	14954202	14958874	-	3812.45380210764	-0.71115591968861	8.82745497942943e-59	down
WBGene00012766	Y41E3.8	protein_coding	chrIV	15028358	15028978	-	247.273531399523	-0.547548182329683	8.63877448439186e-05	down
WBGene00012767	fcd-2	protein_coding	chrIV	15025710	15037036	+	3979.31899131936	-0.554633605585027	6.87938714457986e-33	down
WBGene00012769	hrpu-1	protein_coding	chrIV	15039616	15049333	+	7854.00117309996	-0.193862364662525	0.000242789318244918	down
WBGene00012780	Y42A5A.5	protein_coding	chrV	11107535	11109747	-	124.211319385749	-0.728796215709997	0.000128766895275549	down
WBGene00012795	Y43E12A.3	protein_coding	chrIV	10987895	10989221	+	576.251177905404	-0.863598411952954	3.40157846516182e-24	down
WBGene00012828	Y43F8C.6	protein_coding	chrV	19633040	19640908	-	794.516695684835	-0.311416665314219	2.2394593876196e-05	down
WBGene00012829	Y43F8C.7	protein_coding	chrV	19641292	19644030	-	1375.22579425823	-0.2513195743564	0.000131479903115569	down
WBGene00012835	ani-3	protein_coding	chrV	19697732	19705212	+	1412.3141495993	-0.63666958569081	5.11103550802295e-20	down
WBGene00012867	seld-1	protein_coding	chrIV	13505444	13509243	+	383.982997497197	-1.08784949958674	1.39376324393451e-17	down
WBGene00012868	tbc-9	protein_coding	chrIV	13476932	13502856	-	5611.2167751584	-0.255479545089225	2.01865293065891e-10	down
WBGene00012879	fbxa-215	protein_coding	chrIV	13665364	13666909	-	5823.80707357885	-0.110763336328758	0.0111346438723238	down
WBGene00012888	sas-6	protein_coding	chrIV	13786945	13788731	-	2455.27377814205	-0.41404567034091	2.37328336280077e-12	down
WBGene00012890	lact-9	protein_coding	chrIV	13782383	13785645	-	369.352497503459	-0.568611765940213	1.46748566817028e-07	down
WBGene00012897	pisy-1	protein_coding	chrII	12737032	12738334	-	2314.67351523411	-0.185967321888884	0.000463494075790844	down
WBGene00012903	vps-2	protein_coding	chrII	12767221	12768217	-	1588.97611478192	-0.50639106100034	1.30143938064379e-14	down
WBGene00012904	tiar-2	protein_coding	chrII	12768686	12774414	+	1371.46070056921	-0.258466278379705	4.10336390303933e-05	down
WBGene00012908	Y46G5A.18	protein_coding	chrII	12800420	12805261	-	1515.69543670085	-0.574168346443521	2.19779373807028e-20	down
WBGene00012927	Y47D3A.14	protein_coding	chrIII	11235581	11236868	-	762.267311499753	-0.216243541005452	0.0119034399118383	down
WBGene00012929	rsks-1	protein_coding	chrIII	11245120	11252281	+	4552.68288476396	-0.222557069367036	6.53230978947989e-06	down
WBGene00012935	mcm-10	protein_coding	chrIII	11317570	11326664	+	1535.78042906945	-0.323592846526447	2.84834425238545e-06	down
WBGene00012936	pola-1	protein_coding	chrIII	11142448	11154287	+	7694.25651599896	-0.367095728571605	2.59481746596193e-17	down
WBGene00012972	rsa-2	protein_coding	chrIII	11063479	11068758	+	3391.89244570992	-0.514021701498514	2.03650033618927e-29	down
WBGene00012977	Y48A6C.4	protein_coding	chrIII	11119803	11126902	+	1387.04007699088	-0.276388757016372	2.38066688254107e-05	down
WBGene00012982	jmjd-2	protein_coding	chrII	14234979	14243603	-	1643.16315115377	-0.307701780385303	1.20033402320647e-06	down
WBGene00012990	sam-10	protein_coding	chrII	13321024	13330525	-	1266.64474546422	-0.257547947455805	0.00856752458063661	down
WBGene00012992	mrpl-20	protein_coding	chrII	13338281	13339961	+	1301.46166533429	-0.142194332857047	0.0475653611418044	down
WBGene00013021	ints-8	protein_coding	chrI	13455356	13470371	-	2215.51212280441	-0.426654774528149	2.16243424407888e-13	down
WBGene00013024	cept-2	protein_coding	chrV	14347766	14351482	+	1860.25170133974	-1.60471560247322	1.79862282300338e-169	down
WBGene00013025	vha-13	protein_coding	chrV	14351709	14354422	+	4112.65530776127	-0.648669960931285	1.03937035626334e-31	down
WBGene00013026	Y49A3A.3	protein_coding	chrV	14354410	14355741	+	921.280170686198	-0.918372584004227	8.31843156270543e-27	down
WBGene00013030	Y49E10.4	protein_coding	chrIII	12378996	12383809	-	1303.80782697189	-0.568295975075428	2.25811148052388e-24	down
WBGene00013034	tat-1	protein_coding	chrIII	12398901	12421718	-	4569.20163573307	-0.206872190803164	4.25284554617128e-06	down
WBGene00013039	scav-3	protein_coding	chrIII	12453588	12456850	-	2598.28813112581	-0.358376806135197	9.18697341630453e-10	down
WBGene00013040	Y49E10.21	protein_coding	chrIII	12457597	12466517	+	2125.90538962767	-0.531410165954696	7.35587671656008e-28	down
WBGene00013041	pstk-1	protein_coding	chrIII	12466610	12468293	+	173.830821061767	-0.809106601435671	8.41772156163914e-08	down
WBGene00013075	ints-5	protein_coding	chrV	18533953	18549101	+	1293.90890487495	-0.529471057609287	1.29466815751955e-15	down
WBGene00013096	mcd-1	protein_coding	chrII	13888544	13898463	+	2846.80619018993	-0.330016893861399	5.70403971280258e-09	down
WBGene00013122	impt-1	protein_coding	chrI	10966325	10970177	-	686.927110386968	-0.37385116267166	1.16571168891756e-05	down
WBGene00013123	Y52B11A.3	protein_coding	chrI	10970492	10980111	+	1375.51644514247	-0.371219726623286	4.9288500868436e-07	down
WBGene00013128	dxbp-1	protein_coding	chrI	11034059	11038827	-	1575.12901915763	-0.247695381510856	0.000355263603240476	down
WBGene00013137	Y53C10A.6	protein_coding	chrI	12002552	12004947	-	1823.10602135812	-0.350063010043101	2.80983084047613e-09	down
WBGene00013141	Y53C12A.6	protein_coding	chrII	9717298	9718004	-	294.563303367493	-0.412386951004683	0.000975556844530932	down
WBGene00013150	pole-4	protein_coding	chrII	14968633	14969354	-	1084.8734740165	-0.290173096543462	6.58490238578264e-05	down
WBGene00013156	Y53F4B.9	protein_coding	chrII	15004864	15010416	-	8894.70883392959	-0.115993900605139	0.00531534383456005	down
WBGene00013164	Y53F4B.18	protein_coding	chrII	15064267	15071671	-	1120.30128081409	-0.483832636692964	1.7254300607881e-14	down
WBGene00013168	arp-1	protein_coding	chrII	15120301	15123345	+	2144.25463071531	-0.434807409691962	3.4846641628526e-17	down
WBGene00013177	rsy-1	protein_coding	chrI	11216118	11221995	-	1639.8061076641	-0.204939158452777	0.000362270942666855	down
WBGene00013178	Y53H1A.2	protein_coding	chrI	11222399	11224163	+	855.117760504867	-0.466508918115695	7.63197573664842e-10	down
WBGene00013181	Y53H1B.2	protein_coding	chrI	11292662	11294164	-	34.4236017383279	-0.623346997111919	0.0284400933322844	down
WBGene00013189	Y54E2A.4	protein_coding	chrII	14754622	14778149	+	6255.55719346922	-0.241556980705715	2.35698957562539e-09	down
WBGene00013196	tbc-20	protein_coding	chrII	14798472	14800971	+	1159.45777638537	-0.445883311315585	1.86887859425666e-13	down
WBGene00013201	dus-2	protein_coding	chrI	14708195	14718511	-	949.273254616704	-0.206212962280962	0.00619114789594007	down
WBGene00013202	Y54E5A.7	protein_coding	chrI	14711082	14715030	+	830.622634113392	-0.734473262753928	3.38618466897077e-18	down
WBGene00013204	Y54E5B.2	protein_coding	chrI	14815656	14820235	-	2090.36763438737	-0.387899008356514	1.6588336683598e-11	down
WBGene00013208	Y54G9A.5	protein_coding	chrII	13722964	13725037	+	1518.15215925185	-0.811431184397402	1.03439185523258e-29	down
WBGene00013209	bub-3	protein_coding	chrII	13726062	13729610	+	2838.06315041095	-0.448534649302943	2.15117950586598e-24	down
WBGene00013210	Y54G9A.7	protein_coding	chrII	13725065	13725799	-	1464.55826429651	-0.259919808307134	2.6696920709187e-05	down
WBGene00013212	Y54G11A.1	protein_coding	chrII	14257860	14269192	-	1745.99165198424	-0.690728724899325	3.8359220584437e-28	down
WBGene00013216	Y54G11A.7	protein_coding	chrII	14297305	14299620	+	85.0685898639721	-0.572636579465653	0.00499759412415096	down
WBGene00013225	Y56A3A.2	protein_coding	chrIII	11849452	11862249	-	2650.48154941818	-0.296844494185873	1.28696009407058e-09	down
WBGene00013240	Y56A3A.28	protein_coding	chrIII	11960867	11971374	-	1224.94119010203	-0.32344550200369	1.48477819864042e-06	down
WBGene00013241	ung-1	protein_coding	chrIII	11971467	11974096	-	675.332750492967	-0.469281649814041	1.40689963440611e-06	down
WBGene00013243	Y56A3A.31	protein_coding	chrIII	11974477	11989933	+	995.834480811563	-0.582122910545981	4.45549211541826e-16	down
WBGene00013250	Y57A10A.5	protein_coding	chrII	12154486	12156812	+	1129.70868757258	-0.251387481681661	0.00125401461871429	down
WBGene00013253	Y57A10A.8	protein_coding	chrII	12164839	12170762	+	917.476593915714	-0.173764173949997	0.0466430603731328	down
WBGene00013270	Y57A10A.31	protein_coding	chrII	12289385	12300573	+	4058.89316685445	-0.134560216347694	0.0321970147586712	down
WBGene00013301	Y57G11C.3	protein_coding	chrIV	14768201	14769063	+	1020.01666008211	-0.361375084715416	0.00143714919411291	down
WBGene00013302	vti-1	protein_coding	chrIV	14765632	14766665	-	629.700250271558	-0.331450813071036	0.000363337775718297	down
WBGene00013306	Y57G11C.8	protein_coding	chrIV	14781837	14782895	+	91.8539150205214	-1.01922906577491	7.21602335973896e-08	down
WBGene00013307	Y57G11C.9	protein_coding	chrIV	14787031	14790845	+	3570.36004065706	-0.6806737975945	2.18685417887071e-68	down
WBGene00013323	Y57G11C.33	protein_coding	chrIV	14657079	14658165	+	1206.14606405784	-0.399322740766624	3.07192331155228e-10	down
WBGene00013324	mrps-7	protein_coding	chrIV	14766773	14767730	-	1301.37753628725	-0.163209450492564	0.0293461538967566	down
WBGene00013325	Y57G11C.36	protein_coding	chrIV	14771415	14773781	-	297.79537273597	-2.47130829153237	1.4371164363381e-86	down
WBGene00013332	Y57G11C.43	protein_coding	chrIV	14769441	14770719	+	1568.9176944633	-0.227378404061183	0.00273121254425495	down
WBGene00013343	prp-6	protein_coding	chrV	18022479	18042353	+	4789.48616411991	-0.335612682532299	1.47636925441285e-13	down
WBGene00013347	nova-1	protein_coding	chrV	18070004	18081957	-	1801.24703980128	-0.295631520275541	5.36406613342079e-07	down
WBGene00013348	fbxa-106	protein_coding	chrV	18082402	18085200	-	490.596728517619	-1.58361773095855	9.55722590827185e-25	down
WBGene00013349	Y59A8B.12	protein_coding	chrV	18085709	18086224	-	1865.06004135865	-0.301808904853846	2.63402410355013e-07	down
WBGene00013358	abhd-3.1	protein_coding	chrV	19955488	19958912	+	672.404366030463	-0.353499885652253	6.17588395095471e-05	down
WBGene00013359	Y60A3A.8	protein_coding	chrV	19949978	19955114	+	451.512303052909	-0.478795974994385	1.44078473502858e-06	down
WBGene00013361	fars-2	protein_coding	chrV	19897977	19907434	-	2796.59597373069	-0.517147860321678	1.55573318114039e-27	down
WBGene00013365	Y60A3A.19	protein_coding	chrV	19916555	19920001	+	1009.34834213935	-0.237972548714673	0.00304873567433658	down
WBGene00013379	Y62E10A.13	protein_coding	chrIV	13389146	13399053	-	802.279640422218	-0.313463361552765	3.71791877081262e-05	down
WBGene00013393	Y62H9A.5	protein_coding	chrX	11882144	11882900	-	36.4958478046264	-0.393972654604914	0.0213325129651484	down
WBGene00013394	ule-5	protein_coding	chrX	11883127	11884042	+	50.6372372692005	-1.60941320399319	0.0123245118313643	down
WBGene00013405	tdpt-1	protein_coding	chrI	14097492	14101090	-	1172.82449856983	-0.427577440080433	2.51778073582227e-09	down
WBGene00013419	Y65A5A.2	protein_coding	chrIV	16412020	16417429	+	1753.52581899515	-0.453851392255914	5.64224446421831e-15	down
WBGene00013431	ceh-92	protein_coding	chrIII	11581600	11589133	+	1975.96736393263	-0.333189254786766	2.7388438486295e-11	down
WBGene00013432	Y66D12A.6	protein_coding	chrIII	11580694	11581402	-	455.322988261871	-0.963041544311563	2.59363090242786e-23	down
WBGene00013441	xpb-1	protein_coding	chrIII	11526657	11534595	+	3524.75727316004	-0.19652696740355	1.2586974270833e-06	down
WBGene00013442	Y66D12A.16	protein_coding	chrIII	11523554	11526564	+	656.70460851814	-0.339234007387115	0.000159381711574425	down
WBGene00013443	such-1	protein_coding	chrIII	11512862	11523759	-	3929.07724872662	-0.15397688779227	0.000469721282762943	down
WBGene00013461	Y67H2A.2	protein_coding	chrIV	13289776	13297819	-	3006.2687347089	-0.27634331674877	3.20530562446457e-07	down
WBGene00013462	micu-1	protein_coding	chrIV	13297926	13300066	+	2017.16403434515	-0.665700265726004	7.53859294697532e-26	down
WBGene00013463	kdp-1	protein_coding	chrIV	13300188	13300625	+	3902.0457802906	-0.124318330712135	0.0497230328464679	down
WBGene00013507	Y71A12B.10	protein_coding	chrI	13957199	13960612	+	156.070960129422	-0.47620409430177	0.0128160221878168	down
WBGene00013509	Y71A12B.12	protein_coding	chrI	14004428	14008484	+	177.290492572693	-0.414903816425322	0.00509867780350472	down
WBGene00013530	ntl-11	protein_coding	chrIV	15455127	15471495	-	3113.57842070908	-0.16467928435748	0.000352562675531431	down
WBGene00013531	Y73F8A.26	protein_coding	chrIV	15473660	15477512	+	309.50497454677	-1.23825112653642	3.70587983955057e-22	down
WBGene00013536	Y73F8A.32	protein_coding	chrIV	15514506	15521442	-	164.827619313644	-0.402845107524574	0.0272241627447087	down
WBGene00013538	ari-1.4	protein_coding	chrIV	15524092	15528528	-	4716.62530689412	-0.500158675964134	5.43301564083151e-27	down
WBGene00013545	Y75B8A.8	protein_coding	chrIII	12160758	12171360	+	1984.50868190683	-0.297623187530544	5.63829378032452e-09	down
WBGene00013549	Y75B8A.13	protein_coding	chrIII	12203756	12215696	-	3087.63591004406	-0.128787977866287	0.0170664097870091	down
WBGene00013551	Y75B8A.16	protein_coding	chrIII	12219047	12223934	+	986.253003301227	-0.30930532232721	9.20128988973302e-06	down
WBGene00013552	gmn-1	protein_coding	chrIII	12223896	12225331	-	2338.56301256682	-0.314181037038434	1.39282381335872e-07	down
WBGene00013553	Y75B8A.18	protein_coding	chrIII	12225639	12226230	-	885.212620795226	-0.557903123383497	2.50323779089924e-11	down
WBGene00013557	Y75B8A.24	protein_coding	chrIII	12251492	12273752	-	4625.91557248061	-0.278546212156846	3.74660098195759e-07	down
WBGene00013569	bath-36	protein_coding	chrV	15187888	15189588	+	317.297232066527	-0.337061002849136	0.0061809049673122	down
WBGene00013580	Y79H2A.3	protein_coding	chrIII	12031516	12052306	-	3851.5022072467	-0.219299583276726	0.000319014430347118	down
WBGene00013591	gcn-2	protein_coding	chrII	13084164	13091501	+	6605.97920620166	-0.297040114890355	6.37791562272249e-12	down
WBGene00013593	Y87G2A.1	protein_coding	chrI	13514550	13526247	+	2068.77301728121	-0.799572863333312	9.61564527612234e-43	down
WBGene00013595	atg-4.1	protein_coding	chrI	13536967	13542395	-	426.712244566666	-0.541609574421482	1.45218883755287e-08	down
WBGene00013596	nyn-2	protein_coding	chrI	13572379	13575805	+	2508.0728902938	-0.210717857650279	5.3689465515978e-06	down
WBGene00013597	gpi-1	protein_coding	chrI	13576148	13581611	+	3476.66361308579	-0.369339994567498	3.78090401490657e-16	down
WBGene00013598	vps-28	protein_coding	chrI	13586037	13588831	-	1456.79422702791	-0.142896471469939	0.0333435361095525	down
WBGene00013599	eipr-1	protein_coding	chrI	13589178	13598505	-	909.11852261966	-0.184248304740248	0.0379523468028223	down
WBGene00013604	Y87G2A.18	protein_coding	chrI	13512313	13514290	-	377.495571889074	-0.927017786673274	4.92908639930039e-18	down
WBGene00013610	fbxa-206	protein_coding	chrV	16917201	16918478	-	1298.96024317283	-0.156831977984066	0.0153256776063788	down
WBGene00013611	Y102A5C.2	protein_coding	chrV	16918731	16919786	+	513.950386400021	-0.802428129693551	9.24713505076529e-18	down
WBGene00013674	Y105E8A.14	protein_coding	chrI	14465380	14468214	-	2223.65269975542	-0.128372771182106	0.0324539487265765	down
WBGene00013678	Y105E8A.20	protein_coding	chrI	14486877	14496560	-	1630.63909551342	-0.299365674867833	2.86719822333609e-06	down
WBGene00013687	exoc-8	protein_coding	chrI	14634453	14642568	-	2309.3402991188	-0.134025741845578	0.0239014600238868	down
WBGene00013688	riok-2	protein_coding	chrI	14652116	14657275	+	4059.5508272962	-0.283213543219795	4.4321772311361e-11	down
WBGene00013695	epg-8	protein_coding	chrI	9931870	9934290	-	1648.72277156998	-0.229883064355908	1.2855918876867e-05	down
WBGene00013709	csnk-1	protein_coding	chrI	10226986	10233386	-	1275.61115836897	-0.241733787044794	0.0264811462607457	down
WBGene00013724	Y106G6H.14	protein_coding	chrI	10472196	10473389	-	963.530788967818	-0.22920337378687	0.00561231034258104	down
WBGene00013725	ska-1	protein_coding	chrI	10473513	10474435	-	1674.4269984366	-0.222205110351401	0.000222738422162835	down
WBGene00013729	Y111B2A.3	protein_coding	chrIII	12496538	12499347	+	6631.40642269809	-0.207369959519179	1.05663826509457e-06	down
WBGene00013732	aakg-1	protein_coding	chrIII	12538664	12575401	-	1234.52921817453	-0.52977020094754	1.17328356458879e-07	down
WBGene00013740	hut-1	protein_coding	chrIII	12711560	12713874	+	1105.54499093124	-0.883397323806133	1.87997908769151e-42	down
WBGene00013756	ftr-1	protein_coding	chrV	20196971	20198241	+	796.164574023644	-0.534580959368194	3.86251663527205e-14	down
WBGene00013758	fbxa-114	protein_coding	chrV	20201616	20202874	+	952.128500333342	-0.279642401192191	6.3517075551555e-05	down
WBGene00013765	cdkr-3	protein_coding	chrV	20270107	20275695	+	2113.14337432436	-0.15876698384419	0.01040313635872	down
WBGene00013792	rad-54.B	protein_coding	chrIV	16950067	16962868	+	1341.72497807713	-0.154827124359286	0.0261757144816698	down
WBGene00013808	sfa-1	protein_coding	chrIV	17103825	17110982	-	4356.15181069059	-0.116889758204717	0.0102716696903248	down
WBGene00013857	orc-5	protein_coding	chrIV	10732832	10734588	-	2783.80993842404	-0.539472635335712	6.95144977309955e-32	down
WBGene00013862	wdr-5.3	protein_coding	chrV	10737116	10739350	+	2712.08291356721	-0.400524968795844	4.43687373144368e-18	down
WBGene00013877	ints-2	protein_coding	chrV	14185686	14192161	+	4403.9007403874	-0.209874491090848	1.40463143716474e-05	down
WBGene00013881	mans-4	protein_coding	chrIV	9076501	9078569	-	2192.89650976184	-0.596871572841305	3.45746952815782e-27	down
WBGene00013924	rad-23	protein_coding	chrII	11651262	11652729	-	5465.55243870755	-0.13009631193917	0.00252007842080856	down
WBGene00013966	ztf-9	protein_coding	chrV	9691039	9692159	-	457.897061593222	-0.916548137473972	8.44289142957061e-25	down
WBGene00013967	ZK287.7	protein_coding	chrV	9693062	9694785	+	1201.62289152061	-0.531145771504264	2.28035485179342e-15	down
WBGene00013984	ZK512.4	protein_coding	chrIII	9145340	9145959	+	615.635809507073	-0.324363687426111	0.00120813532110312	down
WBGene00013985	sec-16A.1	protein_coding	chrIII	9125839	9130807	+	4491.64753406104	-0.332522937663571	2.59488335495551e-12	down
WBGene00013994	ZK524.4	protein_coding	chrI	7460856	7466429	-	3382.4330149417	-0.555375715385309	6.09428102990249e-40	down
WBGene00014004	fic-1	protein_coding	chrIV	10937454	10939934	+	1897.51056935596	-0.69580585974639	5.68242372568907e-37	down
WBGene00014011	ZK632.2	protein_coding	chrIII	9799107	9802332	+	3984.86154673293	-0.137698744870829	0.0022324033513362	down
WBGene00014012	riok-3	protein_coding	chrIII	9802355	9805011	-	2366.89532922522	-0.453658409265339	6.69212950500401e-22	down
WBGene00014013	ZK632.4	protein_coding	chrIII	9805515	9807454	-	3421.61294962459	-0.651610662758646	2.71657423982941e-37	down
WBGene00014014	gtap-2	protein_coding	chrIII	9808544	9812639	+	2195.07861588034	-0.206701290747667	0.00027423728125918	down
WBGene00014015	panl-3	protein_coding	chrIII	9819056	9823129	+	2569.02253101574	-0.145718035900175	0.0109641094951158	down
WBGene00014034	ZK643.2	protein_coding	chrIII	8956540	8957731	+	896.056629772751	-0.794435224127914	9.03830935691773e-33	down
WBGene00014036	ZK643.5	protein_coding	chrIII	8952886	8956196	-	3573.60036064105	-0.380976109749988	2.58019415605883e-16	down
WBGene00014054	dbt-1	protein_coding	chrII	7942602	7945206	-	2637.79203194609	-0.241717659598745	1.08137950059406e-06	down
WBGene00014066	rev-1	protein_coding	chrII	7900622	7904667	+	2346.48932369756	-0.440626695179414	1.79691575132324e-14	down
WBGene00014087	ZK809.5	protein_coding	chrIV	11656730	11659427	+	4175.91896024276	-0.294255484993972	8.59242192790143e-10	down
WBGene00014091	ZK822.4	protein_coding	chrIV	11926025	11928427	+	12.2473643663482	-2.7668974596612	7.11204098753372e-06	down
WBGene00014095	gdh-1	protein_coding	chrIV	11953249	11955541	+	12128.5566591693	-0.632582035243359	5.25419915111239e-06	down
WBGene00014096	ZK829.7	protein_coding	chrIV	11959905	11961535	-	3791.88470808157	-0.134995456219856	0.00122448102617232	down
WBGene00014098	ogdh-2	protein_coding	chrV	12194507	12205494	+	3139.16151076574	-0.357855693999467	1.75452114175039e-17	down
WBGene00014105	ZK856.4	protein_coding	chrV	10183284	10184529	+	19.4981596477038	-1.10895619231357	0.00490677125351753	down
WBGene00014109	chpf-1	protein_coding	chrV	10202538	10203485	-	2318.01318051652	-0.493542276531761	3.95379666994901e-14	down
WBGene00014112	ZK856.11	protein_coding	chrV	10203771	10204938	-	1143.76086370125	-0.501860437924445	1.58257936292819e-08	down
WBGene00014113	hpo-40	protein_coding	chrV	10212927	10216305	+	4454.26954077041	-0.344525873404486	4.83378548268165e-19	down
WBGene00014114	tftc-3	protein_coding	chrV	10206716	10210344	-	5716.75633548037	-0.314872479106622	7.05167025361104e-16	down
WBGene00014115	gld-4	protein_coding	chrI	9118115	9123181	+	5459.00173859068	-0.26868073368322	2.42978117749357e-05	down
WBGene00014118	ZK858.5	protein_coding	chrI	9135764	9138365	-	914.004616876158	-0.50176254414977	1.3219352784558e-11	down
WBGene00014119	ZK858.6	protein_coding	chrI	9138406	9145632	-	2094.26083611378	-0.138056496552479	0.0459514304099869	down
WBGene00014123	elpc-3	protein_coding	chrV	12179497	12181410	-	2810.39178841411	-0.148900664687796	0.0107527590690546	down
WBGene00014124	usip-1	protein_coding	chrV	12181348	12184194	-	7056.20679117635	-0.477303538030518	5.50919561580071e-34	down
WBGene00014163	rnh-1.2	protein_coding	chrII	9841095	9842035	-	962.82216943587	-0.990383907942112	1.53130454399491e-31	down
WBGene00014172	clpp-1	protein_coding	chrII	10300714	10302842	-	734.797394366946	-0.741295431173608	6.76156495916485e-16	down
WBGene00014176	ZK1010.2	protein_coding	chrIII	12975068	12977862	-	1704.07209745682	-0.164732801337766	0.0164627960650945	down
WBGene00014205	metl-6	protein_coding	chrIII	3920628	3921711	-	960.78790069223	-0.340694086267674	3.63842888821579e-05	down
WBGene00014218	ZK1098.1	protein_coding	chrIII	9522075	9525454	+	3780.50714884596	-0.528841903428968	4.12115534637372e-39	down
WBGene00014219	ZK1098.2	protein_coding	chrIII	9529159	9531891	+	2339.00537910432	-0.773022550215046	1.01162017206738e-69	down
WBGene00014227	ZK1128.1	protein_coding	chrIII	10113147	10114760	-	1630.44820409054	-0.25850319890958	0.00115900263630777	down
WBGene00014228	mett-10	protein_coding	chrIII	10115036	10116866	+	1355.41729858216	-0.160791350874474	0.0494185073786381	down
WBGene00014234	vps-29	protein_coding	chrIII	10111953	10113058	-	1540.32164518542	-0.45621010623886	1.16074767344329e-11	down
WBGene00014243	dcaf-1	protein_coding	chrIV	9696989	9706723	-	9984.95444743398	-0.216493887369416	5.5818128708716e-08	down
WBGene00014249	ZK1307.8	protein_coding	chrII	9624613	9626641	+	3156.18892228058	-0.322034652965062	2.66819148293392e-10	down
WBGene00014250	ZK1307.9	protein_coding	chrII	9649491	9650962	+	2229.78184377263	-0.36590505682888	2.59557554445523e-10	down
WBGene00014256	ZK1320.7	protein_coding	chrII	9671608	9673263	+	724.547006116379	-0.313426379733552	0.000217921884699639	down
WBGene00014258	ZK1320.9	protein_coding	chrII	9684088	9686713	-	1940.98382670209	-0.966802311034601	1.25707054206031e-78	down
WBGene00014914	Y52B11A.11	protein_coding	chrI	11067530	11070012	-	138.397920788381	-0.532779815386414	0.00729878327397138	down
WBGene00015014	bath-24	protein_coding	chrII	2044619	2045605	-	279.165401482417	-0.540589651619627	7.20394794293732e-05	down
WBGene00015017	B0205.1	protein_coding	chrI	10713505	10718201	-	3368.20193167061	-0.161988810533633	0.000116289039811796	down
WBGene00015022	B0205.8	protein_coding	chrI	10728898	10730233	-	320.203433515271	-0.627655100664253	0.0001122942607674	down
WBGene00015023	B0205.9	protein_coding	chrI	10720813	10723496	+	2430.54264590675	-0.304557198373527	5.65356542584796e-10	down
WBGene00015028	B0207.5	protein_coding	chrI	5919055	5935416	+	24.0808034353494	-0.899866225460904	0.0105181487102592	down
WBGene00015029	B0207.6	protein_coding	chrI	5935370	5936957	-	1528.66639722354	-0.25932520232352	7.32311030250097e-06	down
WBGene00015073	B0238.9	protein_coding	chrV	5275554	5278101	-	2307.39630325151	-0.830322793315779	2.4170906324468e-61	down
WBGene00015074	natc-2	protein_coding	chrV	5274070	5275615	+	1941.35561025153	-0.407863010765584	9.13257455516593e-16	down
WBGene00015075	B0238.11	protein_coding	chrV	5269485	5270744	+	3687.18159400103	-0.166743923268845	0.000488906895705353	down
WBGene00015083	egg-1	protein_coding	chrIII	5728180	5730159	+	11695.3200777959	-0.306013107992232	2.48738691170378e-11	down
WBGene00015099	ggtb-1	protein_coding	chrIII	7133766	7136525	+	2147.40093452197	-0.530541482008026	1.95870112406562e-19	down
WBGene00015101	rpia-1	protein_coding	chrIII	7123128	7124335	+	1617.42588200261	-0.292482248009577	2.0717706994506e-06	down
WBGene00015102	cpg-2	protein_coding	chrIII	7102092	7103990	-	49046.6108216302	-0.485101824134907	7.67935269665679e-26	down
WBGene00015105	pot-1	protein_coding	chrIII	7131880	7133678	-	1107.25675034334	-0.662491645623544	1.87618733951957e-24	down
WBGene00015130	vps-33.1	protein_coding	chrIII	8700927	8703341	+	2539.73391709468	-0.416421606621871	3.21903740722338e-16	down
WBGene00015134	B0304.2	protein_coding	chrII	4523622	4524589	+	1284.48097654361	-0.689490042306448	3.75813041384366e-24	down
WBGene00015136	B0304.4	protein_coding	chrII	4522461	4523222	-	549.680468364487	-0.712805062853915	2.04737108651438e-15	down
WBGene00015143	rbm-26	protein_coding	chrIII	5711542	5714846	+	7263.04259913094	-0.28721060029653	7.05022314857537e-10	down
WBGene00015145	arle-14	protein_coding	chrIII	5692906	5693938	+	1124.88137209421	-0.374252327654131	3.72589065752893e-09	down
WBGene00015150	B0336.13	protein_coding	chrIII	5694036	5694784	+	954.992339726103	-0.250511065405313	0.000414692218323727	down
WBGene00015157	B0361.3	protein_coding	chrIII	7281462	7283959	+	2279.88071035261	-0.385530590461387	9.40881796982969e-14	down
WBGene00015173	trpp-11	protein_coding	chrIII	795136	809437	+	4477.55912256986	-0.15346618734834	0.000820780610537431	down
WBGene00015176	vps-51	protein_coding	chrI	5803956	5807291	-	4157.7769369583	-0.454968449424816	4.41517747341066e-16	down
WBGene00015203	cdk-11.1	protein_coding	chrII	7699235	7702012	+	4801.17126571495	-0.287997352737501	3.33152613090101e-11	down
WBGene00015204	B0495.5	protein_coding	chrII	7695934	7698506	-	1833.77067575159	-0.272829675740299	3.40798903985312e-06	down
WBGene00015206	B0495.7	protein_coding	chrII	7702001	7705233	-	3915.85094093859	-0.13618243939585	0.00160120633103308	down
WBGene00015232	B0511.6	protein_coding	chrI	10625388	10628387	+	6988.20294717961	-0.155181936977475	0.000807690406658132	down
WBGene00015233	B0511.7	protein_coding	chrI	10631685	10633150	-	1523.39294053607	-0.220495857456932	0.000160156210602079	down
WBGene00015235	cdc-26	protein_coding	chrI	10639076	10640233	-	1575.83819685082	-0.33261884504689	5.95797355731149e-10	down
WBGene00015238	mppe-1	protein_coding	chrI	10634568	10636028	-	445.741039048407	-0.472197235864071	2.26745946342332e-05	down
WBGene00015248	mai-2	protein_coding	chrIV	3385910	3386901	+	2694.67605118569	-0.459613163085321	1.69654638712111e-16	down
WBGene00015266	BE0003N10.1	protein_coding	chrIII	1037492	1046275	+	1158.885334587	-0.199219525225141	0.00736785124501739	down
WBGene00015283	C01B10.9	protein_coding	chrIV	6632222	6634986	+	2661.38412762318	-0.165534511894604	0.00505554740589918	down
WBGene00015291	C01B12.8	protein_coding	chrII	24666	25446	+	751.689984344549	-1.30020023970094	1.92953587713818e-37	down
WBGene00015307	C01G5.5	protein_coding	chrIV	6524610	6526524	+	665.163556496822	-0.569779557261915	7.60678288461526e-14	down
WBGene00015308	ddi-1	protein_coding	chrIV	6522867	6524571	+	3318.5292228412	-0.449162387846082	4.7370211059935e-19	down
WBGene00015310	fan-1	protein_coding	chrIV	6548686	6552511	+	3033.45951942964	-0.363698073704704	6.54703960884416e-15	down
WBGene00015312	C01G8.1	protein_coding	chrI	5272846	5274270	-	7772.54908332033	-0.253232686136922	9.01297251925841e-10	down
WBGene00015313	hpo-32	protein_coding	chrI	5298755	5300331	-	2069.35993201667	-0.183087275291786	0.00354681533311211	down
WBGene00015326	ivd-1	protein_coding	chrIV	5086856	5088864	-	3894.51615008907	-0.768497769446696	2.02281726631012e-60	down
WBGene00015327	snpn-1	protein_coding	chrIV	5090243	5091043	-	1103.85586934371	-0.581079789301321	4.35109587344846e-17	down
WBGene00015329	C02B10.4	protein_coding	chrIV	5091586	5092807	+	3794.09366739025	-0.320066939944655	2.44776330435387e-11	down
WBGene00015330	C02B10.5	protein_coding	chrIV	5083303	5086907	+	1224.2053381819	-0.539523645210982	2.68849867044687e-14	down
WBGene00015347	cids-1	protein_coding	chrIII	8244445	8245794	+	2056.04698587519	-0.260987413070733	7.52898688401572e-07	down
WBGene00015349	henn-1	protein_coding	chrIII	8232651	8234611	+	1796.72286196642	-0.807610812195419	1.45090060721016e-35	down
WBGene00015350	fbxl-1	protein_coding	chrIII	8227830	8232660	+	997.074180488126	-0.858891057168792	1.65759165147573e-29	down
WBGene00015351	C02F5.10	protein_coding	chrIII	8248678	8249481	-	51.0394870301252	-0.501562123105327	0.0343918927966878	down
WBGene00015353	C02F5.13	protein_coding	chrIII	8247351	8248814	+	1073.35215053867	-0.408768672622149	8.83521577264658e-08	down
WBGene00015386	C03B8.3	protein_coding	chrIII	7712309	7717314	+	40.562322884098	-0.639138957308323	0.0139501287768042	down
WBGene00015418	pac-1	protein_coding	chrIII	8495008	8518916	+	4838.15413510547	-0.27236659163291	2.1851995115659e-08	down
WBGene00015425	C04E6.11	protein_coding	chrV	5914093	5917891	-	2846.05066244347	-0.623740242542244	3.45717854735809e-39	down
WBGene00015451	C04F5.9	protein_coding	chrV	5114715	5119209	-	1082.41349859766	-0.403343195344821	1.3176515293662e-07	down
WBGene00015454	C04G6.4	protein_coding	chrII	5081490	5083441	-	1453.52953007584	-0.19023829028179	0.00114248261126975	down
WBGene00015456	C04G6.6	protein_coding	chrII	5099438	5099749	-	160.877504997049	-0.76748098524474	3.67383685373713e-05	down
WBGene00015462	C05C8.5	protein_coding	chrV	7232673	7234826	-	2467.40457704809	-0.15917527837869	0.00431024656871957	down
WBGene00015468	madf-11	protein_coding	chrIII	5600381	5603489	-	1888.81867092724	-0.152933300934808	0.00825520486956629	down
WBGene00015478	mapk-15	protein_coding	chrIII	6067857	6072086	+	42.8252563848189	-1.10057073534356	0.00475024101919239	down
WBGene00015481	C05D11.1	protein_coding	chrIII	6436608	6439964	+	7146.48914947897	-0.208057591971527	1.38777744219449e-05	down
WBGene00015484	atgl-1	protein_coding	chrIII	6415772	6419459	-	1426.04625021685	-0.587034378440838	7.17748416016024e-15	down
WBGene00015485	C05D11.8	protein_coding	chrIII	6420770	6427305	-	3327.72094503638	-0.104786471940827	0.0363889096331457	down
WBGene00015501	C06A5.3	protein_coding	chrI	5986488	5990589	+	3402.33406264965	-0.192045213912146	0.00037743462099061	down
WBGene00015504	simr-1	protein_coding	chrI	5981766	5985871	-	5740.4103939168	-0.577177324502827	3.97866720478888e-30	down
WBGene00015509	C06A6.4	protein_coding	chrIV	7826323	7829298	-	2816.39534965336	-0.215970443765012	0.000122857321431268	down
WBGene00015512	mthf-1	protein_coding	chrII	7773904	7777823	-	4837.3708417888	-0.380046151497497	6.49949097183418e-19	down
WBGene00015513	snpc-1.1	protein_coding	chrII	7779297	7781301	-	2964.54201649094	-0.311149867246289	2.21351059959014e-11	down
[truncated: 3,275 more rows]

## Sheet: sin3tm_sin3syb_common_protcodin
Table S2 : List of significant misregulated genes in both sin-3(tm1276) and sin-3(syb21 72) alleles as compared to wild-type
id_gene	gene_name	gene_biotype	chr	start	end	strand	Log2.FC_tm1276	padj_tm1276	Log2.FC_syb2172	padj_syb2172
WBGene00000064	act-2	protein_coding	chrV	11076777	11078154	-	-0.734	4.67776291605178e-37	-1.34	0.00388591688508462
WBGene00000093	agt-1	protein_coding	chrIV	13368276	13369412	-	-0.507	2.24719865086448e-10	-1.324	0.000298497174038359
WBGene00000094	agt-2	protein_coding	chrII	5371980	5373827	-	-0.569	3.22298993864896e-11	-0.893	0.0363039359761594
WBGene00000103	akt-2	protein_coding	chrX	14147700	14152070	+	1.102	6.05694556322328e-07	2.106	0.0284191845169195
WBGene00000114	alh-8	protein_coding	chrII	11729055	11731198	+	-0.887	3.25128678912447e-29	-1.048	0.000941745667591152
WBGene00000137	amx-1	protein_coding	chrIII	3822403	3826260	+	0.518	1.19434042380087e-05	1.68	0.00783279954694634
WBGene00000140	anc-1	protein_coding	chrI	4318033	4359092	+	0.86	1.0425489310691e-10	1.207	0.0442907004844807
WBGene00000144	apc-10	protein_coding	chrV	10425362	10426353	-	-1.31	4.38104433090021e-56	-2.049	2.78971557688454e-07
WBGene00000145	apc-11	protein_coding	chrIII	4593863	4594424	-	-0.359	1.7461620344785e-05	-1.152	0.00378024821546395
WBGene00000149	apl-1	protein_coding	chrX	5112422	5116866	-	0.762	1.72191041797254e-06	1.494	0.0199340180016796
WBGene00000183	arf-5	protein_coding	chrIV	7982526	7983852	+	-0.207	4.23859136818015e-06	-0.783	0.0396665340979832
WBGene00000186	ark-1	protein_coding	chrIV	12622091	12631022	-	0.489	7.21761772417983e-19	1.049	0.00971459101435518
WBGene00000205	arx-7	protein_coding	chrI	3069325	3070150	-	-0.424	1.41697937374262e-06	-1.485	0.000629068370943816
WBGene00000214	asp-1	protein_coding	chrV	19049562	19050752	-	-1.144	0.00703921565791518	1.963	0.0402998074998023
WBGene00000219	asp-6	protein_coding	chrV	8267511	8268937	-	-1.321	0.00654101985836115	3	0.0119879695899209
WBGene00000221	atf-4	protein_coding	chrX	14809156	14810810	-	0.433	0.047253075497351	1.385	0.00953480849473906
WBGene00000222	atf-6	protein_coding	chrX	12480948	12484904	+	0.583	4.77759102316993e-05	1.538	0.024159501943747
WBGene00000254	bli-4	protein_coding	chrI	6342224	6356680	+	-0.859	1.90277400507387e-91	-1.222	0.000129397405920671
WBGene00000259	bpl-1	protein_coding	chrII	6274216	6279714	+	-1.4	5.50586645367044e-120	-2.312	1.97362331745253e-10
WBGene00000369	ccf-1	protein_coding	chrIII	11918828	11920237	-	-0.36	1.54598433314944e-07	-0.698	0.0442907004844807
WBGene00000370	ccg-1	protein_coding	chrIV	15270160	15275804	-	0.764	0.000156424235888414	1.448	0.00413441580878045
WBGene00000383	cdc-14	protein_coding	chrII	5589038	5593427	-	0.124	0.00787325719519292	0.812	0.0170106070434896
WBGene00000392	cdd-2	protein_coding	chrIV	7547118	7547893	-	-0.811	6.38650660500957e-22	-1.639	3.31185720168559e-05
WBGene00000396	cdh-4	protein_coding	chrIII	4520357	4536994	+	0.579	2.12320654752496e-20	1.289	0.00231355529884879
WBGene00000405	cdk-1	protein_coding	chrIII	9747472	9748852	+	-0.159	0.000299252161445775	-0.768	0.0337165143815552
WBGene00000407	cdk-5	protein_coding	chrIII	13464687	13466342	-	-0.583	1.38016062884612e-17	-1.091	0.000903237471222072
WBGene00000473	cey-2	protein_coding	chrI	5619569	5620669	+	-0.673	1.57004925765838e-65	-1.927	1.0420981813283e-06
WBGene00000474	cey-3	protein_coding	chrI	5571796	5572949	-	-0.339	4.93104709731638e-18	-1.371	0.000179216214333118
WBGene00000479	cgh-1	protein_coding	chrIII	7495320	7497832	-	-0.372	0.0057237951536569	-1.295	8.00021391507808e-05
WBGene00000502	chp-1	protein_coding	chrI	5103581	5104911	-	-0.151	0.011694924252484	-0.987	0.00754173239372364
WBGene00000533	clh-6	protein_coding	chrV	12060234	12063368	-	-0.243	1.87126617560519e-05	-0.87	0.0465138372032017
WBGene00000535	cpi-1	protein_coding	chrIV	6092603	6093680	-	1.169	6.76714106894301e-05	3.63	3.57146439038755e-14
WBGene00000565	cnt-1	protein_coding	chrII	12072170	12088868	-	0.354	1.38862768338036e-06	1.317	0.0377483985724088
WBGene00000763	coq-3	protein_coding	chrIV	14793104	14796324	-	-0.225	0.00157247253467028	-1.049	0.0233759444726421
WBGene00000770	cpb-1	protein_coding	chrIII	9322310	9324913	+	-1.811	5.03141568732488e-116	-1.755	0.000292439353591756
WBGene00000777	cpn-1	protein_coding	chrI	8636123	8637943	-	-0.971	7.88631109801961e-83	-1.337	0.00274369066672906
WBGene00000795	crn-2	protein_coding	chrV	5594615	5595842	+	-0.435	8.60808922464279e-05	-0.954	0.0434236144179205
WBGene00000797	crn-4	protein_coding	chrX	2255848	2258101	-	0.775	2.18793379658724e-10	1.136	0.024165383077767
WBGene00000836	cul-1	protein_coding	chrIII	10471237	10475129	+	-0.913	6.94249280696859e-85	-0.729	0.043906502119357
WBGene00000840	cul-5	protein_coding	chrV	10179535	10183154	+	-0.886	3.21953354214557e-88	-1.12	0.0033531951019102
WBGene00000881	cyn-5	protein_coding	chrI	15040474	15041274	-	-0.318	1.9909270866452e-06	-1.03	0.00723497380251161
WBGene00000883	cyn-7	protein_coding	chrV	15186582	15187378	-	-0.421	7.47491381898981e-21	-1.107	0.02375596895563
WBGene00000886	cyn-10	protein_coding	chrII	6912540	6913365	-	-0.726	1.18990765718834e-27	-1.307	0.00219544124564106
WBGene00000888	cyn-12	protein_coding	chrIV	7132132	7133217	-	-0.604	1.24834902994904e-20	-1.088	0.0076207331370829
WBGene00000915	hsp-90	protein_coding	chrV	14684918	14688545	+	-0.639	3.6320870766891e-72	-1.101	0.0173374876563467
WBGene00000917	daf-25	protein_coding	chrI	332604	337845	+	-0.419	6.83619723369573e-10	-0.819	0.0465138372032017
WBGene00000929	dao-3	protein_coding	chrX	8084210	8086550	-	0.385	0.0384945609550229	-1.656	0.0260030250996233
WBGene00000937	dbr-1	protein_coding	chrI	6490716	6492727	-	-0.829	3.76445943030338e-46	-1.068	0.00242437861275097
WBGene00000974	dhs-11	protein_coding	chrIII	10640836	10642865	-	-0.681	2.87165288459363e-20	-1.39	0.000268972261359105
WBGene00000975	dhs-12	protein_coding	chrIV	10142455	10146225	+	-1.438	2.79602238194362e-94	-2.15	9.70332770424679e-07
WBGene00000977	dhs-14	protein_coding	chrV	2763981	2765200	-	0.69	0.0327499559953574	4.762	0.00380541493777915
WBGene00000984	dhs-21	protein_coding	chrV	12731767	12733645	-	1.664	2.93723713147032e-08	3.064	0.000499516337434342
WBGene00001018	dnc-2	protein_coding	chrIII	5924394	5925756	-	-0.667	2.22728461235062e-36	-1.107	0.00262843922352046
WBGene00001035	dnj-17	protein_coding	chrIII	13390850	13393339	-	-1.032	8.33856822685726e-70	-0.816	0.0474925382769167
WBGene00001037	dnj-19	protein_coding	chrV	5503033	5504857	-	-0.561	2.01711134089758e-28	-0.768	0.0430134412966845
WBGene00001045	dnj-27	protein_coding	chrI	11877803	11887278	+	0.638	6.69311939807508e-09	2.062	0.000689030759008703
WBGene00001082	dpy-23	protein_coding	chrX	4389359	4393803	+	0.317	0.00797962112710259	1.748	0.00806352271954898
WBGene00001130	dyn-1	protein_coding	chrX	15568890	15573021	+	0.795	4.34357772407584e-17	1.192	0.0280659064190795
WBGene00001167	eef-2	protein_coding	chrI	9163531	9166952	+	-0.439	2.16349326793538e-40	-1.358	0.000789757293431072
WBGene00001168	eef-1A.1	protein_coding	chrIII	6970026	6971712	-	-0.624	3.4319756153837e-36	-1.447	0.00356305659172655
WBGene00001169	eef-1A.2	protein_coding	chrX	7823654	7825769	+	0.847	1.25962347938286e-08	1.023	0.0365902084867971
WBGene00001230	eif-3.G	protein_coding	chrII	8442767	8444175	+	-0.378	3.96867285793501e-16	-0.985	0.0107665712442118
WBGene00001233	eif-3.K	protein_coding	chrV	12954002	12955229	+	-0.349	2.45203706897728e-08	-1.035	0.00355483757279993
WBGene00001235	elb-1	protein_coding	chrIII	11718834	11719450	-	-0.461	1.42310224224345e-11	-0.887	0.029792358284338
WBGene00001263	emb-9	protein_coding	chrIII	9336881	9344447	-	1.209	1.27768272672946e-61	1.473	0.000587457909556777
WBGene00001303	sec-61.G	protein_coding	chrV	10896658	10897143	-	-0.694	5.81269290368241e-58	-1.048	0.00536349951241789
WBGene00001336	qars-1	protein_coding	chrIV	15008503	15013183	-	-0.505	3.98427596852704e-39	-1.031	0.00316729511205931
WBGene00001371	exl-1	protein_coding	chrII	14412202	14413475	-	-1.259	4.2664734374166e-39	-1.449	0.00089446647563869
WBGene00001395	fat-3	protein_coding	chrIV	9803023	9806119	+	0.392	0.0193264740047593	1.259	0.0332656119558407
WBGene00001404	fbp-1	protein_coding	chrI	2581015	2586124	-	-0.46	2.0758425313362e-10	-1.244	0.00162191545186003
WBGene00001412	fem-2	protein_coding	chrIII	632019	634626	-	-0.554	1.57796678296741e-28	-0.996	0.00330240458741758
WBGene00001425	fis-2	protein_coding	chrX	8283275	8285219	-	0.941	1.04070231637884e-11	1.195	0.0408014524631908
WBGene00001426	fkb-1	protein_coding	chrIV	11036582	11037174	+	-0.917	2.85955026548478e-57	-1.093	0.0321753128310218
WBGene00001479	fmo-4	protein_coding	chrV	13603276	13606701	-	1.513	6.87440371115351e-31	1.274	0.0235191322117101
WBGene00001481	fog-1	protein_coding	chrI	3211046	3217267	+	0.453	7.38577603792209e-10	0.877	0.0135007178184262
WBGene00001488	frm-1	protein_coding	chrI	14875823	14900322	-	0.62	1.8594565846041e-20	0.893	0.0156574305595428
WBGene00001493	frm-7	protein_coding	chrV	12302484	12306974	+	0.207	0.011264507558306	1.2	0.041945720655523
WBGene00001496	frm-10	protein_coding	chrV	13463207	13467131	+	-1.045	8.72093912814267e-69	-1.337	0.00262843922352046
WBGene00001503	fum-1	protein_coding	chrIII	7465605	7467640	+	-1.573	5.67632127854906e-122	-1.755	1.0420981813283e-06
WBGene00001560	gei-3	protein_coding	chrX	12795201	12813639	-	0.573	0.00301754652928118	2.209	0.00952187994619803
WBGene00001569	meg-3	protein_coding	chrX	1986469	1989607	-	0.505	7.35892373975476e-11	1.047	0.00675876427329768
WBGene00001579	gex-2	protein_coding	chrIV	572769	583577	+	0.237	0.00058857437154057	0.942	0.0236748756689071
WBGene00001582	gfi-2	protein_coding	chrI	9737816	9744146	+	0.114	0.0387001779130714	0.949	0.0205556531925389
WBGene00001607	gln-6	protein_coding	chrIV	9739261	9740901	-	-0.617	9.6868572065953e-52	-1.199	0.00112019944442587
WBGene00001647	gna-2	protein_coding	chrI	7699682	7700958	+	-0.504	2.08860567031421e-25	-0.828	0.0116603908719766
WBGene00001686	gpd-4	protein_coding	chrII	10171268	10172498	+	-0.981	1.0894149170084e-88	-1.181	0.0218364924533932
WBGene00001749	gst-1	protein_coding	chrIII	9059331	9060181	+	-0.338	2.82278546685512e-08	-1.247	0.000390481151327125
WBGene00001752	gst-4	protein_coding	chrIV	10142225	10143099	+	1.749	4.55308322151204e-10	2.162	0.000587457909556777
WBGene00001772	gst-24	protein_coding	chrII	13610443	13611366	-	0.961	0.0312778821906059	4.098	2.16364064048971e-13
WBGene00001855	hil-4	protein_coding	chrV	4754313	4755453	+	-0.125	0.014937029527174	-1.135	0.00809816817866127
WBGene00001856	hil-5	protein_coding	chrI	5774585	5775610	+	-0.515	1.31170870750465e-48	-1.51	5.32190669710519e-05
WBGene00001864	him-5	protein_coding	chrV	14090426	14092454	+	-0.964	1.05398573122737e-31	-1.307	0.0145394758785685
WBGene00001865	him-6	protein_coding	chrIV	12490791	12495298	+	-0.743	2.30510746683857e-66	-0.943	0.00622535664943638
WBGene00001872	him-14	protein_coding	chrII	7065020	7069966	-	-1.061	5.65886968034034e-52	-1.252	0.00350810133964749
WBGene00001880	his-6	protein_coding	chrV	8534567	8534977	-	0.237	0.0499369819907446	-3.577	5.16268683725816e-10
WBGene00001906	his-32	protein_coding	chrIV	8334305	8334715	+	0.852	0.000107823421087491	-2.839	2.32860711994388e-08
WBGene00001909	his-35	protein_coding	chrV	9544659	9545288	-	-0.965	5.44222611319118e-23	-1.707	7.16906857710512e-05
WBGene00001910	C50F4.6	protein_coding	chrV	9546092	9546841	+	-0.807	1.59801979571218e-08	-1.591	1.04848973078758e-06
WBGene00001911	his-37	protein_coding	chrV	9547105	9547607	+	-0.816	1.20509539303376e-11	-1.72	1.7408386620663e-06
WBGene00001912	his-38	protein_coding	chrX	7309564	7309875	-	0.967	5.41228677971963e-23	-2.74	0.00942429983180476
WBGene00001914	his-40	protein_coding	chrX	7310110	7310520	+	0.853	8.0007743116652e-11	-2.749	1.91616686475813e-06
WBGene00001922	his-48	protein_coding	chrIV	11324745	11325116	+	-0.557	6.11636118751969e-11	-1.739	0.0178821293999925
WBGene00001933	his-59	protein_coding	chrIV	7488249	7488659	+	-0.894	3.14056078093925e-100	-2.097	1.53330988297995e-06
WBGene00001934	his-60	protein_coding	chrIV	7487681	7487992	-	-0.887	5.7805917329447e-58	-2.728	1.41501011006282e-13
WBGene00001935	his-61	protein_coding	chrIV	7485834	7486217	-	-0.904	5.72483141446324e-67	-2.443	9.03744198071171e-05
WBGene00001936	his-62	protein_coding	chrIV	7486545	7486916	+	-0.917	1.60709081792245e-57	-2.916	1.65204800580944e-11
WBGene00001937	his-63	protein_coding	chrIV	11406451	11406861	-	-0.218	0.0147780938700707	-1.979	0.00231355529884879
WBGene00001942	his-68	protein_coding	chrI	9989132	9989515	+	0.433	7.16606341836202e-08	-1.932	2.3345764972507e-07
WBGene00002045	icd-1	protein_coding	chrII	6587577	6588655	-	-0.229	5.62351551938518e-06	-1.011	0.0433529837227188
WBGene00002061	ife-3	protein_coding	chrV	6584	7828	-	-0.408	1.28802947373769e-16	-1.075	0.00162191545186003
WBGene00002064	iff-1	protein_coding	chrIII	9745862	9747193	-	-0.346	5.76137741667881e-10	-1.726	9.88795158767315e-05
WBGene00002065	iff-2	protein_coding	chrII	8559375	8561367	-	0.426	0.00221196005242552	0.967	0.0346144563133377
WBGene00002070	ile-1	protein_coding	chrI	9609544	9611534	-	-0.865	1.81097232515755e-83	-1.021	0.00136329489293447
WBGene00002081	ina-1	protein_coding	chrIII	9168073	9172802	-	0.549	7.93864707973975e-10	1.334	0.0215500955508471
WBGene00002136	inx-14	protein_coding	chrI	7350309	7352235	-	-0.899	1.0407711066429e-73	-2.112	1.61990188885901e-12
WBGene00002217	klp-4	protein_coding	chrX	3171420	3178701	-	0.975	9.4821792151978e-10	1.791	0.0454862984367192
WBGene00002226	klp-16	protein_coding	chrI	9512452	9514637	+	-0.589	5.45584226591299e-60	-1.157	0.00437687905729372
WBGene00002238	kars-1	protein_coding	chrII	7070183	7072415	-	-0.317	7.84850255415911e-21	-0.914	0.0144548481156194
WBGene00002240	ksr-2	protein_coding	chrI	12047342	12059798	-	0.164	0.0220234202889829	1.101	0.00912555288157131
WBGene00002250	lap-2	protein_coding	chrV	13043712	13046154	+	-1.405	1.07502285881986e-123	-1.823	2.17325367568778e-09
WBGene00002251	lat-1	protein_coding	chrII	8896841	8908634	+	-0.197	1.80930030560772e-08	0.94	0.0112437461973556
WBGene00002253	lbp-1	protein_coding	chrX	3259142	3259812	+	0.477	0.0387644302252763	1.321	0.0129154452124318
WBGene00002258	lbp-6	protein_coding	chrI	6728296	6729376	-	0.766	5.15615369732882e-10	2.23	7.51483618292984e-05
WBGene00002267	lec-4	protein_coding	chrIII	3771425	3773326	-	0.629	9.41029019971694e-05	1.5	0.0126937340895077
WBGene00002268	lec-5	protein_coding	chrII	5839639	5841103	-	1.631	2.00524545755928e-39	1.704	0.00332096721720804
WBGene00002280	let-2	protein_coding	chrX	16380597	16389340	-	1.108	3.21475331488804e-43	1.519	0.000142700630375082
WBGene00002295	let-19	protein_coding	chrII	8770975	8782020	+	0.3	0.0121407077673246	0.917	0.0417295549414075
WBGene00002632	let-413	protein_coding	chrV	7973078	7977776	-	0.396	0.00088760450189154	1.542	0.0387527791729912
WBGene00002985	lig-1	protein_coding	chrV	10814106	10816718	+	-0.608	1.35375981966649e-50	-0.824	0.0116603908719766
WBGene00002989	lim-7	protein_coding	chrI	5716574	5725809	+	1.267	1.11987504340378e-10	1.812	0.0373746614319323
WBGene00003021	lin-36	protein_coding	chrIII	8016648	8020873	-	-0.625	4.82304067026954e-18	-1.297	0.0336672285262766
WBGene00003043	lip-1	protein_coding	chrIV	6842958	6846011	+	-0.712	1.62922086527703e-13	-1.234	0.00558748894629725
WBGene00003076	lsm-1	protein_coding	chrII	11126950	11127528	+	-0.342	3.92457557914253e-08	-1.06	0.008865975072662
WBGene00003096	lys-7	protein_coding	chrV	3481432	3482600	-	1.078	0.0149976420222387	5.489	0.00035042184114175
WBGene00003177	mec-15	protein_coding	chrII	10236936	10239695	-	-0.23	4.02970402209204e-06	-0.822	0.0148951764508183
WBGene00003219	mes-1	protein_coding	chrX	11857478	11862373	+	0.391	0.0024582393539466	1.333	0.0351358120738652
WBGene00003229	mex-3	protein_coding	chrI	127285	134270	+	0.122	0.0147642849666506	0.825	0.0381958853095823
WBGene00003247	mig-15	protein_coding	chrX	10421653	10428657	-	0.54	6.38145936356721e-05	1.483	0.0373057477802643
WBGene00003375	mlp-1	protein_coding	chrIII	5971527	5975055	-	1.223	4.83804447966618e-09	2.25	0.00423697759441933
WBGene00003396	mom-4	protein_coding	chrI	9895692	9900817	-	0.241	0.00273335140915765	1.084	0.00738368517951859
WBGene00003423	msi-1	protein_coding	chrIII	3964648	3976391	-	0.415	0.0131650980751605	1.902	0.0382061898732465
WBGene00003509	mxl-1	protein_coding	chrV	11244839	11245926	+	-0.539	7.82755530413392e-13	-0.971	0.00597326454241204
WBGene00003510	mxl-2	protein_coding	chrIII	186949	188131	-	-0.539	3.46763627531852e-09	-1.227	0.000749009360469706
WBGene00003582	dcap-2	protein_coding	chrIV	13513369	13521870	-	0.334	1.42310224224345e-11	0.842	0.0403033346544568
WBGene00003583	ndx-6	protein_coding	chrII	5388829	5389881	-	-1.032	1.28160309008449e-14	-1.569	0.00491233666167212
WBGene00003593	nfm-1	protein_coding	chrIII	6159453	6164589	+	0.449	0.00311286616703126	2.044	0.0236922101583485
WBGene00003651	nhr-61	protein_coding	chrII	14816136	14818543	-	-0.993	8.4935118857571e-08	-1.198	0.0173238639391292
WBGene00003674	nhr-84	protein_coding	chrV	15876732	15879608	-	1.328	2.55154794799719e-09	2.179	0.0461749028997023
WBGene00003776	nmy-1	protein_coding	chrX	2909527	2918044	+	0.793	1.69614051783257e-07	2.187	2.01021136054315e-07
WBGene00003802	npp-16	protein_coding	chrIII	11915928	11917873	+	-0.446	1.85317434697062e-22	-0.885	0.0402998074998023
WBGene00003812	nrf-5	protein_coding	chrV	13828267	13830907	+	1.28	0.000902712444116101	2.735	0.0021394879293794
WBGene00003825	ntl-2	protein_coding	chrII	4372739	4376465	-	-0.688	1.53342620747954e-28	-0.874	0.0243900038821214
WBGene00003893	ost-1	protein_coding	chrIV	1107396	1110872	+	1.002	3.44666693985855e-14	1.428	0.000361350013647058
WBGene00003898	oxi-1	protein_coding	chrIII	10858284	10866946	+	0.416	2.00319814997786e-15	0.745	0.0380826555033644
WBGene00003902	pab-1	protein_coding	chrI	10432856	10435876	-	-0.334	2.70687490340243e-23	-1.355	0.00187001525247731
WBGene00003922	pas-1	protein_coding	chrV	14421566	14422618	-	-0.262	1.02329783429069e-08	-0.921	0.00677370412473355
WBGene00003923	pas-2	protein_coding	chrV	10770368	10771351	+	-0.607	1.38044068655197e-55	-1.017	0.0136490014199656
WBGene00003949	pbs-3	protein_coding	chrII	4954480	4955427	-	-0.59	1.3150710082164e-39	-0.834	0.0223806327271981
WBGene00003953	pbs-7	protein_coding	chrI	8695205	8696301	-	-0.354	6.62172953919252e-12	-0.882	0.0156574305595428
WBGene00003967	pdr-1	protein_coding	chrIII	13771513	13773345	+	-0.558	4.05756770108763e-19	-0.734	0.0463171456168638
WBGene00004046	plp-1	protein_coding	chrIV	7633360	7634653	+	-0.743	3.86775380391288e-62	-1.16	0.000267187769893407
WBGene00004049	parp-1	protein_coding	chrI	2907725	2925529	-	0.209	0.000129210312625775	0.784	0.0409304072927436
WBGene00004053	tank-1	protein_coding	chrV	1276415	1285707	-	0.599	2.63021745978553e-12	0.999	0.0115327950954228
WBGene00004064	pms-2	protein_coding	chrV	11566801	11570601	-	-0.767	4.91238268352268e-42	-0.993	0.0207387346240917
WBGene00004109	stam-1	protein_coding	chrI	5902085	5904695	-	-1.146	3.66133813582647e-112	-0.942	0.00725539903713165
WBGene00004111	pqn-21	protein_coding	chrI	6773973	6780151	-	1.289	3.7766943790269e-72	1.71	1.13012248214922e-06
WBGene00004117	sin-3	protein_coding	chrI	8416816	8425051	+	-1.053	3.10384295694089e-191	-10.631	4.8522884794687e-31
WBGene00004136	pqn-51	protein_coding	chrV	5049607	5052214	+	-0.696	1.12066660668265e-83	-0.866	0.0164796048661349
WBGene00004205	psr-1	protein_coding	chrIV	4653262	4655850	+	-0.441	1.19363273051345e-20	-0.889	0.00908265097152629
WBGene00004241	puf-5	protein_coding	chrII	8575541	8577787	+	-0.634	2.47728221007367e-49	-1.042	0.00595323709087748
WBGene00004269	rab-6.1	protein_coding	chrIII	9004821	9005955	-	-0.863	2.55815964073453e-49	-1.299	0.000126432142977859
WBGene00004302	ran-1	protein_coding	chrIII	10746581	10747728	-	-0.097	0.00850104074937636	-1.056	0.00985659341951121
WBGene00004313	rbc-1	protein_coding	chrX	14611374	14624863	+	0.48	8.7178881144351e-08	1.185	0.0278609393263951
WBGene00004320	rbx-1	protein_coding	chrV	9689686	9690522	-	-0.507	1.14244883009301e-18	-0.855	0.0494474158666274
WBGene00004326	rde-4	protein_coding	chrIII	10217302	10218646	-	-0.254	1.76846045487855e-07	-0.762	0.0321753128310218
WBGene00004332	rec-1	protein_coding	chrI	717890	719944	-	-0.754	4.51654559607596e-29	-1.156	0.0214213514035014
WBGene00004339	rfc-3	protein_coding	chrIV	13095762	13096997	+	-0.357	1.68722520182605e-18	-0.965	0.00204518906207917
WBGene00004342	rfs-1	protein_coding	chrIII	8226478	8229989	+	-0.853	3.91455134975398e-16	-2.338	0.0169530127113724
WBGene00004371	rig-4	protein_coding	chrIV	7991410	8004119	-	0.079	0.0440569854337474	0.966	0.0142933257088891
WBGene00004374	rme-2	protein_coding	chrIV	5470026	5473174	+	-0.463	1.50628405067225e-36	-1.308	1.85524941163152e-05
WBGene00004408	rla-0	protein_coding	chrI	10567894	10569017	+	-0.408	8.00773065382006e-23	-1.64	0.00108793603484848
WBGene00004409	rla-1	protein_coding	chrI	2069086	2069575	-	-0.393	2.89922891212138e-13	-2.139	1.94680928232503e-05
WBGene00004410	rla-2	protein_coding	chrIV	13369425	13370285	-	-0.233	5.27450051760932e-09	-1.157	0.00953480849473906
WBGene00004412	rpl-1	protein_coding	chrI	2875398	2876308	-	-0.38	1.97298302840411e-15	-1.693	0.000689030759008703
WBGene00004413	rpl-2	protein_coding	chrV	20479689	20480834	+	-0.37	1.21178312121357e-19	-1.22	0.0156468961960255
WBGene00004414	rpl-3	protein_coding	chrIII	3867854	3869587	+	-0.329	3.72760671830702e-19	-1.456	0.00470154847198345
WBGene00004415	rpl-4	protein_coding	chrI	4645662	4646963	-	-0.362	7.82818270945828e-24	-1.39	0.00369637835521812
WBGene00004417	rpl-6	protein_coding	chrIII	7208447	7209789	+	-0.271	4.65386054520658e-13	-1.458	0.00595323709087748
WBGene00004418	rpl-7	protein_coding	chrI	111038	112417	+	-0.248	4.92183616158293e-12	-1.271	0.0150329335626997
WBGene00004419	rpl-7A	protein_coding	chrIV	4389143	4390590	-	-0.325	2.43132171662541e-13	-1.651	0.000651782091240334
WBGene00004420	rpl-9	protein_coding	chrIII	7572105	7572831	-	-0.674	3.55728502550839e-33	-1.859	5.23344157137434e-05
WBGene00004421	rpl-10	protein_coding	chrII	8143881	8144671	+	-0.437	2.53908710508688e-27	-1.482	0.00294785822294085
WBGene00004422	rpl-11.1	protein_coding	chrV	3585312	3586064	-	-0.377	7.31538746869293e-24	-1.507	0.00256401156083131
WBGene00004424	rpl-12	protein_coding	chrIV	13239587	13240651	-	-0.294	3.74524732239187e-11	-1.594	0.00116343402047996
WBGene00004425	rpl-13	protein_coding	chrI	3788036	3788896	+	-0.302	2.47290090567568e-14	-1.434	0.00645439812875181
WBGene00004426	rpl-14	protein_coding	chrI	9689197	9690081	+	-0.472	4.23410108513858e-14	-1.57	0.000958347340252515
WBGene00004427	rpl-15	protein_coding	chrIV	653480	654576	-	-0.377	8.59579877350145e-21	-1.451	0.00768576189551562
WBGene00004428	rpl-16	protein_coding	chrIII	3502841	3503604	-	-0.332	7.00634223391159e-14	-1.469	0.00539452957835146
WBGene00004429	rpl-17	protein_coding	chrI	1156579	1157487	+	-0.378	3.06992814019973e-24	-1.484	0.00534762234784027
[truncated: 665 more rows]

## Sheet: hda3_sig_protcoding
Table S2. List of significant misregulated genes in hda-3(ok1991) allele as compared to wild-type
[truncated: 1,706 more rows]
