# Supplementary material for: SIN-3 acts in distinct complexes to regulate the germline transcriptional program in Caenorhabditis elegans
Source: Development. 2023 Oct 17;150(21):dev201755. doi: 10.1242/dev.201755 (PMC10617626; doi:10.1242/dev.201755)
Supplement: Table S3. Hypergeometric tests related to Figure 4B and to the repartition of sin-3(syb) upregulated oogenic genes on the X chromosome [file TableS3.xlsx]

## Sheet: Table S3
Table S3. Hypergeometric tests related to Figure 4B and to the repartition of sin-3(syb) upregulated oogenic genes on the X chromosome
Related to Figure 4
overlap	total number	number of genes	number of genes	number of	expected	fold	p value
	of genes on the X	for genotype 1	for genotype 2	common genes	value	enrichment
sin-3 / mrg-1	865	107	440	55	54.427	1.010	0.494
sin-3 / mes-3	865	107	354	41	43.78960	0.936	0.754
sin-3 / mes-4	865	107	311	35	38.47052	0.9097875	0.8029759
mrg-1 / mes-3	865	440	354	276	180.06936	1.532	8.45.10-42
mrg-1 / mes-4	865	440	311	255	158.19653	1.6119190	3.41.10-45
mes-4 / mes-3	865	311	354	270	127.27630	2.1213690	8.63.10-101
Repartition of sin-3(syb) up regulated oogenic genes on the X chromosome
	total number	number of oogenic	number of sin-3 up	number of oogenic & sin-3	expected	fold	p value
	of genes on the X	genes on the X	genes on the X	up genes on the X	value	enrichment
	865	436	107	45	53.932	0.834	0.974
