# Supplementary material for: SIN-3 acts in distinct complexes to regulate the germline transcriptional program in Caenorhabditis elegans
Source: Development. 2023 Oct 17;150(21):dev201755. doi: 10.1242/dev.201755 (PMC10617626; doi:10.1242/dev.201755)
Supplement: Table S5. Sequences of smiFISH DNA probes [file TableS5.xlsx]

## Sheet: lin-15B
primary probe name	primary probe sequence
lin-15B probe1	TGGTCTTCCAGCAATCTTGGGCTTTTTAACCCTCCTAAGTTTCGAGCTGGACTCAGTG
lin-15B probe2	TCTTAAGTGCACGTCGTTGAGATGTTCCCGCCTCCTAAGTTTCGAGCTGGACTCAGTG
lin-15B probe3	CTGGTGTTACACTATTCTTGGGATACTTCCTCCTCCTAAGTTTCGAGCTGGACTCAGTG
lin-15B probe4	GTTTGACAACTCCCGCTTTCTATAGGTACGCCTCCTAAGTTTCGAGCTGGACTCAGTG
lin-15B probe5	GACTGGGCTCGTCGTCTGAAGTCTCTTCCTCCTAAGTTTCGAGCTGGACTCAGTG
lin-15B probe6	AATTCTTATCAGTTCCAGACTTGCGCTCTTCCTCCTAAGTTTCGAGCTGGACTCAGTG
lin-15B probe7	CTTTTTCTGGAGCAGCATCTGGAATCATTCCCTCCTAAGTTTCGAGCTGGACTCAGTG
lin-15B probe8	GTTGTCCAAGTTTCTTCAATTCCGCTGGCCCTCCTAAGTTTCGAGCTGGACTCAGTG
lin-15B probe9	ATTATCACTGTACATAAGCCGTTGAGCCCCCTCCTAAGTTTCGAGCTGGACTCAGTG
lin-15B probe10	CAGTGGTTCCAATTTGAAGTCATCCCTCTGCCTCCTAAGTTTCGAGCTGGACTCAGTG
lin-15B probe11	CTTTTCCATTGATCGAAGAAGGTGCTCCTGACCTCCTAAGTTTCGAGCTGGACTCAGTG
lin-15B probe12	TTTGTTCGCTGTTTGGAAGCCTCAGCGCCCTCCTAAGTTTCGAGCTGGACTCAGTG
lin-15B probe13	CACATCGGATCAGTTGCGCAGTGGTAACACCTCCTAAGTTTCGAGCTGGACTCAGTG
lin-15B probe14	GGCACAATTGGCACATTGGCTGGTCTCCTCCTAAGTTTCGAGCTGGACTCAGTG
lin-15B probe15	CTGATTGGAACAGCCTTGAGTTCTTTCCCCCTCCTAAGTTTCGAGCTGGACTCAGTG
lin-15B probe16	TCAACGGGATTGGTCTTCCTTGAGCCAGCCTCCTAAGTTTCGAGCTGGACTCAGTG
lin-15B probe17	TCTCTTCTTCTTTCGGCACGTGTGGAATGCCTCCTAAGTTTCGAGCTGGACTCAGTG
lin-15B probe18	ATGGCCGACAATGGATTGCACATCTCGCCTCCTAAGTTTCGAGCTGGACTCAGTG
lin-15B probe19	GCTCCTTTTCCACGAAATGTTTGATAGTTTCCCCTCCTAAGTTTCGAGCTGGACTCAGTG
lin-15B probe20	CAAGTGCCAAGCAGTTCTCGAGGCGTTGACCTCCTAAGTTTCGAGCTGGACTCAGTG
lin-15B probe21	TTCGGGCCGCTCGACAAATGAAGTTTGACGCCTCCTAAGTTTCGAGCTGGACTCAGTG
lin-15B probe22	TCCAGGTTTGTGCTGTATAAACCGTATCTCTCCTCCTAAGTTTCGAGCTGGACTCAGTG
lin-15B probe23	TCAATACTCGGAATGTCGAGTTCCGCATTCCCTCCTAAGTTTCGAGCTGGACTCAGTG
lin-15B probe24	CGTGTTTCATAAGCTCCAGGAAAGCTGGCCCTCCTAAGTTTCGAGCTGGACTCAGTG

## Sheet: nmy-1
primary probe name	primary probe sequence
nmy-1 probe1	CATTACGATGCTTTGTGCGTTCTCGTGACACCTCCTAAGTTTCGAGCTGGACTCAGTG
nmy-1 probe2	CGTCTAGCAGCTCTGTTGGCAGCAGTCCTCCTAAGTTTCGAGCTGGACTCAGTG
nmy-1 probe3	TCTGAGCTCGAGCTCTAGACTGAGCACCTCCTAAGTTTCGAGCTGGACTCAGTG
nmy-1 probe4	TCTGTTGCTTCTCTCAAGACTTTGCTTTTCCCTCCTAAGTTTCGAGCTGGACTCAGTG
nmy-1 probe5	CTTCTGTCTTCTGATTGAGAGTTCGCTCCCCTCCTAAGTTTCGAGCTGGACTCAGTG
nmy-1 probe6	CCTGGGCCTTTCTTTGTTTGTCGATGGCCCTCCTAAGTTTCGAGCTGGACTCAGTG
nmy-1 probe7	GCAATTTTTGCTTCGAGGCGACGCTTCTCCTCCTAAGTTTCGAGCTGGACTCAGTG
nmy-1 probe8	GGCTTGACGAGCTTCTTCGCATTCGATTTCCTCCTAAGTTTCGAGCTGGACTCAGTG
nmy-1 probe9	TTCCAGTTGTTGCTCAAGTTCTCCAATCTGCCTCCTAAGTTTCGAGCTGGACTCAGTG
nmy-1 probe10	TTTCAATCTTCTTGCGGTGGCTAACGGCCCTCCTAAGTTTCGAGCTGGACTCAGTG
nmy-1 probe11	TCCTTGTTGCTAATGGCTCGGTCACTTTCCTCCTAAGTTTCGAGCTGGACTCAGTG
nmy-1 probe12	AACTCAGCTTCCAATGATCGCTTTGCTTTCCTCCTAAGTTTCGAGCTGGACTCAGTG
nmy-1 probe13	GATCGACGAACACGGTCAGACTCTTCGAGCCTCCTAAGTTTCGAGCTGGACTCAGTG
nmy-1 probe14	CTGAATCTTCTTCTTGCTCTGCAGAATTCTCCTCCTAAGTTTCGAGCTGGACTCAGTG
nmy-1 probe15	CTGAGCTCTTCAAGTTGCTGATTCACAGATTCCTCCTAAGTTTCGAGCTGGACTCAGTG
nmy-1 probe16	AGCGCCTTGCCGAGCTGCGTGAATTTCCTCCTAAGTTTCGAGCTGGACTCAGTG
nmy-1 probe17	TTTTCAAGATGAGCACGAAGTCCTTCAGCCCCTCCTAAGTTTCGAGCTGGACTCAGTG
nmy-1 probe18	GGTCTCTTCTTGAATTTGCTCATTGAGCTCCCTCCTAAGTTTCGAGCTGGACTCAGTG
nmy-1 probe19	GGATTTGACCTTCAGCAGTAGCCAATCGTCCTCCTAAGTTTCGAGCTGGACTCAGTG
nmy-1 probe20	TTCTCGGACACGGTTCAAATGGTCGAGTTCACCTCCTAAGTTTCGAGCTGGACTCAGTG
nmy-1 probe21	TTCGCTTGAATTTCCATCAAGTGAGCTTCGTCCTCCTAAGTTTCGAGCTGGACTCAGTG
nmy-1 probe22	GCCTGAAGGAGTGCAATCTCTTGAGCCCCTCCTAAGTTTCGAGCTGGACTCAGTG
nmy-1 probe23	ATCTGCACGTTCTTGGTCAGCCTGGTCCTCCTAAGTTTCGAGCTGGACTCAGTG
nmy-1 probe24	TGTTGTTTCTCCAGTTGACTACGCTGCTTCCTCCTAAGTTTCGAGCTGGACTCAGTG

## Sheet: vsra-1
primary probe name	primary probe sequence
C04F12.1 probe1	GCTTCTTCACAATTGTTTGGTCAATTGCCGTCCTCCTAAGTTTCGAGCTGGACTCAGTG
C04F12.1 probe2	AACTCTTCGTTTCTGACCATTTTGTGTTGTCCCCTCCTAAGTTTCGAGCTGGACTCAGTG
C04F12.1 probe3	GATGAGAAATGCTATTGTCCACTCGCACTTCCTCCTAAGTTTCGAGCTGGACTCAGTG
C04F12.1 probe4	CAATCGTTCCTGAAGCTTCAAAGTGCTGTGGCCTCCTAAGTTTCGAGCTGGACTCAGTG
C04F12.1 probe5	GATTGCAGTTCGACAACTGCTTCTTTTGGACCCTCCTAAGTTTCGAGCTGGACTCAGTG
C04F12.1 probe6	CTTGATGCTTCTCGGTGGTTCTCCATGGCCTCCTAAGTTTCGAGCTGGACTCAGTG
C04F12.1 probe7	TTTTGTTTGGCCTCTGCACTCAGAGCGACCTCCTAAGTTTCGAGCTGGACTCAGTG
C04F12.1 probe8	CGTGGAACTTTCCGGAAGCTCTTCCGAATTCCTCCTAAGTTTCGAGCTGGACTCAGTG
C04F12.1 probe9	TCCCTGGTTGAATCGTCAAAGCTCTTCAGCCTCCTAAGTTTCGAGCTGGACTCAGTG
C04F12.1 probe10	ATTCTTAGCCAAAGCTTCCAGTTGTGCTGCCTCCTAAGTTTCGAGCTGGACTCAGTG
C04F12.1 probe11	AGCTGATTGCTCGTCCTTTGCAACTTGTCCTCCTAAGTTTCGAGCTGGACTCAGTG
C04F12.1 probe12	GCTGCAGCGGCCTTTTTGTTCTTCTTTGCCTCCTAAGTTTCGAGCTGGACTCAGTG
C04F12.1 probe13	TAGGGTGATTTTTTCGTAGTCGAGCTGGGTCGCCTCCTAAGTTTCGAGCTGGACTCAGTG
C04F12.1 probe14	TCGTCGATCGTAGTCGTTGGAAGATCTCGATGCCTCCTAAGTTTCGAGCTGGACTCAGTG
C04F12.1 probe15	TTTTGGCGTATTCGTCAGCTGCGTAGATACTCCTCCTAAGTTTCGAGCTGGACTCAGTG
C04F12.1 probe16	CTGGGAGAGACACTATGTTTGTAGACTTCTGACCTCCTAAGTTTCGAGCTGGACTCAGTG
C04F12.1 probe17	TGTATTGATTACAATTGGTTGGGCGGTACCATCCTCCTAAGTTTCGAGCTGGACTCAGTG
C04F12.1 probe18	ACGGTGGGACATTCGTATATCCATTCTGATCCTCCTAAGTTTCGAGCTGGACTCAGTG
C04F12.1 probe19	GAAGATGTTCATCAACTTGTTCGTGACGTGGGCCTCCTAAGTTTCGAGCTGGACTCAGTG
C04F12.1 probe20	CTTGGCTCGTCACAAATCTCATCCTTCTCCTCCTAAGTTTCGAGCTGGACTCAGTG
C04F12.1 probe21	TGTCTAAAGCGACTTGTTGAGTTATGACCTCACCTCCTAAGTTTCGAGCTGGACTCAGTG
C04F12.1 probe22	ATTGGCTTGACTTGGCTCGTTTTTAGAATGGTCCTCCTAAGTTTCGAGCTGGACTCAGTG
C04F12.1 probe23	GAATCAAGATCTTGTTGATCTTCATGGGTTCCCCTCCTAAGTTTCGAGCTGGACTCAGTG
C04F12.1 probe24	TAAATGCTCCGTCTTTGTATAGAATGGTTGGCCCTCCTAAGTTTCGAGCTGGACTCAGTG
